# Supplementary material for: Multidrug-resistant Acinetobacter pittii is adapting to and exhibiting potential succession aboard the International Space Station
Source: Microbiome. 2022 Dec 12;10:210. doi: 10.1186/s40168-022-01358-0 (PMC9743659; doi:10.1186/s40168-022-01358-0)
Supplement: Supplementary file 2 — Additional file 1: Supplementary Table 1. Summary statistics for A. pittii genomes, metagenomic assemblies, and Metagenome-Assembled-Genomes. [file 40168_2022_1358_MOESM1_ESM.xlsx]

## Sheet: isolate_metadata
SPECIES	LINEAGE	STRAIN	BIOSAMPLE	BIOPROJECT	IDENTIFIER	LEVEL	SIZE_MB	GC	REPLICONS	WGS	SCAFFOLDS	EARTH_SPACE	ISOLATION_SOURCE_AUTOMATED_SCRAPE	ISOLATION_SOURCE_CLEANED	HUMAN_FLIGHT_OTHER	PREVIOUSLY_PUBLISHED
Acinetobacter pittii	Bacteria;Proteobacteria;Gammaproteobacteria	NBRC 110510	SAMD00020354	PRJDB1754	GCA_000934125	Contig	4.19047	38.6		BBTS01	123	OTHER		abscess	HUMAN	YES
Acinetobacter pittii	Bacteria;Proteobacteria;Gammaproteobacteria	AP984	SAMN17083171	PRJNA602201	GCA_016623485	Contig	4.1269	38.8		JAEHOG01	137	OTHER	Ascitic Fluid	Ascitic Fluid	HUMAN	YES
Acinetobacter pittii	Bacteria;Proteobacteria;Gammaproteobacteria	OCU_Ac5	SAMD00134839	PRJDB5156	GCA_003569515	Scaffold	3.83488	38.8		BHGB01	96	OTHER		bacteremia	HUMAN	YES
Acinetobacter pittii	Bacteria;Proteobacteria;Gammaproteobacteria	OCU_Ac6	SAMD00134840	PRJDB5156	GCA_003569535	Scaffold	3.99273	38.7		BHGC01	138	OTHER		bacteremia	HUMAN	YES
Acinetobacter pittii	Bacteria;Proteobacteria;Gammaproteobacteria	OCU_Ac12	SAMD00134846	PRJDB5156	GCA_003569665	Scaffold	4.14207	38.7		BHGI01	419	OTHER		bacteremia	HUMAN	YES
Acinetobacter pittii ANC 4050	Bacteria;Proteobacteria;Gammaproteobacteria	ANC 4050	SAMN01828157	PRJNA183269	GCA_000399685	Scaffold	3.83683	38.8		APQM01	1	OTHER	blood	blood	HUMAN	YES
Acinetobacter pittii	Bacteria;Proteobacteria;Gammaproteobacteria	AC1525	SAMN18062977	PRJNA576555	GCA_017161945	Contig	3.83137	38.7		JAFJYW01	13	OTHER	blood	blood	HUMAN	YES
Acinetobacter pittii	Bacteria;Proteobacteria;Gammaproteobacteria	ABBL019	SAMN04145630	PRJNA297777	GCA_001432835	Contig	3.88935	38.8		LLCZ01	26	OTHER	blood	blood	HUMAN	YES
Acinetobacter pittii	Bacteria;Proteobacteria;Gammaproteobacteria	ABBL016	SAMN04145627	PRJNA297777	GCA_001432505	Contig	3.8747	38.8		LLCW01	34	OTHER	blood	blood	HUMAN	YES
Acinetobacter pittii	Bacteria;Proteobacteria;Gammaproteobacteria	AC15140	SAMN18062984	PRJNA576555	GCA_017162055	Contig	3.8099	38.7		JAFJYP01	43	OTHER	blood	blood	HUMAN	YES
Acinetobacter pittii	Bacteria;Proteobacteria;Gammaproteobacteria	TCM292	SAMN04452412	PRJNA310419	GCA_001716935	Scaffold	3.79175	38.8		LSAK01	46	OTHER	blood	blood	HUMAN	YES
Acinetobacter pittii	Bacteria;Proteobacteria;Gammaproteobacteria	ABBL010	SAMN04145621	PRJNA297777	GCA_001432775	Contig	4.046	38.7		LLCQ01	58	OTHER	blood	blood	HUMAN	YES
Acinetobacter pittii	Bacteria;Proteobacteria;Gammaproteobacteria	ABBL005	SAMN04145616	PRJNA297777	GCA_001432715	Contig	4.10022	38.7		LLCL01	61	OTHER	blood	blood	HUMAN	YES
Acinetobacter pittii	Bacteria;Proteobacteria;Gammaproteobacteria	ABBL047	SAMN04145658	PRJNA297777	GCA_001433225	Contig	4.10135	38.7		LLEB01	62	OTHER	blood	blood	HUMAN	YES
Acinetobacter pittii	Bacteria;Proteobacteria;Gammaproteobacteria	ABBL015	SAMN04145626	PRJNA297777	GCA_001432435	Contig	4.18945	38.7		LLCV01	68	OTHER	blood	blood	HUMAN	YES
Acinetobacter pittii	Bacteria;Proteobacteria;Gammaproteobacteria	ABBL065	SAMN04145676	PRJNA297777	GCA_001414725	Contig	4.03769	38.8		LLFK01	79	OTHER	blood	blood	HUMAN	YES
Acinetobacter pittii	Bacteria;Proteobacteria;Gammaproteobacteria	NBRC 110505	SAMD00020349	PRJDB1754	GCA_000949735	Contig	4.07821	38.7		BBTX01	82	OTHER		blood	HUMAN	YES
Acinetobacter pittii	Bacteria;Proteobacteria;Gammaproteobacteria	ABBL031	SAMN04145642	PRJNA297777	GCA_001432935	Contig	4.1435	38.8		LLDL01	83	OTHER	blood	blood	HUMAN	YES
Acinetobacter pittii	Bacteria;Proteobacteria;Gammaproteobacteria	AB33	SAMN08619598	PRJNA436221	GCA_003006915	Scaffold	3.96696	38.8		PXMD01	90	OTHER	blood	blood	HUMAN	YES
Acinetobacter pittii	Bacteria;Proteobacteria;Gammaproteobacteria	TG40858	SAMN10261629	PRJNA497581	GCA_003947985	Contig	3.88737	38.7		RFEP01	90	OTHER	blood	blood	HUMAN	YES
Acinetobacter pittii	Bacteria;Proteobacteria;Gammaproteobacteria	ABBL024	SAMN04145635	PRJNA297777	GCA_001432635	Contig	3.89192	38.7		LLDE01	99	OTHER	blood	blood	HUMAN	YES
Acinetobacter pittii	Bacteria;Proteobacteria;Gammaproteobacteria	ACIN00195	SAMN10435527	PRJNA475751	GCA_016502655	Scaffold	4.02851	38.8		JADWOC01	115	OTHER	blood	blood	HUMAN	YES
Acinetobacter pittii	Bacteria;Proteobacteria;Gammaproteobacteria	ABBL033	SAMN04145644	PRJNA297777	GCA_001433125	Contig	3.80181	38.9		LLDN01	123	OTHER	blood	blood	HUMAN	YES
Acinetobacter pittii	Bacteria;Proteobacteria;Gammaproteobacteria	ABBL046	SAMN04145657	PRJNA297777	GCA_001433295	Contig	3.92003	38.7		LLEA01	124	OTHER	blood	blood	HUMAN	YES
Acinetobacter pittii	Bacteria;Proteobacteria;Gammaproteobacteria	TUM16154	SAMD00182652	PRJDB8689	GCA_008580785	Contig	3.94449	38.8		BKCQ01	160	OTHER		blood	HUMAN	YES
Acinetobacter pittii	Bacteria;Proteobacteria;Gammaproteobacteria	YMC2009/2/B2968	SAMN05828170	PRJNA344528	GCA_003843755	Contig	4.16268	38.7		MKHP01	172	OTHER	blood	blood	HUMAN	YES
Acinetobacter pittii	Bacteria;Proteobacteria;Gammaproteobacteria	ABUH403	SAMN06461816	PRJNA352251	GCA_002161985	Contig	4.06151	38.8		NDFE01	211	OTHER	blood	blood	HUMAN	YES
Acinetobacter pittii	Bacteria;Proteobacteria;Gammaproteobacteria	ABBL074	SAMN04145696	PRJNA297777	GCA_001415105	Contig	3.97838	38.8		LLGE01	220	OTHER	blood	blood	HUMAN	YES
Acinetobacter pittii	Bacteria;Proteobacteria;Gammaproteobacteria	ABBL103	SAMN04145722	PRJNA297777	GCA_001415585	Contig	3.99325	38.8		LLHD01	229	OTHER	blood	blood	HUMAN	YES
Acinetobacter pittii	Bacteria;Proteobacteria;Gammaproteobacteria	ABBL042	SAMN04145653	PRJNA297777	GCA_001433185	Contig	4.07148	38.9		LLDW01	318	OTHER	blood	blood	HUMAN	YES
Acinetobacter pittii	Bacteria;Proteobacteria;Gammaproteobacteria	ABBL078	SAMN04145700	PRJNA297777	GCA_001415175	Contig	3.98198	38.9		LLGI01	320	OTHER	blood	blood	HUMAN	YES
Acinetobacter pittii	Bacteria;Proteobacteria;Gammaproteobacteria	ABBL075	SAMN04145697	PRJNA297777	GCA_001415145	Contig	4.17015	38.8		LLGF01	323	OTHER	blood	blood	HUMAN	YES
Acinetobacter pittii	Bacteria;Proteobacteria;Gammaproteobacteria	ABBL077	SAMN04145699	PRJNA297777	GCA_001415185	Contig	3.96559	38.8		LLGH01	328	OTHER	blood	blood	HUMAN	YES
Acinetobacter pittii	Bacteria;Proteobacteria;Gammaproteobacteria	ABBL096	SAMN04145715	PRJNA297777	GCA_001415935	Contig	3.91074	38.8		LLGX01	342	OTHER	blood	blood	HUMAN	YES
Acinetobacter pittii	Bacteria;Proteobacteria;Gammaproteobacteria	ABBL090	SAMN04145709	PRJNA297777	GCA_001415485	Contig	3.83142	38.8		LLGR01	349	OTHER	blood	blood	HUMAN	YES
Acinetobacter pittii	Bacteria;Proteobacteria;Gammaproteobacteria	ABBL086	SAMN04145706	PRJNA297777	GCA_001415245	Contig	4.073	38.8		LLGO01	393	OTHER	blood	blood	HUMAN	YES
Acinetobacter pittii	Bacteria;Proteobacteria;Gammaproteobacteria	ABBL126	SAMN04145741	PRJNA297777	GCA_001415865	Contig	3.83914	38.8		LLHW01	405	OTHER	blood	blood	HUMAN	YES
Acinetobacter pittii	Bacteria;Proteobacteria;Gammaproteobacteria	TUM16165	SAMD00182663	PRJDB8689	GCA_008581325	Contig	4.20001	39		BKDB01	470	OTHER		blood	HUMAN	YES
Acinetobacter pittii	Bacteria;Proteobacteria;Gammaproteobacteria	ABBL148	SAMN04145759	PRJNA297777	GCA_001416335	Contig	3.5715	39		LLIO01	493	OTHER	blood	blood	HUMAN	YES
Acinetobacter pittii	Bacteria;Proteobacteria;Gammaproteobacteria	ABBL064	SAMN04145675	PRJNA297777	GCA_001414705	Contig	3.89952	38.9		LLFJ01	565	OTHER	blood	blood	HUMAN	YES
Acinetobacter pittii	Bacteria;Proteobacteria;Gammaproteobacteria	ABBL135	SAMN04145750	PRJNA297777	GCA_001416185	Contig	3.94747	38.9		LLIF01	593	OTHER	blood	blood	HUMAN	YES
Acinetobacter pittii	Bacteria;Proteobacteria;Gammaproteobacteria	ABBL120	SAMN04145735	PRJNA297777	GCA_001416065	Contig	4.11765	39		LLHQ01	1067	OTHER	blood	blood	HUMAN	YES
Acinetobacter pittii	Bacteria;Proteobacteria;Gammaproteobacteria	ABBL128	SAMN04145743	PRJNA297777	GCA_001415895	Contig	4.36319	39.1		LLHY01	1973	OTHER	blood	blood	HUMAN	YES
Acinetobacter pittii	Bacteria;Proteobacteria;Gammaproteobacteria	ABBL111	SAMN04145728	PRJNA297777	GCA_001415685	Contig	4.72958	39.1		LLHJ01	2637	OTHER	blood	blood	HUMAN	YES
Acinetobacter pittii	Bacteria;Proteobacteria;Gammaproteobacteria	YMC2010/8/T346	SAMN05827444	PRJNA352745	GCA_002012285	Complete	4.04582	38.8894	chromosome:NZ_CP017938.1/CP017938.1; plasmid unnamed1:NZ_CP017939.1/CP017939.1		2	OTHER	peritoneal catheter tip	catheter	HUMAN	YES
Acinetobacter pittii	Bacteria;Proteobacteria;Gammaproteobacteria	YMC2010/8/T346	SAMN05827444	PRJNA344528	GCA_002006845	Scaffold	4.01632	38.7		MKHF01	120	OTHER	peritoneal catheter tip	catheter	HUMAN	YES
Acinetobacter pittii ATCC 19004 = CIP 70.29	Bacteria;Proteobacteria;Gammaproteobacteria	CIP 70.29	SAMN01828154	PRJNA183266	GCA_000369045	Scaffold	3.83031	38.9		APQP01	13	OTHER	cerebrospinal fluid	cerebrospinal fluid	HUMAN	YES
Acinetobacter pittii	Bacteria;Proteobacteria;Gammaproteobacteria	DSM 25618	SAMD00019891	PRJDB1754	GCA_000836015	Contig	3.92095	38.7		BBST01	37	OTHER		cerebrospinal fluid	HUMAN	YES
Acinetobacter pittii DSM 21653	Bacteria;Proteobacteria;Gammaproteobacteria	DSM 21653	SAMN02471596	PRJNA62415	GCA_000248335	Contig	3.74632	38.8		AIEK01	458	OTHER	cerobrospinal fluid	cerebrospinal fluid	HUMAN	YES
Acinetobacter pittii	Bacteria;Proteobacteria;Gammaproteobacteria	HDV312665	SAMN07303778	PRJNA311558	GCA_002927935	Contig	3.93768	38.8		NQXE01	73	OTHER	ear	ear	HUMAN	YES
Acinetobacter pittii	Bacteria;Proteobacteria;Gammaproteobacteria	AC15156	SAMN18062985	PRJNA576555	GCA_017161935	Contig	3.64523	38.8		JAFJYO01	23	OTHER		eye	HUMAN	YES
Acinetobacter pittii	Bacteria;Proteobacteria;Gammaproteobacteria	TG41230	SAMN10261625	PRJNA497581	GCA_003947765	Contig	4.02086	38.7		RFET01	50	OTHER	eye	eye	HUMAN	YES
Acinetobacter pittii	Bacteria;Proteobacteria;Gammaproteobacteria	TG41247	SAMN10261623	PRJNA497581	GCA_003948045	Contig	4.00475	38.8		RFEV01	88	OTHER	eye	eye	HUMAN	YES
Acinetobacter pittii	Bacteria;Proteobacteria;Gammaproteobacteria	TG41017	SAMN10261627	PRJNA497581	GCA_003947725	Contig	4.01402	38.8		RFER01	93	OTHER	eye	eye	HUMAN	YES
Acinetobacter pittii	Bacteria;Proteobacteria;Gammaproteobacteria	2010C01-170	SAMN09069679	PRJNA459525	GCA_003354845	Complete	4.17621	38.6	chromosome:CP029489.1		1	OTHER		human	HUMAN	YES
Acinetobacter pittii	Bacteria;Proteobacteria;Gammaproteobacteria	WCHAP005069	SAMN08382337	PRJNA387062	GCA_002902805	Complete	4.2534	38.8976	chromosome:NZ_CP026089.2/CP026089.2; plasmid p1_005069:NZ_CP026087.2/CP026087.2; plasmid p2_005069:NZ_CP026088.1/CP026088.1; plasmid pOXA58_005069:NZ_CP026086.2/CP026086.2		4	OTHER		human	HUMAN	YES
Acinetobacter pittii	Bacteria;Proteobacteria;Gammaproteobacteria	WCHAP100004	SAMN08031286	PRJNA387062	GCA_002999115	Complete	4.14547	38.7985	chromosome:NZ_CP027250.2/CP027250.2; plasmid p1_100004:NZ_CP027247.2/CP027247.2; plasmid p2_100004:NZ_CP027248.1/CP027248.1; plasmid pOXA58_100004:NZ_CP027249.2/CP027249.2		4	OTHER		human	HUMAN	YES
Acinetobacter pittii	Bacteria;Proteobacteria;Gammaproteobacteria	2014N21-145	SAMN09069674	PRJNA459525	GCA_003359315	Complete	4.26007	38.9174	chromosome:CP033568.1; plasmid p2014N21-145-1:CP033569.1; plasmid p2014N21-145-2:CP033570.1; plasmid p2014N21-145-3:CP033571.1		4	OTHER		human	HUMAN	YES
Acinetobacter pittii	Bacteria;Proteobacteria;Gammaproteobacteria	A1254	SAMN14278654	PRJNA610163	GCA_011996285	Complete	4.16157	38.6858	chromosome:NZ_CP049806.1/CP049806.1; plasmid pA1254_1:NZ_CP049807.1/CP049807.1; plasmid pA1254_2:NZ_CP049808.1/CP049808.1; plasmid pA1254_3:NZ_CP049809.1/CP049809.1; plasmid pA1254_4:NZ_CP049810.1/CP049810.1		5	OTHER	missing	human	HUMAN	YES
Acinetobacter pittii	Bacteria;Proteobacteria;Gammaproteobacteria	2014S06-099	SAMN09069673	PRJNA459525	GCA_003359305	Complete	4.30145	38.7867	chromosome:CP033540.1; plasmid p2014S06-099-1:CP033541.1; plasmid p2014S06-099-2:CP033542.1; plasmid p2014S06-099-3:CP033543.1; plasmid p2014S06-099-4:CP033544.1		5	OTHER		human	HUMAN	YES
Acinetobacter pittii	Bacteria;Proteobacteria;Gammaproteobacteria	2012N21-164	SAMN09069675	PRJNA459525	GCA_003359275	Complete	4.09705	38.7793	chromosome:CP033535.1; plasmid p2012N21-164-1:CP033536.1; plasmid p2012N21-164-2:CP033537.1; plasmid p2012N21-164-3:CP033538.1; plasmid p2012N21-164-4:CP033539.1		5	OTHER		human	HUMAN	YES
Acinetobacter pittii	Bacteria;Proteobacteria;Gammaproteobacteria	2014S07-126	SAMN09069676	PRJNA459525	GCA_003359225	Complete	4.32323	38.7964	chromosome:CP033530.1; plasmid p2014S07-126-1:CP033531.1; plasmid p2014S07-126-2:CP033532.1; plasmid p2014S07-126-3:CP033533.1; plasmid p2014S07-126-4:CP033534.1		5	OTHER		human	HUMAN	YES
Acinetobacter pittii	Bacteria;Proteobacteria;Gammaproteobacteria	2014N05-125	SAMN09069677	PRJNA459525	GCA_003359295	Complete	3.94499	38.7626	chromosome:CP033525.1; plasmid p2014N05-125-1:CP033526.1; plasmid p2014N05-125-2:CP033527.1; plasmid p2014N05-125-3:CP033528.1; plasmid p2014N05-125-4:CP033529.1		5	OTHER		human	HUMAN	YES
Acinetobacter pittii	Bacteria;Proteobacteria;Gammaproteobacteria	WCHAP005046	SAMN08364583	PRJNA387062	GCA_003051965	Complete	4.25325	39.0056	chromosome:NZ_CP028574.2/CP028574.2; plasmid p1_005046:NZ_CP028569.1/CP028569.1; plasmid p2_005046:NZ_CP028570.1/CP028570.1; plasmid p3_005046:NZ_CP028571.1/CP028571.1; plasmid p4_005046:NZ_CP028572.2/CP028572.2; plasmid pOXA58_005046:NZ_CP028573.2/CP028573.2		6	OTHER		human	HUMAN	YES
Acinetobacter pittii	Bacteria;Proteobacteria;Gammaproteobacteria	WCHAP100023	SAMN08031305	PRJNA387062	GCA_004209335	Contig	4.18891	38.9		SGSY01	16	OTHER		human	HUMAN	YES
Acinetobacter pittii	Bacteria;Proteobacteria;Gammaproteobacteria	WCHAP100012	SAMN08031294	PRJNA387062	GCA_004209305	Scaffold	3.96699	38.6		SGTH01	20	OTHER		human	HUMAN	YES
Acinetobacter pittii	Bacteria;Proteobacteria;Gammaproteobacteria	WCHAP100016	SAMN08031298	PRJNA387062	GCA_004209445	Scaffold	3.97311	38.7		SGTD01	40	OTHER		human	HUMAN	YES
Acinetobacter pittii	Bacteria;Proteobacteria;Gammaproteobacteria	WCHAP100001	SAMN08031283	PRJNA387062	GCA_004209725	Scaffold	4.07576	38.7		SGTR01	40	OTHER		human	HUMAN	YES
Acinetobacter pittii	Bacteria;Proteobacteria;Gammaproteobacteria	St-15639-91	SAMN05022849	PRJNA322121	GCA_001706665	Contig	3.91975	38.7		MDIZ01	42	OTHER	missing	human	HUMAN	YES
Acinetobacter pittii	Bacteria;Proteobacteria;Gammaproteobacteria	WCHAP100003	SAMN08031285	PRJNA387062	GCA_004209565	Scaffold	4.02667	38.7		SGTP01	42	OTHER		human	HUMAN	YES
Acinetobacter pittii	Bacteria;Proteobacteria;Gammaproteobacteria	WCHAP100010	SAMN08031292	PRJNA387062	GCA_004209555	Scaffold	3.96664	38.7		SGTJ01	46	OTHER		human	HUMAN	YES
Acinetobacter pittii	Bacteria;Proteobacteria;Gammaproteobacteria	WCHAP100006	SAMN08031288	PRJNA387062	GCA_004209625	Scaffold	3.81445	38.8		SGTN01	46	OTHER		human	HUMAN	YES
Acinetobacter pittii	Bacteria;Proteobacteria;Gammaproteobacteria	WCHAP100017	SAMN08031299	PRJNA387062	GCA_004296295	Scaffold	3.87149	38.7		SGTC01	47	OTHER		human	HUMAN	YES
Acinetobacter pittii	Bacteria;Proteobacteria;Gammaproteobacteria	WCHAP100021	SAMN08031303	PRJNA387062	GCA_004209395	Scaffold	4.07706	38.7		SGTA01	49	OTHER		human	HUMAN	YES
Acinetobacter pittii	Bacteria;Proteobacteria;Gammaproteobacteria	UKK-0520	SAMN05022859	PRJNA322121	GCA_001706135	Contig	4.03255	38.4		MDHY01	51	OTHER	missing	human	HUMAN	YES
Acinetobacter pittii	Bacteria;Proteobacteria;Gammaproteobacteria	UKK-0432	SAMN05022858	PRJNA322121	GCA_001706155	Contig	4.08258	38.7		MDHX01	52	OTHER	missing	human	HUMAN	YES
Acinetobacter pittii	Bacteria;Proteobacteria;Gammaproteobacteria	WCHAP100013	SAMN08031295	PRJNA387062	GCA_004209495	Scaffold	3.89249	38.8		SGTG01	53	OTHER		human	HUMAN	YES
Acinetobacter pittii	Bacteria;Proteobacteria;Gammaproteobacteria	WCHAP100011	SAMN08031293	PRJNA387062	GCA_004209515	Scaffold	3.90781	38.8		SGTI01	58	OTHER		human	HUMAN	YES
Acinetobacter pittii	Bacteria;Proteobacteria;Gammaproteobacteria	St-12537-91	SAMN05022844	PRJNA322121	GCA_001706275	Contig	4.17648	38.8		MDIL01	60	OTHER	missing	human	HUMAN	YES
Acinetobacter pittii	Bacteria;Proteobacteria;Gammaproteobacteria	WCHAP100015	SAMN08031297	PRJNA387062	GCA_004209505	Scaffold	3.94755	38.8		SGTE01	60	OTHER		human	HUMAN	YES
Acinetobacter pittii	Bacteria;Proteobacteria;Gammaproteobacteria	WCHAP100005	SAMN08031287	PRJNA387062	GCA_004209655	Scaffold	3.90875	38.7		SGTO01	62	OTHER		human	HUMAN	YES
Acinetobacter pittii	Bacteria;Proteobacteria;Gammaproteobacteria	UKK-0145	SAMN05022853	PRJNA322121	GCA_001706035	Contig	3.8796	38.7		MDHS01	68	OTHER	missing	human	HUMAN	YES
Acinetobacter pittii	Bacteria;Proteobacteria;Gammaproteobacteria	St-15559-91	SAMN05022848	PRJNA322121	GCA_001706505	Contig	3.91636	38.8		MDIY01	72	OTHER	missing	human	HUMAN	YES
Acinetobacter pittii	Bacteria;Proteobacteria;Gammaproteobacteria	WCHAP100009	SAMN08031291	PRJNA387062	GCA_004208835	Scaffold	3.87399	38.7		SGTK01	76	OTHER		human	HUMAN	YES
Acinetobacter pittii	Bacteria;Proteobacteria;Gammaproteobacteria	WCHAP100018	SAMN08031300	PRJNA387062	GCA_004209415	Scaffold	3.90298	38.8		SGTB01	78	OTHER		human	HUMAN	YES
Acinetobacter pittii	Bacteria;Proteobacteria;Gammaproteobacteria	ABUH411	SAMN06117711	PRJNA352251	GCA_002014165	Contig	3.93283	38.7		MSMX01	79	OTHER	MISC	human	HUMAN	YES
Acinetobacter pittii	Bacteria;Proteobacteria;Gammaproteobacteria	UKK-0544	SAMN05022867	PRJNA322121	GCA_001706215	Contig	3.92	38.7		MDIH01	80	OTHER	missing	human	HUMAN	YES
Acinetobacter pittii	Bacteria;Proteobacteria;Gammaproteobacteria	WCHAP100007	SAMN08031289	PRJNA387062	GCA_004209605	Scaffold	3.99363	38.8		SGTM01	82	OTHER		human	HUMAN	YES
Acinetobacter pittii	Bacteria;Proteobacteria;Gammaproteobacteria	AMA2	SAMN12771912	PRJNA562922	GCA_009645895	Scaffold	3.96068	38.8		VYTM01	82	OTHER		human	HUMAN	YES
Acinetobacter pittii	Bacteria;Proteobacteria;Gammaproteobacteria	UKK-0556	SAMN05022879	PRJNA322121	GCA_001706495	Contig	4.0182	38.7		MDIU01	87	OTHER	missing	human	HUMAN	YES
Acinetobacter pittii	Bacteria;Proteobacteria;Gammaproteobacteria	WCHAP100014	SAMN08031296	PRJNA387062	GCA_004209435	Scaffold	4.03949	38.6		SGTF01	88	OTHER		human	HUMAN	YES
Acinetobacter pittii	Bacteria;Proteobacteria;Gammaproteobacteria	St-11469-92	SAMN05022842	PRJNA322121	GCA_001706045	Contig	3.91084	38.8		MDHP01	88	OTHER	missing	human	HUMAN	YES
Acinetobacter pittii	Bacteria;Proteobacteria;Gammaproteobacteria	WCHAP100002	SAMN08031284	PRJNA387062	GCA_004209635	Scaffold	4.02743	38.7		SGTQ01	92	OTHER		human	HUMAN	YES
Acinetobacter pittii	Bacteria;Proteobacteria;Gammaproteobacteria	WCHAP100022	SAMN08031304	PRJNA387062	GCA_004209295	Scaffold	4.01202	38.8		SGSZ01	92	OTHER		human	HUMAN	YES
Acinetobacter pittii	Bacteria;Proteobacteria;Gammaproteobacteria	St-17942-91	SAMN05022850	PRJNA322121	GCA_001706525	Contig	4.04501	38.8		MDJA01	92	OTHER	missing	human	HUMAN	YES
Acinetobacter pittii	Bacteria;Proteobacteria;Gammaproteobacteria	St-14569-91	SAMN05022847	PRJNA322121	GCA_001706365	Contig	3.90871	38.8		MDIX01	94	OTHER	missing	human	HUMAN	YES
Acinetobacter pittii	Bacteria;Proteobacteria;Gammaproteobacteria	PR367	SAMN06837780	PRJNA384060	GCA_002137125	Contig	4.14847	38.8		NGCU01	99	OTHER	Unknown	human	HUMAN	YES
Acinetobacter pittii	Bacteria;Proteobacteria;Gammaproteobacteria	St-12275-92	SAMN05022843	PRJNA322121	GCA_001706435	Contig	4.06814	38.7		MDIA01	101	OTHER	missing	human	HUMAN	YES
Acinetobacter pittii	Bacteria;Proteobacteria;Gammaproteobacteria	UKK-0543	SAMN05022866	PRJNA322121	GCA_001706635	Contig	3.89457	38.7		MDIG01	101	OTHER	missing	human	HUMAN	YES
Acinetobacter pittii	Bacteria;Proteobacteria;Gammaproteobacteria	WCHAP100008	SAMN08031290	PRJNA387062	GCA_004209595	Scaffold	3.89655	38.7		SGTL01	101	OTHER		human	HUMAN	YES
Acinetobacter pittii	Bacteria;Proteobacteria;Gammaproteobacteria	UKK-0551	SAMN05022874	PRJNA322121	GCA_001706285	Contig	4.14321	38.8		MDIP01	101	OTHER	missing	human	HUMAN	YES
Acinetobacter pittii	Bacteria;Proteobacteria;Gammaproteobacteria	UKK-0545	SAMN05022868	PRJNA322121	GCA_001706225	Contig	4.02362	38.6		MDII01	104	OTHER	missing	human	HUMAN	YES
Acinetobacter pittii	Bacteria;Proteobacteria;Gammaproteobacteria	WCHAP100019	SAMN08031301	PRJNA387062	GCA_004211795	Scaffold	3.92472	38.8		SGWA01	105	OTHER		human	HUMAN	YES
Acinetobacter pittii	Bacteria;Proteobacteria;Gammaproteobacteria	St-20772-90	SAMN05022852	PRJNA322121	GCA_001706585	Contig	4.06172	38.8		MDHR01	105	OTHER	missing	human	HUMAN	YES
Acinetobacter pittii	Bacteria;Proteobacteria;Gammaproteobacteria	St-14379-92	SAMN05022846	PRJNA322121	GCA_001706645	Contig	4.12542	38.8		MDIW01	109	OTHER	missing	human	HUMAN	YES
Acinetobacter pittii	Bacteria;Proteobacteria;Gammaproteobacteria	St-19650-90	SAMN05022851	PRJNA322121	GCA_001706065	Contig	4.04109	38.6		MDHQ01	114	OTHER	missing	human	HUMAN	YES
Acinetobacter pittii	Bacteria;Proteobacteria;Gammaproteobacteria	St-10592-91	SAMN05022841	PRJNA322121	GCA_001706055	Contig	4.05407	38.8		MDHO01	124	OTHER	missing	human	HUMAN	YES
Acinetobacter pittii	Bacteria;Proteobacteria;Gammaproteobacteria	CR12-42	SAMN03003652	PRJNA255268	GCA_000800555	Contig	4.37218	38.7		JQNT01	127	OTHER		human	HUMAN	YES
Acinetobacter pittii	Bacteria;Proteobacteria;Gammaproteobacteria	UKK-0265	SAMN05022856	PRJNA322121	GCA_001706125	Contig	4.14314	38.7		MDHV01	131	OTHER	missing	human	HUMAN	YES
Acinetobacter pittii	Bacteria;Proteobacteria;Gammaproteobacteria	UKK-0541	SAMN05022864	PRJNA322121	GCA_001706575	Contig	3.96884	38.8		MDIE01	131	OTHER	missing	human	HUMAN	YES
Acinetobacter pittii	Bacteria;Proteobacteria;Gammaproteobacteria	T167	SAMN03080629	PRJNA255268	GCA_000805655	Contig	4.35745	38.7		JRQZ01	134	OTHER		human	HUMAN	YES
Acinetobacter pittii	Bacteria;Proteobacteria;Gammaproteobacteria	UKK-0546	SAMN05022869	PRJNA322121	GCA_001713675	Contig	4.02711	38.7		MDIJ01	142	OTHER	missing	human	HUMAN	YES
Acinetobacter pittii	Bacteria;Proteobacteria;Gammaproteobacteria	UKK-0542	SAMN05022865	PRJNA322121	GCA_001706205	Contig	3.96434	38.9		MDIF01	145	OTHER	missing	human	HUMAN	YES
Acinetobacter pittii	Bacteria;Proteobacteria;Gammaproteobacteria	UKK-0553	SAMN05022876	PRJNA322121	GCA_001706315	Contig	3.85394	38.7		MDIR01	155	OTHER	missing	human	HUMAN	YES
Acinetobacter pittii	Bacteria;Proteobacteria;Gammaproteobacteria	St-12828-92	SAMN05022845	PRJNA322121	GCA_001706715	Contig	3.96069	38.8		MDIV01	156	OTHER	missing	human	HUMAN	YES
Acinetobacter pittii	Bacteria;Proteobacteria;Gammaproteobacteria	UKK-0245	SAMN05022854	PRJNA322121	GCA_001706695	Contig	3.90816	38.8		MDHT01	162	OTHER	missing	human	HUMAN	YES
Acinetobacter pittii	Bacteria;Proteobacteria;Gammaproteobacteria	UKK-0539	SAMN05022862	PRJNA322121	GCA_001706555	Contig	4.02973	38.7		MDIC01	163	OTHER	missing	human	HUMAN	YES
Acinetobacter pittii	Bacteria;Proteobacteria;Gammaproteobacteria	UKK-0250	SAMN05022855	PRJNA322121	GCA_001706115	Contig	3.93812	38.7		MDHU01	166	OTHER	missing	human	HUMAN	YES
Acinetobacter pittii	Bacteria;Proteobacteria;Gammaproteobacteria	UKK-0538	SAMN05022861	PRJNA322121	GCA_001706415	Contig	3.85613	38.8		MDIB01	195	OTHER	missing	human	HUMAN	YES
Acinetobacter pittii	Bacteria;Proteobacteria;Gammaproteobacteria	UKK-0555	SAMN05022878	PRJNA322121	GCA_001713685	Contig	3.90854	38.9		MDIT01	212	OTHER	missing	human	HUMAN	YES
Acinetobacter pittii	Bacteria;Proteobacteria;Gammaproteobacteria	UKK-0554	SAMN05022877	PRJNA322121	GCA_001706355	Contig	3.97284	38.8		MDIS01	217	OTHER	missing	human	HUMAN	YES
Acinetobacter pittii	Bacteria;Proteobacteria;Gammaproteobacteria	332_ABCC	SAMN03197522	PRJNA267549	GCA_001056355	Contig	3.9871	38.8		JVLG01	220	OTHER	missing	human	HUMAN	YES
Acinetobacter pittii	Bacteria;Proteobacteria;Gammaproteobacteria	UKK-0540	SAMN05022863	PRJNA322121	GCA_001713665	Contig	3.8446	38.6		MDID01	223	OTHER	missing	human	HUMAN	YES
Acinetobacter pittii	Bacteria;Proteobacteria;Gammaproteobacteria	UKK-0536	SAMN05022860	PRJNA322121	GCA_001706195	Contig	4.09644	38.8		MDHZ01	249	OTHER	missing	human	HUMAN	YES
Acinetobacter pittii	Bacteria;Proteobacteria;Gammaproteobacteria	UKK-0550	SAMN05022873	PRJNA322121	GCA_001706445	Contig	4.21106	38.9		MDIO01	262	OTHER	missing	human	HUMAN	YES
Acinetobacter pittii	Bacteria;Proteobacteria;Gammaproteobacteria	UKK-0327	SAMN05022857	PRJNA322121	GCA_001706565	Contig	4.01077	38.7		MDHW01	299	OTHER	missing	human	HUMAN	YES
Acinetobacter pittii	Bacteria;Proteobacteria;Gammaproteobacteria	UKK-0548	SAMN05022871	PRJNA322121	GCA_001706775	Contig	4.23992	39.1		MDIM01	313	OTHER	missing	human	HUMAN	YES
Acinetobacter pittii	Bacteria;Proteobacteria;Gammaproteobacteria	OCU_Ac3	SAMD00134837	PRJDB5156	GCA_003569475	Scaffold	4.1939	38.7		BHFZ01	371	OTHER		human	HUMAN	YES
Acinetobacter pittii	Bacteria;Proteobacteria;Gammaproteobacteria	UKK-0552	SAMN05022875	PRJNA322121	GCA_001706305	Contig	3.87457	38.8		MDIQ01	585	OTHER	missing	human	HUMAN	YES
Acinetobacter pittii	Bacteria;Proteobacteria;Gammaproteobacteria	UKK-0547	SAMN05022870	PRJNA322121	GCA_001706735	Contig	4.93547	41.3		MDIK01	1453	OTHER	missing	human	HUMAN	YES
Acinetobacter pittii	Bacteria;Proteobacteria;Gammaproteobacteria	Survcare344	SAMN17373025	PRJNA692829	GCA_018422535	Scaffold	4.03306	38.6		JAFHFP01	42	OTHER	Rectal swab/stool	human gut	HUMAN	YES
Acinetobacter pittii	Bacteria;Proteobacteria;Gammaproteobacteria	KCJK1729	SAMN04961138	PRJNA319130	GCA_001707545	Contig	3.86639	38.8		LYQN01	155	OTHER	feces	human gut	HUMAN	YES
Acinetobacter pittii	Bacteria;Proteobacteria;Gammaproteobacteria	MGYG-HGUT-02346	SAMEA5851850	PRJEB33885	GCA_902386175	Contig	3.96285	38.9		CABMHX01	225	OTHER	human gut	human gut	HUMAN	YES
Acinetobacter pittii	Bacteria;Proteobacteria;Gammaproteobacteria	KCJK8569	SAMN15105069	PRJNA637403	GCA_013344885	Contig	3.67838	39		JABVBO01	534	OTHER	feces	human gut	HUMAN	YES
Acinetobacter pittii	Bacteria;Proteobacteria;Gammaproteobacteria	IEC338SC	SAMN04576523	PRJNA316135	GCA_001617545	Complete	3.9572	38.6794	chromosome:NZ_CP015145.1/CP015145.1; plasmid pIEC338SC2:NZ_CP015147.1/CP015147.1; plasmid pIEC338SC3:NZ_CP015148.1/CP015148.1; plasmid pIEC338SCOX:NZ_CP015146.1/CP015146.1		4	OTHER	tracheal secretion	respiratory tract	HUMAN	YES
Acinetobacter pittii	Bacteria;Proteobacteria;Gammaproteobacteria	AC1640	SAMN18062981	PRJNA576555	GCA_017162095	Contig	3.93459	38.6		JAFJYS01	21	OTHER	endotracheal tube swab	respiratory tract	HUMAN	YES
Acinetobacter pittii	Bacteria;Proteobacteria;Gammaproteobacteria	ACIN00239	SAMN12220291	PRJNA475751	GCA_016502385	Contig	3.7861	38.8		JADWNP01	21	OTHER	respiratory	respiratory tract	HUMAN	YES
Acinetobacter pittii	Bacteria;Proteobacteria;Gammaproteobacteria	MCR53	SAMN07303777	PRJNA311558	GCA_002927955	Scaffold	3.90049	38.6		NQXF01	35	OTHER	Endobronchial tube	respiratory tract	HUMAN	YES
Acinetobacter pittii	Bacteria;Proteobacteria;Gammaproteobacteria	MCR8900	SAMN07303772	PRJNA311558	GCA_002928115	Scaffold	3.87411	38.8		NQXJ01	40	OTHER	Endobronchial tube	respiratory tract	HUMAN	YES
Acinetobacter pittii	Bacteria;Proteobacteria;Gammaproteobacteria	SCsl25	SAMN11928042	PRJNA545690	GCA_009822185	Scaffold	3.81698	38.9		VDIH01	62	OTHER	lung	respiratory tract	HUMAN	YES
Acinetobacter pittii	Bacteria;Proteobacteria;Gammaproteobacteria	NBRC 110506	SAMD00020350	PRJDB1754	GCA_000949755	Contig	4.15041	38.7		BBTY01	78	OTHER		respiratory tract	HUMAN	YES
Acinetobacter pittii	Bacteria;Proteobacteria;Gammaproteobacteria	MCR16048	SAMN07303768	PRJNA311558	GCA_002927865	Scaffold	3.85593	38.8		NQXN01	82	OTHER	Endobronchial tube	respiratory tract	HUMAN	YES
Acinetobacter pittii	Bacteria;Proteobacteria;Gammaproteobacteria	NBRC 110504	SAMD00020348	PRJDB1754	GCA_000931895	Contig	4.01342	38.5		BBTQ01	95	OTHER		respiratory tract	HUMAN	YES
Acinetobacter pittii	Bacteria;Proteobacteria;Gammaproteobacteria	TG91976	SAMN10261620	PRJNA497581	GCA_003948335	Contig	4.02709	38.7		RFEY01	99	OTHER	throat	respiratory tract	HUMAN	YES
Acinetobacter pittii	Bacteria;Proteobacteria;Gammaproteobacteria	ACIN00216	SAMN12220278	PRJNA475751	GCA_016502535	Contig	3.92604	38.8		JADWNX01	118	OTHER	respiratory	respiratory tract	HUMAN	YES
Acinetobacter pittii	Bacteria;Proteobacteria;Gammaproteobacteria	AS012594	SAMN12250913	PRJNA553678	GCA_010608795	Scaffold	4.05053	39.1		VLVU01	369	OTHER	lung	respiratory tract	HUMAN	YES
Acinetobacter pittii	Bacteria;Proteobacteria;Gammaproteobacteria	AS012606	SAMN12250925	PRJNA553678	GCA_010612505	Scaffold	4.02382	39.2		VMBK01	482	OTHER	lung	respiratory tract	HUMAN	YES
Acinetobacter pittii	Bacteria;Proteobacteria;Gammaproteobacteria	TE2	SAMN03274155	PRJNA271368	GCA_000817365	Contig	3.81121	38.8		JXAH01	20	OTHER	surface of healthy skin	skin	HUMAN	YES
Acinetobacter pittii	Bacteria;Proteobacteria;Gammaproteobacteria	ST220	SAMN09259196	PRJNA473066	GCA_003956065	Complete	4.29543	39.0098	chromosome:NZ_CP029610.1/CP029610.1; plasmid unnamed:NZ_CP029611.1/CP029611.1		2	OTHER	sputum	sputum	HUMAN	YES
Acinetobacter pittii	Bacteria;Proteobacteria;Gammaproteobacteria	XJ88	SAMN06187701	PRJNA359166	GCA_002863745	Complete	4.09962	38.7866	chromosome:NZ_CP018909.1/CP018909.1; plasmid unnamed1:NZ_CP018910.1/CP018910.1		2	OTHER	sputum	sputum	HUMAN	YES
Acinetobacter pittii	Bacteria;Proteobacteria;Gammaproteobacteria	TCM156	SAMN04452414	PRJNA310419	GCA_001716955	Scaffold	3.80731	38.7		LSAL01	16	OTHER	sputum	sputum	HUMAN	YES
Acinetobacter pittii	Bacteria;Proteobacteria;Gammaproteobacteria	AC1566	SAMN18062979	PRJNA576555	GCA_017162025	Contig	3.90007	38.7		JAFJYU01	23	OTHER	sputum	sputum	HUMAN	YES
Acinetobacter pittii	Bacteria;Proteobacteria;Gammaproteobacteria	XM1570	SAMN02469349	PRJNA173032	GCA_000341835	Scaffold	4.10541	38.8944	plasmid pXM1:NZ_CM001802.1/CM001802.1; plasmid pXM2:NZ_CM001803.1/CM001803.1	AMXH01	27	OTHER	expectorate sputum culture	sputum	HUMAN	YES
Acinetobacter pittii	Bacteria;Proteobacteria;Gammaproteobacteria	AC1555	SAMN18062978	PRJNA576555	GCA_017162015	Contig	3.99863	38.7		JAFJYV01	29	OTHER	sputum	sputum	HUMAN	YES
Acinetobacter pittii	Bacteria;Proteobacteria;Gammaproteobacteria	AC1822	SAMN18062983	PRJNA576555	GCA_017162065	Contig	4.01314	38.8		JAFJYQ01	33	OTHER	sputum	sputum	HUMAN	YES
Acinetobacter pittii	Bacteria;Proteobacteria;Gammaproteobacteria	ABUH540	SAMN06117743	PRJNA352251	GCA_002016895	Contig	3.95647	38.7		MSOC01	34	OTHER	sputum	sputum	HUMAN	YES
Acinetobacter pittii	Bacteria;Proteobacteria;Gammaproteobacteria	TCM178	SAMN04452413	PRJNA310419	GCA_001716945	Scaffold	3.78956	38.6		LSAM01	43	OTHER	sputum	sputum	HUMAN	YES
Acinetobacter pittii	Bacteria;Proteobacteria;Gammaproteobacteria	AC1649	SAMN18062982	PRJNA576555	GCA_017161975	Contig	3.88848	38.7		JAFJYR01	43	OTHER	sputum	sputum	HUMAN	YES
Acinetobacter pittii	Bacteria;Proteobacteria;Gammaproteobacteria	ACIN00171	SAMN10435508	PRJNA475751	GCA_016502795	Contig	4.01185	38.7		JADWOI01	43	OTHER	sputum	sputum	HUMAN	YES
Acinetobacter pittii	Bacteria;Proteobacteria;Gammaproteobacteria	ACIN00178	SAMN10435515	PRJNA475751	GCA_016502765	Contig	3.94292	38.7		JADWOF01	44	OTHER	sputum	sputum	HUMAN	YES
Acinetobacter pittii	Bacteria;Proteobacteria;Gammaproteobacteria	AC1597	SAMN18062980	PRJNA576555	GCA_017161985	Contig	3.99629	38.6		JAFJYT01	45	OTHER	sputum	sputum	HUMAN	YES
Acinetobacter pittii	Bacteria;Proteobacteria;Gammaproteobacteria	ACIN00201	SAMN10435533	PRJNA475751	GCA_016502605	Contig	3.99054	38.8		JADWOA01	49	OTHER	sputum	sputum	HUMAN	YES
Acinetobacter pittii	Bacteria;Proteobacteria;Gammaproteobacteria	AC1509	SAMN18062976	PRJNA576555	GCA_017162115	Contig	4.50062	38.8		JAFJYX01	51	OTHER	sputum	sputum	HUMAN	YES
Acinetobacter pittii	Bacteria;Proteobacteria;Gammaproteobacteria	NBRC 110508	SAMD00020352	PRJDB1754	GCA_000931915	Contig	4.09838	38.7		BBTR01	55	OTHER		sputum	HUMAN	YES
Acinetobacter pittii	Bacteria;Proteobacteria;Gammaproteobacteria	TG41012	SAMN10261628	PRJNA497581	GCA_003947705	Contig	4.14266	38.8		RFEQ01	60	OTHER	sputum	sputum	HUMAN	YES
Acinetobacter pittii TG6411	Bacteria;Proteobacteria;Gammaproteobacteria	TG6411	SAMN02471268	PRJNA172716	GCA_000302375	Contig	3.91974	38.8		AMJI01	66	OTHER	sputum	sputum	HUMAN	YES
Acinetobacter pittii	Bacteria;Proteobacteria;Gammaproteobacteria	AP1	SAMN17073293	PRJNA602201	GCA_016535745	Scaffold	4.38037	38.7		JAEFCT01	70	OTHER	sputum	sputum	HUMAN	YES
Acinetobacter pittii	Bacteria;Proteobacteria;Gammaproteobacteria	ACIN00202	SAMN10435534	PRJNA475751	GCA_016502575	Contig	3.93746	38.7		JADWNZ01	82	OTHER	sputum	sputum	HUMAN	YES
Acinetobacter pittii	Bacteria;Proteobacteria;Gammaproteobacteria	ACIN00255	SAMN16339961	PRJNA475751	GCA_016506165	Contig	3.89835	38.8		JADVKX01	88	OTHER	sputum	sputum	HUMAN	YES
Acinetobacter pittii	Bacteria;Proteobacteria;Gammaproteobacteria	XH765	SAMN04745511	PRJNA314151	GCA_001861625	Scaffold	3.70707	38.7		LYGR01	92	OTHER	sputum	sputum	HUMAN	YES
Acinetobacter pittii	Bacteria;Proteobacteria;Gammaproteobacteria	NBRC 110509	SAMD00020353	PRJDB1754	GCA_000949795	Contig	4.21628	38.5		BBUA01	103	OTHER		sputum	HUMAN	YES
Acinetobacter pittii	Bacteria;Proteobacteria;Gammaproteobacteria	AP864	SAMN17073296	PRJNA602201	GCA_016535885	Contig	4.03489	38.8		JAEFCW01	109	OTHER	sputum	sputum	HUMAN	YES
Acinetobacter pittii	Bacteria;Proteobacteria;Gammaproteobacteria	AP273	SAMN17073295	PRJNA602201	GCA_016535875	Scaffold	3.9702	38.8		JAEFCV01	117	OTHER	sputum	sputum	HUMAN	YES
Acinetobacter pittii	Bacteria;Proteobacteria;Gammaproteobacteria	SQ079	SAMN16807092	PRJNA676010	GCA_015694545	Contig	4.06991	38.6		JADQAB01	120	OTHER	sputum	sputum	HUMAN	YES
Acinetobacter pittii	Bacteria;Proteobacteria;Gammaproteobacteria	AP56	SAMN17073294	PRJNA602201	GCA_016535865	Contig	4.03419	38.8		JAEFCU01	120	OTHER	sputum	sputum	HUMAN	YES
Acinetobacter pittii	Bacteria;Proteobacteria;Gammaproteobacteria	AP436	SAMN17083170	PRJNA602201	GCA_016522335	Contig	4.20417	38.6		JAEHHM01	127	OTHER	sputum	sputum	HUMAN	YES
Acinetobacter pittii	Bacteria;Proteobacteria;Gammaproteobacteria	FC8876	SAMN03485844	PRJNA281196	GCA_001684275	Contig	4.01429	38.7		LBCP01	147	OTHER	sputum	sputum	HUMAN	YES
Acinetobacter pittii	Bacteria;Proteobacteria;Gammaproteobacteria	YMC2013/3/R2081	SAMN05828169	PRJNA344528	GCA_003843635	Contig	4.30147	38.8		MKHO01	176	OTHER	sputum	sputum	HUMAN	YES
Acinetobacter pittii	Bacteria;Proteobacteria;Gammaproteobacteria	ACIN00192	SAMN10435525	PRJNA475751	GCA_016502645	Contig	3.80912	38.8		JADWOD01	35	OTHER	tissue	tissue	HUMAN	YES
Acinetobacter pittii	Bacteria;Proteobacteria;Gammaproteobacteria	ACIN00162	SAMN10435500	PRJNA475751	GCA_016503025	Contig	4.02035	38.8		JADWOJ01	38	OTHER	tissue	tissue	HUMAN	YES
Acinetobacter pittii	Bacteria;Proteobacteria;Gammaproteobacteria	ACIN00165	SAMN10435503	PRJNA475751	GCA_016508495	Contig	4.0172	38.8		JADVOL01	38	OTHER	tissue	tissue	HUMAN	YES
Acinetobacter pittii	Bacteria;Proteobacteria;Gammaproteobacteria	HUMV-6483	SAMN07160582	PRJNA387671	GCA_002158945	Complete	4.18287	38.9865	chromosome:NZ_CP021428.1/CP021428.1; plasmid p11:NZ_CP021429.1/CP021429.1		2	OTHER	urine	urine	HUMAN	YES
Acinetobacter pittii	Bacteria;Proteobacteria;Gammaproteobacteria	AP43	SAMN12612836	PRJNA561261	GCA_008121475	Complete	4.30656	38.8479	chromosome:NZ_CP043052.1/CP043052.1; plasmid pAP43-2:NZ_CP043054.1/CP043054.1; plasmid pAP43-3:NZ_CP043055.1/CP043055.1; plasmid pAP43-OXA58-NDM1:NZ_CP043053.1/CP043053.1		4	OTHER	urine	urine	HUMAN	YES
Acinetobacter pittii	Bacteria;Proteobacteria;Gammaproteobacteria	TG29420	SAMN10261635	PRJNA497581	GCA_003947695	Contig	3.98705	38.7		RFEJ01	58	OTHER	urine	urine	HUMAN	YES
Acinetobacter pittii	Bacteria;Proteobacteria;Gammaproteobacteria	ACIN00247	SAMN13621901	PRJNA475751	GCA_016506275	Contig	4.00101	38.8		JADVLE01	97	OTHER	urine	urine	HUMAN	YES
Acinetobacter pittii	Bacteria;Proteobacteria;Gammaproteobacteria	TG29422	SAMN10261634	PRJNA497581	GCA_003947915	Contig	4.09912	38.7		RFEK01	104	OTHER	urine	urine	HUMAN	YES
Acinetobacter pittii	Bacteria;Proteobacteria;Gammaproteobacteria	ACIN00256	SAMN16339962	PRJNA475751	GCA_016508345	Contig	3.93858	38.8		JADVKW01	105	OTHER	urine	urine	HUMAN	YES
Acinetobacter pittii DSM 9306	Bacteria;Proteobacteria;Gammaproteobacteria	DSM 9306	SAMN02471595	PRJNA62425	GCA_000248235	Contig	4.03044	38.8		AIEF01	321	OTHER	urine	urine	HUMAN	YES
Acinetobacter pittii	Bacteria;Proteobacteria;Gammaproteobacteria	AP_882	SAMN04495667	PRJNA312161	GCA_001577285	Complete	4.2168	38.7712	chromosome:NZ_CP014477.1/CP014477.1; plasmid pNDM-AP_882:NZ_CP014478.1/CP014478.1; plasmid pOXA58-AP_882:NZ_CP014479.1/CP014479.1		3	OTHER	Wound swab	wound	HUMAN	YES
Acinetobacter pittii	Bacteria;Proteobacteria;Gammaproteobacteria	AB17H194	SAMN10448663	PRJNA532848	GCA_008694085	Complete	4.00963	39.0339	chromosome:NZ_CP040911.1/CP040911.1; plasmid pAB17H194-1:NZ_CP040912.1/CP040912.1; plasmid pAB17H194-2:NZ_CP040913.1/CP040913.1		3	OTHER	Wound secretion	wound	HUMAN	YES
Acinetobacter pittii	Bacteria;Proteobacteria;Gammaproteobacteria	VNMU 150	SAMN13701835	PRJNA598234	GCA_009887685	Contig	3.88393	38.6		WXZR01	22	OTHER	wound	wound	HUMAN	YES
Acinetobacter pittii	Bacteria;Proteobacteria;Gammaproteobacteria	TG31980	SAMN10261630	PRJNA497581	GCA_003947655	Contig	3.94399	38.7		RFEO01	35	OTHER	wound	wound	HUMAN	YES
Acinetobacter pittii	Bacteria;Proteobacteria;Gammaproteobacteria	TG91944	SAMN10261621	PRJNA497581	GCA_003947755	Contig	3.9347	38.7		RFEX01	56	OTHER	wound	wound	HUMAN	YES
Acinetobacter pittii	Bacteria;Proteobacteria;Gammaproteobacteria	TG31972	SAMN10261632	PRJNA497581	GCA_003947955	Contig	3.97752	38.7		RFEM01	67	OTHER	wound	wound	HUMAN	YES
Acinetobacter pittii	Bacteria;Proteobacteria;Gammaproteobacteria	TG41884	SAMN10261622	PRJNA497581	GCA_003948075	Contig	4.23943	38.7		RFEW01	75	OTHER	wound	wound	HUMAN	YES
Acinetobacter pittii	Bacteria;Proteobacteria;Gammaproteobacteria	TG31979	SAMN10261631	PRJNA497581	GCA_003947975	Contig	4.06683	38.7		RFEN01	79	OTHER	wound	wound	HUMAN	YES
Acinetobacter pittii	Bacteria;Proteobacteria;Gammaproteobacteria	TG41243	SAMN10261624	PRJNA497581	GCA_003947995	Contig	4.11369	38.6		RFEU01	105	OTHER	wound	wound	HUMAN	YES
Acinetobacter pittii	Bacteria;Proteobacteria;Gammaproteobacteria	TG22176	SAMN10261636	PRJNA497581	GCA_003947895	Contig	3.93508	38.8		RFEI01	124	OTHER	wound	wound	HUMAN	YES
Acinetobacter pittii	Bacteria;Proteobacteria;Gammaproteobacteria	TG22174	SAMN10261637	PRJNA497581	GCA_003978965	Contig	3.7749	38.8		RFEH01	138	OTHER	wound	wound	HUMAN	YES
Acinetobacter pittii	Bacteria;Proteobacteria;Gammaproteobacteria	IIF1SW-P2	SAMN15505300	PRJNA645458	GCA_013449825	Contig	3.98071	38.8		JACDOY01	68	ISS	ISS environmental surface	ISS - MT1	MT1	YES
Acinetobacter pittii	Bacteria;Proteobacteria;Gammaproteobacteria	IIF1SW-P5	SAMN15505303	PRJNA645458	GCA_013450165	Contig	3.98013	38.7		JACDPB01	69	ISS	ISS environmental surface	ISS - MT1	MT1	YES
Acinetobacter pittii	Bacteria;Proteobacteria;Gammaproteobacteria	IIF1SW-P3	SAMN15505301	PRJNA645458	GCA_013450185	Contig	3.98289	38.7		JACDOZ01	70	ISS	ISS environmental surface	ISS - MT1	MT1	YES
Acinetobacter pittii	Bacteria;Proteobacteria;Gammaproteobacteria	IIF1SW-P4	SAMN15505302	PRJNA645458	GCA_013449855	Contig	3.98462	38.7		JACDPA01	71	ISS	ISS environmental surface	ISS - MT1	MT1	YES
Acinetobacter pittii	Bacteria;Proteobacteria;Gammaproteobacteria	IIF1SW-P1	SAMN04902362	PRJNA319366	GCA_001743435	Contig	4.03537	38.8		MIZX01	148	ISS	cupola wall of International Space Station	ISS - MT1	MT1	YES
Acinetobacter pittii DSM 9306	Bacteria;Proteobacteria;Gammaproteobacteria				SRR6853346 (IS METAGENOME)							ISS	MT1-MAG	MT1-MAG	MT1-MAG	YES
Acinetobacter pittii DSM 21653	Bacteria;Proteobacteria;Gammaproteobacteria				SRR6853362 (IS METAGENOME)							ISS	MT1-MAG	MT1-MAG	MT1-MAG	YES
Acinetobacter pittii	Bacteria;Proteobacteria;Gammaproteobacteria	F8_7S_5B	SAMN17570296	PRJNA690512	GCA_017166365	Contig	3.99569	38.7		JAFDRY01	66	ISS	International Space Station during MT-2	ISS - MT2	MT2	YES
Acinetobacter pittii	Bacteria;Proteobacteria;Gammaproteobacteria	F8_7S_12B	SAMN17570282	PRJNA690512	GCA_017166625	Contig	3.99686	38.7		JAFDRK01	66	ISS	International Space Station during MT-2	ISS - MT2	MT2	YES
Acinetobacter pittii	Bacteria;Proteobacteria;Gammaproteobacteria	F8_7S_16B	SAMN17570286	PRJNA690512	GCA_017166525	Scaffold	3.99649	38.7		JAFDRO01	67	ISS	International Space Station during MT-2	ISS - MT2	MT2	YES
Acinetobacter pittii	Bacteria;Proteobacteria;Gammaproteobacteria	F8_7S_6P	SAMN17570298	PRJNA690512	GCA_017166275	Scaffold	3.99652	38.7		JAFDSA01	67	ISS	International Space Station during MT-2	ISS - MT2	MT2	YES
Acinetobacter pittii	Bacteria;Proteobacteria;Gammaproteobacteria	F8_7S_14B	SAMN17570284	PRJNA690512	GCA_017166605	Contig	3.99635	38.7		JAFDRM01	68	ISS	International Space Station during MT-2	ISS - MT2	MT2	YES
Acinetobacter pittii	Bacteria;Proteobacteria;Gammaproteobacteria	F8_7S_18B	SAMN17570288	PRJNA690512	GCA_017166485	Contig	3.99599	38.7		JAFDRQ01	69	ISS	International Space Station during MT-2	ISS - MT2	MT2	YES
Acinetobacter pittii	Bacteria;Proteobacteria;Gammaproteobacteria	F8_7S_4B	SAMN17570295	PRJNA690512	GCA_017166385	Scaffold	3.99561	38.7		JAFDRX01	69	ISS	International Space Station during MT-2	ISS - MT2	MT2	YES
Acinetobacter pittii	Bacteria;Proteobacteria;Gammaproteobacteria	F8_7S_17B	SAMN17570287	PRJNA690512	GCA_017166545	Scaffold	3.99652	38.7		JAFDRP01	69	ISS	International Space Station during MT-2	ISS - MT2	MT2	YES
Acinetobacter pittii	Bacteria;Proteobacteria;Gammaproteobacteria	F8_8S_2P	SAMN17570307	PRJNA690512	GCA_017166125	Contig	3.99422	38.7		JAFDSJ01	70	ISS	International Space Station during MT-2	ISS - MT2	MT2	YES
Acinetobacter pittii	Bacteria;Proteobacteria;Gammaproteobacteria	F8_8S_11B	SAMN17570302	PRJNA690512	GCA_017166225	Scaffold	3.99747	38.7		JAFDSE01	70	ISS	International Space Station during MT-2	ISS - MT2	MT2	YES
Acinetobacter pittii	Bacteria;Proteobacteria;Gammaproteobacteria	F8_7S_7B	SAMN17570299	PRJNA690512	GCA_017166265	Contig	3.99615	38.7		JAFDSB01	70	ISS	International Space Station during MT-2	ISS - MT2	MT2	YES
Acinetobacter pittii	Bacteria;Proteobacteria;Gammaproteobacteria	F8_7S_15B	SAMN17570285	PRJNA690512	GCA_017166565	Scaffold	3.9955	38.7		JAFDRN01	70	ISS	International Space Station during MT-2	ISS - MT2	MT2	YES
Acinetobacter pittii	Bacteria;Proteobacteria;Gammaproteobacteria	F8_7S_13B	SAMN17570283	PRJNA690512	GCA_017166585	Contig	3.99597	38.7		JAFDRL01	71	ISS	International Space Station during MT-2	ISS - MT2	MT2	YES
Acinetobacter pittii	Bacteria;Proteobacteria;Gammaproteobacteria	F8_8S_12B	SAMN17570303	PRJNA690512	GCA_017166205	Contig	3.99622	38.7		JAFDSF01	71	ISS	International Space Station during MT-2	ISS - MT2	MT2	YES
Acinetobacter pittii	Bacteria;Proteobacteria;Gammaproteobacteria	F8_8S_6P	SAMN17570309	PRJNA690512	GCA_017166095	Scaffold	3.99703	38.7		JAFDSL01	71	ISS	International Space Station during MT-2	ISS - MT2	MT2	YES
Acinetobacter pittii	Bacteria;Proteobacteria;Gammaproteobacteria	ABC	SAMN06174116	PRJNA358441	GCA_001936495	Scaffold	3.84333	38.8		MSPO01	32	OTHER	crude oil contaminated sediment collected from surface layer	crude oil	NON-HUMAN/ENVIRONMENTAL	YES
Acinetobacter pittii	Bacteria;Proteobacteria;Gammaproteobacteria	IHIT32473	SAMN07685867	PRJNA411761	GCA_002740735	Contig	4.03806	38.8		NWVZ01	69	OTHER	dog respiratory tract	dog respiratory tract	NON-HUMAN/ENVIRONMENTAL	YES
Acinetobacter pittii	Bacteria;Proteobacteria;Gammaproteobacteria	IHIT24944	SAMN07685849	PRJNA411761	GCA_002740775	Contig	4.04555	38.8		NWWC01	70	OTHER	dog respiratory tract	dog respiratory tract	NON-HUMAN/ENVIRONMENTAL	YES
Acinetobacter pittii	Bacteria;Proteobacteria;Gammaproteobacteria	JXA13	SAMN15055972	PRJNA635893	GCA_016804045	Complete	4.17992	38.8851	chromosome:NZ_CP054137.1/CP054137.1; plasmid pHNJXA13-1:NZ_CP054138.1/CP054138.1		2	OTHER	dog	dog stool	NON-HUMAN/ENVIRONMENTAL	YES
Acinetobacter pittii	Bacteria;Proteobacteria;Gammaproteobacteria	DE0027	SAMN11792187	PRJNA543692	GCA_007680445	Scaffold	3.90991	38.8		VEIH01	73	OTHER	environmental	environmental	NON-HUMAN/ENVIRONMENTAL	YES
Acinetobacter pittii	Bacteria;Proteobacteria;Gammaproteobacteria	DE0091	SAMN11792251	PRJNA543692	GCA_007679545	Scaffold	3.93027	38.7		VEGR01	91	OTHER	environmental	environmental	NON-HUMAN/ENVIRONMENTAL	YES
Acinetobacter pittii	Bacteria;Proteobacteria;Gammaproteobacteria	NQ-003	SAMN10724293	PRJNA514411	GCA_009931315	Complete	3.99043	38.8	chromosome:NZ_CP035109.1/CP035109.1		1	OTHER	fish	fish	NON-HUMAN/ENVIRONMENTAL	YES
Acinetobacter pittii	Bacteria;Proteobacteria;Gammaproteobacteria	Ap-D8	SAMN08660914	PRJNA437362	GCA_018109465	Contig	4.258	38.6		PVXR01	87	OTHER		fish	NON-HUMAN/ENVIRONMENTAL	YES
Acinetobacter pittii	Bacteria;Proteobacteria;Gammaproteobacteria	NBRC 110514	SAMD00020355	PRJDB1754	GCA_006538605	Contig	4.28787	38.6		BJLJ01	56	OTHER		free living environment	NON-HUMAN/ENVIRONMENTAL	YES
Acinetobacter pittii	Bacteria;Proteobacteria;Gammaproteobacteria	UBA4131	SAMN06453740	PRJNA348753	GCA_002380965	Scaffold	3.6079	38.6		DFWP01	106	OTHER	freshwater	freshwater	NON-HUMAN/ENVIRONMENTAL	YES
Acinetobacter pittii	Bacteria;Proteobacteria;Gammaproteobacteria	HU_AC	SAMN16584675	PRJNA666706	GCA_016811255	Contig	4.13154	38.8		JAFBIK01	86	OTHER	ground beef	ground beef	NON-HUMAN/ENVIRONMENTAL	YES
Acinetobacter pittii	Bacteria;Proteobacteria;Gammaproteobacteria	SZUA-1210	SAMN09926388	PRJNA488180	GCA_015664605	Contig	3.2196	38.5		DQPZ01	335	OTHER	Kilo Moana Hydrothermal plume 60m	hydrothermal vent	NON-HUMAN/ENVIRONMENTAL	YES
Acinetobacter pittii	Bacteria;Proteobacteria;Gammaproteobacteria	B-3780	SAMN19313528	PRJNA732173	GCA_018595725	Contig	3.9898	38.8		JAHEOK01	96	OTHER	industrial wastewater	industrial wastewater	NON-HUMAN/ENVIRONMENTAL	YES
Acinetobacter pittii	Bacteria;Proteobacteria;Gammaproteobacteria	sw-1	SAMN14641836	PRJNA626472	GCA_012910685	Contig	4.07146	38.7		JABBFA01	85	OTHER	missing	ocean	NON-HUMAN/ENVIRONMENTAL	YES
Acinetobacter pittii	Bacteria;Proteobacteria;Gammaproteobacteria	AP007	SAMN11963641	PRJNA547354	GCA_006351765	Chromosome	3.9195	38.6	chromosome:NZ_CP040903.1/CP040903.1		1	OTHER	hospital	built environment	NON-HUMAN/ENVIRONMENTAL	YES
Acinetobacter pittii	Bacteria;Proteobacteria;Gammaproteobacteria	CEB-Ap	SAMN06947415	PRJNA386447	GCA_002761185	Scaffold	3.99646	38.8		NGAB01	108	OTHER	hospital surface	built environment	NON-HUMAN/ENVIRONMENTAL	YES
Acinetobacter pittii	Bacteria;Proteobacteria;Gammaproteobacteria	SU1805	SAMN16092379	PRJNA662668	GCA_014769175	Contig	4.21538	39.1		JACWEV01	341	OTHER	hospital sink	built environment	NON-HUMAN/ENVIRONMENTAL	YES
Acinetobacter pittii	Bacteria;Proteobacteria;Gammaproteobacteria	IPK_TSA6.1	SAMN04621895	PRJNA317609	GCA_001698835	Contig	4.14347	39		LWHP01	2	OTHER	surface area of a building with less than 200 occupants	built environment	NON-HUMAN/ENVIRONMENTAL	YES
Acinetobacter pittii	Bacteria;Proteobacteria;Gammaproteobacteria	IHIT29469	SAMN07685864	PRJNA411761	GCA_002740745	Contig	4.09276	38.8		NWWB01	101	OTHER		cat nasal cavity	NON-HUMAN/ENVIRONMENTAL	YES
Acinetobacter pittii	Bacteria;Proteobacteria;Gammaproteobacteria	WCHAP100020	SAMN08031302	PRJNA387062	GCA_002999215	Complete	3.95456	38.8594	chromosome:NZ_CP027254.3/CP027254.3; plasmid p1_100020:NZ_CP027251.3/CP027251.3; plasmid p2_100020:NZ_CP027252.3/CP027252.3; plasmid pOXA58_100020:NZ_CP027253.1/CP027253.1		4	OTHER		cat skin	NON-HUMAN/ENVIRONMENTAL	YES
Acinetobacter pittii	Bacteria;Proteobacteria;Gammaproteobacteria	LC510	SAMN03493513	PRJNA281683	GCA_001005885	Contig	3.76713	38.6		LBHY02	115	OTHER	Cave Surface Layer	cave surface layer	NON-HUMAN/ENVIRONMENTAL	YES
Acinetobacter pittii	Bacteria;Proteobacteria;Gammaproteobacteria	LMO Bin60	SAMN11263411	PRJNA510268	GCA_013530605	Contig	3.91867	38.7		SPVC01	55	OTHER	marine sediment; cultured under 152Mpa pressure	marine sediment	NON-HUMAN/ENVIRONMENTAL	YES
Acinetobacter pittii	Bacteria;Proteobacteria;Gammaproteobacteria	UBA2484	SAMN06455849	PRJNA348753	GCA_002341885	Scaffold	3.89264	38.6		DDOW01	37	OTHER	metal/plastic	metal/plastic	NON-HUMAN/ENVIRONMENTAL	YES
Acinetobacter pittii	Bacteria;Proteobacteria;Gammaproteobacteria	UBA2478	SAMN06452797	PRJNA348753	GCA_002341995	Scaffold	3.58298	38.9		DDPC01	41	OTHER	metal	metal/plastic	NON-HUMAN/ENVIRONMENTAL	YES
Acinetobacter pittii	Bacteria;Proteobacteria;Gammaproteobacteria	UBA2608	SAMN06456123	PRJNA348753	GCA_002339985	Scaffold	3.90669	38.7		DDKC01	212	OTHER	metal	metal/plastic	NON-HUMAN/ENVIRONMENTAL	YES
Acinetobacter pittii	Bacteria;Proteobacteria;Gammaproteobacteria	UNC434CL69Tsu2S25	SAMN02799632	PRJEB16885	GCA_900110525	Scaffold	4.09382	38.8		FOEA01	85	OTHER		plants	NON-HUMAN/ENVIRONMENTAL	YES
Acinetobacter pittii	Bacteria;Proteobacteria;Gammaproteobacteria	KCJK7889	SAMN08887213	PRJNA449105	GCA_003053325	Contig	3.74962	38.5		QAYM01	44	OTHER	soil	soil	NON-HUMAN/ENVIRONMENTAL	YES
Acinetobacter pittii	Bacteria;Proteobacteria;Gammaproteobacteria	WP2-W18-ESBL-11	SAMD00194360	PRJDB6962	GCA_014168695	Complete	4.18168	38.7152	chromosome:NZ_AP021936.1/AP021936.1; plasmid pWP2-W18-ESBL-11_1:NZ_AP021937.1/AP021937.1; plasmid pWP2-W18-ESBL-11_2:NZ_AP021938.1/AP021938.1; plasmid pWP2-W18-ESBL-11_3:NZ_AP021939.1/AP021939.1		4	OTHER		wastewater	NON-HUMAN/ENVIRONMENTAL	YES
Acinetobacter pittii	Bacteria;Proteobacteria;Gammaproteobacteria	C54	SAMN12289369	PRJNA550014	GCA_007954485	Complete	4.26578	38.8539	chromosome:NZ_CP042364.1/CP042364.1; plasmid pC54_001:NZ_CP042365.1/CP042365.1; plasmid pC54_002:NZ_CP042366.1/CP042366.1; plasmid pC54_003:NZ_CP042367.1/CP042367.1; plasmid pC54_004:NZ_CP042368.1/CP042368.1; plasmid pC54_005:NZ_CP042369.1/CP042369.1; plasmid pC54_006:NZ_CP042370.1/CP042370.1		7	OTHER	clinical sample	clinical material	NON-HUMAN/ENVIRONMENTAL	YES
Acinetobacter pittii	Bacteria;Proteobacteria;Gammaproteobacteria	Aci00748	SAMEA7451214	PRJEB40828	GCA_904887025	Contig	4.05427	38.7		CAJHGL01	14	OTHER	clinical material	clinical material	UNKNOWN	YES
Acinetobacter pittii	Bacteria;Proteobacteria;Gammaproteobacteria	Aci00901	SAMEA7451248	PRJEB40828	GCA_904887545	Contig	4.15833	38.6		CAJHHG01	22	OTHER	clinical material	clinical material	UNKNOWN	YES
Acinetobacter pittii	Bacteria;Proteobacteria;Gammaproteobacteria	Aci00905	SAMEA7451249	PRJEB40828	GCA_904887685	Contig	3.9795	38.7		CAJHHN01	30	OTHER	clinical material	clinical material	UNKNOWN	YES
Acinetobacter pittii PHEA-2	Bacteria;Proteobacteria;Gammaproteobacteria	PHEA-2	SAMN02603040	PRJNA51267	GCA_000191145	Complete	3.86253	38.8	chromosome:NC_016603.1/CP002177.1		1	OTHER		unknown	UNKNOWN	YES
Acinetobacter pittii	Bacteria;Proteobacteria;Gammaproteobacteria	FDAARGOS_1216	SAMN16357358	PRJNA231221	GCA_016890065	Complete	3.92885	38.9	chromosome:NZ_CP069586.1/CP069586.1		1	OTHER	missing	unknown	UNKNOWN	YES
Acinetobacter pittii	Bacteria;Proteobacteria;Gammaproteobacteria	Colony142	SAMN17777234	PRJNA668870	GCA_019264765	Chromosome	3.95463	40.6	chromosome:NZ_CP078524.1/CP078524.1		1	OTHER	other	unknown	UNKNOWN	YES
Acinetobacter pittii	Bacteria;Proteobacteria;Gammaproteobacteria	FDAARGOS_1217	SAMN16357359	PRJNA231221	GCA_016889305	Complete	3.95708	38.9098	chromosome:NZ_CP069496.1/CP069496.1; plasmid unnamed1:NZ_CP069497.1/CP069497.1; plasmid unnamed2:NZ_CP069498.1/CP069498.1		3	OTHER	missing	unknown	UNKNOWN	YES
Acinetobacter pittii	Bacteria;Proteobacteria;Gammaproteobacteria	FDAARGOS 1399	SAMN16357541	PRJNA231221	GCA_019047205	Complete	3.98013	38.863	chromosome:NZ_CP077238.1/CP077238.1; plasmid unnamed1:NZ_CP077239.1/CP077239.1; plasmid unnamed2:NZ_CP077240.1/CP077240.1; plasmid unnamed3:NZ_CP077241.1/CP077241.1		4	OTHER	missing	unknown	UNKNOWN	YES
Acinetobacter pittii	Bacteria;Proteobacteria;Gammaproteobacteria	FDAARGOS_1214	SAMN16357356	PRJNA231221	GCA_016889825	Complete	4.09891	38.8477	chromosome:NZ_CP069537.1/CP069537.1; plasmid unnamed1:NZ_CP069538.1/CP069538.1; plasmid unnamed2:NZ_CP069539.1/CP069539.1; plasmid unnamed3:NZ_CP069540.1/CP069540.1; plasmid unnamed4:NZ_CP069541.1/CP069541.1		5	OTHER	missing	unknown	UNKNOWN	YES
Acinetobacter pittii	Bacteria;Proteobacteria;Gammaproteobacteria	FDAARGOS 1396	SAMN16357538	PRJNA231221	GCA_019048225	Complete	3.91588	38.7534	chromosome:NZ_CP077303.1/CP077303.1; plasmid unnamed1:NZ_CP077304.1/CP077304.1; plasmid unnamed2:NZ_CP077305.1/CP077305.1; plasmid unnamed3:NZ_CP077306.1/CP077306.1; plasmid unnamed4:NZ_CP077307.1/CP077307.1		5	OTHER	missing	unknown	UNKNOWN	YES
Acinetobacter pittii	Bacteria;Proteobacteria;Gammaproteobacteria	FDAARGOS_1215	SAMN16357357	PRJNA231221	GCA_016889345	Complete	3.88919	38.7411	chromosome:NZ_CP069504.1/CP069504.1; plasmid unnamed1:NZ_CP069505.1/CP069505.1; plasmid unnamed2:NZ_CP069506.1/CP069506.1; plasmid unnamed3:NZ_CP069507.1/CP069507.1; plasmid unnamed4:NZ_CP069508.1/CP069508.1		5	OTHER	missing	unknown	UNKNOWN	YES
Acinetobacter pittii	Bacteria;Proteobacteria;Gammaproteobacteria	2012N08-034	SAMN09069678	PRJNA459525	GCA_003359215	Complete	3.89824	38.66	chromosome:CP033520.1; plasmid p2012N08-034-1:CP033521.1; plasmid p2012N08-034-2:CP033522.1; plasmid p2012N08-034-3:CP033523.1; plasmid p2012N08-034-4:CP033524.1		5	OTHER		unknown	UNKNOWN	YES
Acinetobacter pittii ANC 3678	Bacteria;Proteobacteria;Gammaproteobacteria	ANC 3678	SAMN01828156	PRJNA183268	GCA_000369025	Scaffold	3.95983	38.9		APQN01	10	OTHER		unknown	UNKNOWN	YES
Acinetobacter pittii	Bacteria;Proteobacteria;Gammaproteobacteria	ARLG1869	SAMN06892278	PRJNA384060	GCA_002145355	Contig	3.96377	38.7		NGIX01	21	OTHER	Unknown	unknown	UNKNOWN	YES
Acinetobacter pittii D499	Bacteria;Proteobacteria;Gammaproteobacteria	D499	SAMN02469352	PRJNA73129	GCA_000230465	Contig	4.10382	38.823	plasmid pAB_D499:NZ_AGFH01000030.1/AGFH01000030.1	AGFH01	30	OTHER		unknown	UNKNOWN	YES
Acinetobacter pittii	Bacteria;Proteobacteria;Gammaproteobacteria	ARLG1865	SAMN06892280	PRJNA384060	GCA_002145325	Contig	3.89233	38.8		NGIW01	33	OTHER	Unknown	unknown	UNKNOWN	YES
Acinetobacter pittii	Bacteria;Proteobacteria;Gammaproteobacteria	ARLG1955	SAMN06892306	PRJNA384060	GCA_002144845	Contig	4.1703	38.7		NGIR01	36	OTHER	Unknown	unknown	UNKNOWN	YES
Acinetobacter pittii	Bacteria;Proteobacteria;Gammaproteobacteria	ARLG1875	SAMN06892259	PRJNA384060	GCA_002145415	Contig	3.97086	38.7		NGJC01	40	OTHER	Unknown	unknown	UNKNOWN	YES
Acinetobacter pittii	Bacteria;Proteobacteria;Gammaproteobacteria	ARLG1807	SAMN06892233	PRJNA384060	GCA_002143595	Contig	4.13698	38.8		NGGW01	44	OTHER	Unknown	unknown	UNKNOWN	YES
Acinetobacter pittii	Bacteria;Proteobacteria;Gammaproteobacteria	ARLG1942	SAMN06892309	PRJNA384060	GCA_002145265	Contig	4.02031	38.7		NGIO01	45	OTHER	Unknown	unknown	UNKNOWN	YES
Acinetobacter pittii	Bacteria;Proteobacteria;Gammaproteobacteria	PR368	SAMN06837779	PRJNA384060	GCA_002137145	Contig	4.00846	38.7		NGCV01	48	OTHER	Unknown	unknown	UNKNOWN	YES
Acinetobacter pittii	Bacteria;Proteobacteria;Gammaproteobacteria	PR301	SAMN06837746	PRJNA384060	GCA_002136575	Contig	3.90661	38.9		NGBT01	49	OTHER	Unknown	unknown	UNKNOWN	YES
Acinetobacter pittii	Bacteria;Proteobacteria;Gammaproteobacteria	PR320	SAMN06837764	PRJNA384060	GCA_002137415	Contig	4.14762	38.7		NGDK01	54	OTHER	Unknown	unknown	UNKNOWN	YES
Acinetobacter pittii	Bacteria;Proteobacteria;Gammaproteobacteria	PR386	SAMN06837827	PRJNA384060	GCA_002138095	Contig	3.97402	38.6		NGET01	58	OTHER	Unknown	unknown	UNKNOWN	YES
Acinetobacter pittii	Bacteria;Proteobacteria;Gammaproteobacteria	PR369	SAMN06837778	PRJNA384060	GCA_002137115	Contig	3.95518	38.7		NGCW01	61	OTHER	Unknown	unknown	UNKNOWN	YES
Acinetobacter pittii	Bacteria;Proteobacteria;Gammaproteobacteria	PR318	SAMN06837766	PRJNA384060	GCA_002137365	Contig	3.97071	38.8		NGDI01	61	OTHER	Unknown	unknown	UNKNOWN	YES
Acinetobacter pittii	Bacteria;Proteobacteria;Gammaproteobacteria	ARLG1803	SAMN06892236	PRJNA384060	GCA_002143515	Contig	3.92608	38.7		NGGT01	62	OTHER	Unknown	unknown	UNKNOWN	YES
Acinetobacter pittii	Bacteria;Proteobacteria;Gammaproteobacteria	PR370	SAMN06837777	PRJNA384060	GCA_002137175	Contig	4.07764	38.7		NGCX01	68	OTHER	Unknown	unknown	UNKNOWN	YES
Acinetobacter pittii	Bacteria;Proteobacteria;Gammaproteobacteria	ARLG1961	SAMN06892303	PRJNA384060	GCA_002144885	Contig	3.96902	38.8		NGIT01	68	OTHER	Unknown	unknown	UNKNOWN	YES
Acinetobacter pittii	Bacteria;Proteobacteria;Gammaproteobacteria	PR313	SAMN06837770	PRJNA384060	GCA_002136755	Contig	3.96486	38.7		NGCD01	69	OTHER	Unknown	unknown	UNKNOWN	YES
Acinetobacter pittii	Bacteria;Proteobacteria;Gammaproteobacteria	IHIT32685	SAMN07685869	PRJNA411761	GCA_002740805	Contig	3.99134	38.8		NWVY01	73	OTHER		unknown	UNKNOWN	YES
Acinetobacter pittii	Bacteria;Proteobacteria;Gammaproteobacteria	ARLG1957	SAMN06892304	PRJNA384060	GCA_002144875	Contig	3.99444	38.8		NGIS01	74	OTHER	Unknown	unknown	UNKNOWN	YES
Acinetobacter pittii	Bacteria;Proteobacteria;Gammaproteobacteria	ARLG1798	SAMN06892240	PRJNA384060	GCA_002143255	Contig	4.082	38.8		NGGQ01	76	OTHER	Unknown	unknown	UNKNOWN	YES
Acinetobacter pittii	Bacteria;Proteobacteria;Gammaproteobacteria	ARLG1804	SAMN06892235	PRJNA384060	GCA_002143505	Contig	3.97335	38.7		NGGU01	79	OTHER	Unknown	unknown	UNKNOWN	YES
Acinetobacter pittii	Bacteria;Proteobacteria;Gammaproteobacteria	PR331	SAMN06837754	PRJNA384060	GCA_002137635	Contig	3.93814	38.7		NGDU01	80	OTHER	Unknown	unknown	UNKNOWN	YES
Acinetobacter pittii	Bacteria;Proteobacteria;Gammaproteobacteria	ARLG1768	SAMN06892207	PRJNA384060	GCA_002144035	Contig	3.98615	38.6		NGHT01	88	OTHER	Unknown	unknown	UNKNOWN	YES
Acinetobacter pittii	Bacteria;Proteobacteria;Gammaproteobacteria	PR339	SAMN06837747	PRJNA384060	GCA_002138225	Contig	3.97492	38.7		NGEB01	91	OTHER	Unknown	unknown	UNKNOWN	YES
Acinetobacter pittii	Bacteria;Proteobacteria;Gammaproteobacteria	PR330	SAMN06837755	PRJNA384060	GCA_002137615	Contig	4.01269	38.7		NGDT01	92	OTHER	Unknown	unknown	UNKNOWN	YES
Acinetobacter pittii	Bacteria;Proteobacteria;Gammaproteobacteria	B8245	SAMN10523642	PRJNA508406	GCA_003954385	Contig	3.84833	38.7		RWVY01	93	OTHER	Unknown	unknown	UNKNOWN	YES
Acinetobacter pittii	Bacteria;Proteobacteria;Gammaproteobacteria	ARLG1779	SAMN06892250	PRJNA384060	GCA_002143135	Contig	4.08285	38.8		NGGI01	94	OTHER	Unknown	unknown	UNKNOWN	YES
Acinetobacter pittii 42F	Bacteria;Proteobacteria;Gammaproteobacteria	42F	SAMEA3138849	PRJEB4503	GCA_000529235	Contig	4.0919	38.7		CBRO02	94	OTHER		unknown	UNKNOWN	YES
Acinetobacter pittii	Bacteria;Proteobacteria;Gammaproteobacteria	ARLG1950	SAMN06892307	PRJNA384060	GCA_002145315	Contig	3.79915	38.8		NGIQ01	96	OTHER	Unknown	unknown	UNKNOWN	YES
Acinetobacter pittii	Bacteria;Proteobacteria;Gammaproteobacteria	ARLG1839	SAMN06892301	PRJNA384060	GCA_002143895	Contig	4.02012	38.7		NGHJ01	98	OTHER	Unknown	unknown	UNKNOWN	YES
Acinetobacter pittii	Bacteria;Proteobacteria;Gammaproteobacteria	PR344	SAMN06837738	PRJNA384060	GCA_002137805	Contig	3.99187	38.7		NGEF01	104	OTHER	Unknown	unknown	UNKNOWN	YES
Acinetobacter pittii	Bacteria;Proteobacteria;Gammaproteobacteria	PR393	SAMN06837820	PRJNA384060	GCA_002138235	Contig	4.01077	38.7		NGFA01	109	OTHER	Unknown	unknown	UNKNOWN	YES
Acinetobacter pittii	Bacteria;Proteobacteria;Gammaproteobacteria	ARLG1789	SAMN06892246	PRJNA384060	GCA_002143175	Contig	4.08709	38.8		NGGL01	110	OTHER	Unknown	unknown	UNKNOWN	YES
Acinetobacter pittii	Bacteria;Proteobacteria;Gammaproteobacteria	UBA11292	SAMN08019866	PRJNA417962	GCA_003542735	Scaffold	3.44483	38.8		DPKB01	110	OTHER	metagenome	unknown	UNKNOWN	YES
Acinetobacter pittii	Bacteria;Proteobacteria;Gammaproteobacteria	PR348	SAMN06837805	PRJNA384060	GCA_002137855	Contig	4.03458	38.7		NGEJ01	115	OTHER	Unknown	unknown	UNKNOWN	YES
Acinetobacter pittii	Bacteria;Proteobacteria;Gammaproteobacteria	ARLG1937	SAMN06892313	PRJNA384060	GCA_002145235	Contig	4.26417	38.8		NGIL01	116	OTHER	Unknown	unknown	UNKNOWN	YES
Acinetobacter pittii	Bacteria;Proteobacteria;Gammaproteobacteria	NBRC 110507	SAMD00020351	PRJDB1754	GCA_000949775	Contig	4.21325	38.5		BBTZ01	116	OTHER		unknown	UNKNOWN	YES
Acinetobacter pittii	Bacteria;Proteobacteria;Gammaproteobacteria	PR346	SAMN06837808	PRJNA384060	GCA_002137885	Contig	4.01046	38.7		NGEH01	118	OTHER	Unknown	unknown	UNKNOWN	YES
Acinetobacter pittii	Bacteria;Proteobacteria;Gammaproteobacteria	ARLG1776	SAMN06892251	PRJNA384060	GCA_002143415	Contig	3.99691	38.8		NGGH01	123	OTHER	Unknown	unknown	UNKNOWN	YES
Acinetobacter pittii	Bacteria;Proteobacteria;Gammaproteobacteria	ARLG1764	SAMN06892208	PRJNA384060	GCA_002144015	Contig	4.04322	38.9		NGHS01	124	OTHER	Unknown	unknown	UNKNOWN	YES
Acinetobacter pittii	Bacteria;Proteobacteria;Gammaproteobacteria	WC-136	SAMN00761240	PRJNA53431	GCA_000315155	Contig	4.16624	38.8		AMST01	133	OTHER		unknown	UNKNOWN	YES
Acinetobacter pittii	Bacteria;Proteobacteria;Gammaproteobacteria	UKK-0549	SAMN05022872	PRJNA322121	GCA_001706425	Contig	4.26299	38.8		MDIN01	143	OTHER	missing	unknown	UNKNOWN	YES
Acinetobacter pittii	Bacteria;Proteobacteria;Gammaproteobacteria	PR316	SAMN06837768	PRJNA384060	GCA_002137935	Contig	3.99689	38.7		NGEN01	144	OTHER	Unknown	unknown	UNKNOWN	YES
Acinetobacter pittii	Bacteria;Proteobacteria;Gammaproteobacteria	UBA10740	SAMN08019155	PRJNA417962	GCA_003512015	Scaffold	3.42412	39.2		DOJE01	146	OTHER	metagenome	unknown	UNKNOWN	YES
Acinetobacter pittii	Bacteria;Proteobacteria;Gammaproteobacteria	IHIT29592	SAMN07685866	PRJNA411761	GCA_002740785	Contig	4.09209	38.8		NWWA01	150	OTHER		unknown	UNKNOWN	YES
Acinetobacter pittii	Bacteria;Proteobacteria;Gammaproteobacteria	AMA10	SAMN12771904	PRJNA562922	GCA_009646055	Scaffold	4.06217	38.8		VYTU01	152	OTHER		unknown	UNKNOWN	YES
Acinetobacter pittii	Bacteria;Proteobacteria;Gammaproteobacteria	ARLG1771	SAMN06892253	PRJNA384060	GCA_002143025	Contig	4.21031	38.8		NGGG01	255	OTHER	Unknown	unknown	UNKNOWN	YES
Acinetobacter pittii	Bacteria;Proteobacteria;Gammaproteobacteria	1451147	SAMN02692951	PRJNA194718	GCA_000681535	Contig	4.32115	38.6		JMNQ01	539	OTHER		unknown	UNKNOWN	YES
Acinetobacter pittii	Bacteria;Proteobacteria;Gammaproteobacteria	4300STDY7045887	SAMEA104305386	PRJEB19226	GCA_900496515	Scaffold	3.7714	38.8		UFOG01	43	OTHER		unknown	UNKNOWN	YES
Acinetobacter pittii	Bacteria;Proteobacteria;Gammaproteobacteria	4300STDY7045719	SAMEA104305215	PRJEB19226	GCA_900495015	Contig	4.01123	38.8		UFIV01	61	OTHER		unknown	UNKNOWN	YES

## Sheet: metagenomic_metadata
SAMPLE_ID	SECONDARY_ID	COHORT	FLIGHT	SITE	SPECIFIC_ENVIRONMENTAL_ISOLATION_SOURCE
011515_TW_B		TWINS	-1	SALIVA
011515_TW_S		TWINS	-1	SALIVA
012015_HR_B		TWINS	-1	SALIVA
012015_HR_S		TWINS	-1	SALIVA
012016_HR_B		TWINS	-1	SALIVA
012016_HR_S		TWINS	-1	SALIVA
012715_TW_B		TWINS	-1	SALIVA
012715_TW_S		TWINS	-1	SALIVA
030116_TW_B		TWINS	-1	SALIVA
030116_TW_S		TWINS	-1	SALIVA
040616_TW_B		TWINS	-1	SALIVA
040616_TW_S		TWINS	-1	SALIVA
041015_TW_B		TWINS	-1	SALIVA
041015_TW_S		TWINS	-1	SALIVA
050616_HR_B		TWINS	-1	SALIVA
050616_HR_S		TWINS	-1	SALIVA
061115_TW_B		TWINS	-1	SALIVA
061115_TW_S		TWINS	-1	SALIVA
061416_TW_S		TWINS	-1	SALIVA
071716_HR_B		TWINS	-1	SALIVA
071716_HR_S		TWINS	-1	SALIVA
073015_HR_B		TWINS	-1	SALIVA
073015_HR_S		TWINS	-1	SALIVA
082916_HR_B		TWINS	-1	SALIVA
082916_HR_S		TWINS	-1	SALIVA
090816_TW_S		TWINS	-1	SALIVA
091115_TW_S		TWINS	-1	SALIVA
100215_HR_S		TWINS	-1	SALIVA
120314_HR_B		TWINS	-1	SALIVA
120314_HR_S		TWINS	-1	SALIVA
121015_TW_B		TWINS	-1	SALIVA
121015_TW_S		TWINS	-1	SALIVA
MHV-HR1_S41667382		TWINS	-1	GUT
MHV-HR2_S41666347		TWINS	-1	GUT
MHV-HR3_S41658400		TWINS	-1	GUT
MHV-HR4_S41677053		TWINS	-1	GUT
MHV-HR5_S41659407		TWINS	-1	GUT
MHV-HR6_S41664399		TWINS	-1	GUT
MHV-HR7_S41668198		TWINS	-1	GUT
MHV-HR8_S41669183		TWINS	-1	GUT
MHV-HR9_S41667391		TWINS	-1	GUT
MHV-TW1_S41667392		TWINS	-1	GUT
MHV-TW2_S41668201		TWINS	-1	GUT
MHV-TW3_S41666352		TWINS	-1	GUT
MHV-TW4_S41665304		TWINS	-1	GUT
MHV-TW5_S41659412		TWINS	-1	GUT
MHV-TW6_S41671226		TWINS	-1	GUT
MHV-TW7_S41665306		TWINS	-1	GUT
MHV-TW8_S41663403		TWINS	-1	GUT
MHV-TW9_S41659413		TWINS	-1	GUT
MHV-twin-1_S41658395		TWINS	-1	GUT
MHV-twin-2_S41673132		TWINS	-1	GUT
MHV-twin-3_S41658396		TWINS	-1	GUT
MHV-twin-4_S41677925		TWINS	-1	GUT
mt1-SRR6853342	IIF4SW	MT1	2	ENV	International Space Station, environmental surface
mt1-SRR6853343	IIF5SW	MT1	2	ENV	Overhead 4 Node 1
mt1-SRR6853344	IIF7SW	MT1	2	ENV	Lab 3 overhead LAB
mt1-SRR6853345	IIF2SW	MT1	2	ENV	Waste and hygiene compartment Node 3 'F4'
mt1-SRR6853346	IIF1SW	MT1	2	ENV	Port panel next to cupola Node 3
mt1-SRR6853347	IF3SW	MT1	1	ENV	International Space Station, environmental surface
mt1-SRR6853348	IF2SW	MT1	1	ENV	Waste and hygiene compartment Node 3 'F4'
mt1-SRR6853349	IF1SW	MT1	1	ENV	International Space Station, environmental surface
mt1-SRR6853350	IIIF8SW	MT1	3	ENV	Port crew quarters, bump out exterior aft wall Node 2
mt1-SRR6853351	IF8SW	MT1	1	ENV	Port crew quarters, bump out exterior aft wall Node 2
mt1-SRR6853352	IF7SW	MT1	1	ENV	International Space Station, environmental surface
mt1-SRR6853353	IF5SW	MT1	1	ENV	Overhead 4 Node 1
mt1-SRR6853354	IF4SW	MT1	1	ENV	Dining table Node 1
mt1-SRR6853355	IIIF8SW	MT1	3	ENV	Port crew quarters, bump out exterior aft wall Node 2
mt1-SRR6853356	IIIF7SW	MT1	3	ENV	Lab 3 overhead LAB
mt1-SRR6853357	IF3SW	MT1	1	ENV	International Space Station, environmental surface
mt1-SRR6853358	IF4SW	MT1	1	ENV	Dining table Node 1
mt1-SRR6853359	IF1SW	MT1	1	ENV	International Space Station, environmental surface
mt1-SRR6853360	IF2SW	MT1	1	ENV	Waste and hygiene compartment Node 3 'F4'
mt1-SRR6853361	IF8SW	MT1	1	ENV	Port crew quarters, bump out exterior aft wall Node 2
mt1-SRR6853362	IIF1SW	MT1	2	ENV	Port panel next to cupola Node 3
mt1-SRR6853363	IF5SW	MT1	1	ENV	Overhead 4 Node 1
mt1-SRR6853364	IF7SW	MT1	1	ENV	International Space Station, environmental surface
mt1-SRR6853365	IIF2SW	MT1	2	ENV	Waste and hygiene compartment Node 3 'F4'
mt1-SRR6853366	IIF3SW	MT1	2	ENV	International Space Station, environmental surface
mt1-SRR6853367	IIF7SW	MT1	2	ENV	Lab 3 overhead LAB
mt1-SRR6853368	IIF8SW	MT1	2	ENV	Port crew quarters, bump out exterior aft wall Node 2
mt1-SRR6853369	IIF4SW	MT1	2	ENV	International Space Station, environmental surface
mt1-SRR6853370	IIF5SW	MT1	2	ENV	Overhead 4 Node 1
mt1-SRR6853371	IIIF3SW	MT1	3	ENV	Advanced resistive exercise device (ARED) foot platform Node 3
mt1-SRR6853372	IIIF4SW	MT1	3	ENV	Dining table Node 1
mt1-SRR6853373	IIIF1SW	MT1	3	ENV	Port panel next to cupola Node 3
mt1-SRR6853374	IIIF2SW	MT1	3	ENV	Waste and hygiene compartment Node 3 'F4'
mt1-SRR6853375	IIIF5SW	MT1	3	ENV	Overhead 4 Node 1
mt1-SRR6853376	IIIF7SW	MT1	3	ENV	Lab 3 overhead LAB
mt1-SRR6853377	IIIF4SW	MT1	3	ENV	Dining table Node 1
mt1-SRR6853378	IIIF5SW	MT1	3	ENV	Overhead 4 Node 1
mt1-SRR6853379	IIF8SW	MT1	2	ENV	Port crew quarters, bump out exterior aft wall Node 2
mt1-SRR6853380	IIIF1SW	MT1	3	ENV	Port panel next to cupola Node 3
mt1-SRR6853381	IIIF2SW	MT1	3	ENV	Waste and hygiene compartment Node 3 'F4'
mt1-SRR6853382	IIIF3SW	MT1	3	ENV	Advanced resistive exercise device (ARED) foot platform Node 3
mt1-SRR6853383	IIF3SW	MT1	2	ENV	International Space Station, environmental surface
mt2-GLDS-252_metagenomics_F4_1S_P_S1	F4_S1	MT2	4	ENV	Port Panel of Cupola
mt2-GLDS-252_metagenomics_F4_1S_S21	F4_S1_P	MT2	4	ENV	Port Panel of Cupola
mt2-GLDS-252_metagenomics_F4_2S_P_S19	F4_S2	MT2	4	ENV	Waste and Hygiene Compartment
mt2-GLDS-252_metagenomics_F4_2S_S23	F4_S2_P	MT2	4	ENV	Waste and Hygiene Compartment
mt2-GLDS-252_metagenomics_F4_3S_P_S2	F4_S3	MT2	4	ENV	Advanced Resistive Exercise Device Foot Platform
mt2-GLDS-252_metagenomics_F4_3S_S20	F4_S3_P	MT2	4	ENV	Advanced Resistive Exercise Device Foot Platform
mt2-GLDS-252_metagenomics_F4_4S_P_S7	F4_S4	MT2	4	ENV	Dining Table
mt2-GLDS-252_metagenomics_F4_4S_S5	F4_S4_P	MT2	4	ENV	Dining Table
mt2-GLDS-252_metagenomics_F4_5S_S17	F4_S5	MT2	4	ENV	Overhead 4 Zero-g Storage Rack
mt2-GLDS-252_metagenomics_F4_6S_P_S12	F4_S6	MT2	4	ENV	Permanent Multipurpose Module Port 1
mt2-GLDS-252_metagenomics_F4_6S_S4	F4_S6_P	MT2	4	ENV	Permanent Multipurpose Module Port 1
mt2-GLDS-252_metagenomics_F4_7S_P_S15	F4_S7	MT2	4	ENV	Lab Overhead 3 Panel
mt2-GLDS-252_metagenomics_F4_7S_S22	F4_S7_P	MT2	4	ENV	Lab Overhead 3 Panel
mt2-GLDS-252_metagenomics_F4_8S_P_S11	F4_S8	MT2	4	ENV	Crew Quarters Bump Out
mt2-GLDS-252_metagenomics_F4_8S_S16	F4_S8_P	MT2	4	ENV	Crew Quarters Bump Out
mt2-GLDS-252_metagenomics_F5_1S_P_S22	F5_S1	MT2	5	ENV	Port Panel of Cupola
mt2-GLDS-252_metagenomics_F5_1S_S25	F5_S1_P	MT2	5	ENV	Port Panel of Cupola
mt2-GLDS-252_metagenomics_F5_2S_P_S6	F5_S2	MT2	5	ENV	Waste and Hygiene Compartment
mt2-GLDS-252_metagenomics_F5_2S_S20	F5_S2_P	MT2	5	ENV	Waste and Hygiene Compartment
mt2-GLDS-252_metagenomics_F5_3S_P_S26	F5_S3	MT2	5	ENV	Advanced Resistive Exercise Device Foot Platform
mt2-GLDS-252_metagenomics_F5_3S_S29	F5_S3_P	MT2	5	ENV	Advanced Resistive Exercise Device Foot Platform
mt2-GLDS-252_metagenomics_F5_4S_P_S19	F5_S4	MT2	5	ENV	Dining Table
mt2-GLDS-252_metagenomics_F5_4S_S12	F5_S4_P	MT2	5	ENV	Dining Table
mt2-GLDS-252_metagenomics_F5_5S_P_S9	F5_S5	MT2	5	ENV	Overhead 4 Zero-g Storage Rack
mt2-GLDS-252_metagenomics_F5_5S_S4	F5_S5_P	MT2	5	ENV	Overhead 4 Zero-g Storage Rack
mt2-GLDS-252_metagenomics_F5_6S_P_S18	F5_S6	MT2	5	ENV	Permanent Multipurpose Module Port 1
mt2-GLDS-252_metagenomics_F5_6S_S30	F5_S6_P	MT2	5	ENV	Permanent Multipurpose Module Port 1
mt2-GLDS-252_metagenomics_F5_7S_P_S1	F5_S7	MT2	5	ENV	Lab Overhead 3 Panel
mt2-GLDS-252_metagenomics_F5_7S_S24	F5_S7_P	MT2	5	ENV	Lab Overhead 3 Panel
mt2-GLDS-252_metagenomics_F5_8S_P_S8	F5_S8	MT2	5	ENV	Crew Quarters Bump Out
mt2-GLDS-252_metagenomics_F5_8S_S16	F5_S8_P	MT2	5	ENV	Crew Quarters Bump Out
mt2-GLDS-252_metagenomics_F6_1S_P_S13	F6_S1	MT2	6	ENV	Port Panel of Cupola
mt2-GLDS-252_metagenomics_F6_1S_S13	F6_S1_P	MT2	6	ENV	Port Panel of Cupola
mt2-GLDS-252_metagenomics_F6_2S_P_S30	F6_S2	MT2	6	ENV	Waste and Hygiene Compartment
mt2-GLDS-252_metagenomics_F6_2S_S10	F6_S2_P	MT2	6	ENV	Waste and Hygiene Compartment
mt2-GLDS-252_metagenomics_F6_4S_S25	F6_S4	MT2	6	ENV	Dining Table
mt2-GLDS-252_metagenomics_F6_5S_P_S3	F6_S5	MT2	6	ENV	Overhead 4 Zero-g Storage Rack
mt2-GLDS-252_metagenomics_F6_5S_S19	F6_S5_P	MT2	6	ENV	Overhead 4 Zero-g Storage Rack
mt2-GLDS-252_metagenomics_F6_6S_P_S26	F6_S6	MT2	6	ENV	Permanent Multipurpose Module Port 1
mt2-GLDS-252_metagenomics_F6_6S_S22	F6_S6_P	MT2	6	ENV	Permanent Multipurpose Module Port 1
mt2-GLDS-252_metagenomics_F6_7S_P_S2	F6_S7	MT2	6	ENV	Lab Overhead 3 Panel
mt2-GLDS-252_metagenomics_F6_7S_S5	F6_S7_P	MT2	6	ENV	Lab Overhead 3 Panel
mt2-GLDS-252_metagenomics_F6_8S_P_S25	F6_S8	MT2	6	ENV	Crew Quarters Bump Out
mt2-GLDS-252_metagenomics_F6_8S_S5	F6_S8_P	MT2	6	ENV	Crew Quarters Bump Out
mt2-GLDS-252_metagenomics_F7_1S_P_S28	F7_S1	MT2	7	ENV	Port Panel of Cupola
mt2-GLDS-252_metagenomics_F7_1S_S18	F7_S1_P	MT2	7	ENV	Port Panel of Cupola
mt2-GLDS-252_metagenomics_F7_2S_P_S7	F7_S2	MT2	7	ENV	Waste and Hygiene Compartment
mt2-GLDS-252_metagenomics_F7_2S_S27	F7_S2_P	MT2	7	ENV	Waste and Hygiene Compartment
mt2-GLDS-252_metagenomics_F7_3S_P_S30	F7_S3	MT2	7	ENV	Advanced Resistive Exercise Device Foot Platform
mt2-GLDS-252_metagenomics_F7_3S_S14	F7_S3_P	MT2	7	ENV	Advanced Resistive Exercise Device Foot Platform
mt2-GLDS-252_metagenomics_F7_4S_P_S8	F7_S4	MT2	7	ENV	Dining Table
mt2-GLDS-252_metagenomics_F7_4S_S11	F7_S4_P	MT2	7	ENV	Dining Table
mt2-GLDS-252_metagenomics_F7_5S_P_S22	F7_S5	MT2	7	ENV	Overhead 4 Zero-g Storage Rack
mt2-GLDS-252_metagenomics_F7_5S_S23	F7_S5_P	MT2	7	ENV	Overhead 4 Zero-g Storage Rack
mt2-GLDS-252_metagenomics_F7_6S_P_S15	F7_S6	MT2	7	ENV	Permanent Multipurpose Module Port 1
mt2-GLDS-252_metagenomics_F7_6S_S3	F7_S6_P	MT2	7	ENV	Permanent Multipurpose Module Port 1
mt2-GLDS-252_metagenomics_F7_7S_P_S11	F7_S7	MT2	7	ENV	Lab Overhead 3 Panel
mt2-GLDS-252_metagenomics_F7_7S_S4	F7_S7_P	MT2	7	ENV	Lab Overhead 3 Panel
mt2-GLDS-252_metagenomics_F7_8S_P_S15	F7_S8	MT2	7	ENV	Crew Quarters Bump Out
mt2-GLDS-252_metagenomics_F7_8S_S20	F7_S8_P	MT2	7	ENV	Crew Quarters Bump Out
p-lustre1-mftexas-NASA_ISS_s1-S1_FD7_Saliva_D1_S8		MT2-CREW		SALIVA
p-lustre1-mftexas-NASA_ISS_s1-S1_FD7_Saliva_D3_S15		MT2-CREW		SALIVA
p-lustre1-mftexas-NASA_ISS_s1-S1_FD7_Saliva_D5_S22		MT2-CREW		SALIVA
p-lustre1-mftexas-NASA_ISS_s1-S1_FD7_Saliva_D7_S4		MT2-CREW		SALIVA
p-lustre1-mftexas-NASA_ISS_s1-S1_FD97_Saliva_D1_S11		MT2-CREW		SALIVA
p-lustre1-mftexas-NASA_ISS_s1-S1_FD97_Saliva_D3_S30		MT2-CREW		SALIVA
p-lustre1-mftexas-NASA_ISS_s1-S1_FD97_Saliva_D5_S34		MT2-CREW		SALIVA
p-lustre1-mftexas-NASA_ISS_s1-S1_FD97_Saliva_D7_S12		MT2-CREW		SALIVA
p-lustre1-mftexas-NASA_ISS_s1-S1_L180_Saliva_D1_S15		MT2-CREW		SALIVA
p-lustre1-mftexas-NASA_ISS_s1-S1_L180_Saliva_D3_S29		MT2-CREW		SALIVA
p-lustre1-mftexas-NASA_ISS_s1-S1_L180_Saliva_D5_S16		MT2-CREW		SALIVA
p-lustre1-mftexas-NASA_ISS_s1-S1_L180_Saliva_D7_S17		MT2-CREW		SALIVA
p-lustre1-mftexas-NASA_ISS_s1-S1_L90_Saliva_D1_S25		MT2-CREW		SALIVA
p-lustre1-mftexas-NASA_ISS_s1-S1_L90_Saliva_D3_S31		MT2-CREW		SALIVA
p-lustre1-mftexas-NASA_ISS_s1-S1_L90_Saliva_D5_S32		MT2-CREW		SALIVA
p-lustre1-mftexas-NASA_ISS_s1-S1_L90_Saliva_D7_S12		MT2-CREW		SALIVA
p-lustre1-mftexas-NASA_ISS_s1-S1_R_1_Saliva_D1_S6		MT2-CREW		SALIVA
p-lustre1-mftexas-NASA_ISS_s1-S1_R_1_Saliva_D5_S17		MT2-CREW		SALIVA
p-lustre1-mftexas-NASA_ISS_s1-S1_R_plus_180_Saliva_D1_S27		MT2-CREW		SALIVA
p-lustre1-mftexas-NASA_ISS_s1-S1_R_plus_180_Saliva_D3_S25		MT2-CREW		SALIVA
p-lustre1-mftexas-NASA_ISS_s1-S1_R_plus_180_Saliva_D5_S26		MT2-CREW		SALIVA
p-lustre1-mftexas-NASA_ISS_s1-S1_R1_Saliva_D3_S4		MT2-CREW		SALIVA
p-lustre1-mftexas-NASA_ISS_s1-S1_R1_Saliva_D7_S1		MT2-CREW		SALIVA
p-lustre1-mftexas-NASA_ISS_s1-S1_R30_Saliva_D1_S11		MT2-CREW		SALIVA
p-lustre1-mftexas-NASA_ISS_s1-S1_R30_Saliva_D3_S3		MT2-CREW		SALIVA
p-lustre1-mftexas-NASA_ISS_s1-S1_R30_Saliva_D5_S14		MT2-CREW		SALIVA
p-lustre1-mftexas-NASA_ISS_s1-S1_R30_Saliva_D7_S2		MT2-CREW		SALIVA
p-lustre1-mftexas-NASA_ISS_s1-S1_R9_Saliva_D1_S23		MT2-CREW		SALIVA
p-lustre1-mftexas-NASA_ISS_s1-S1_R9_Saliva_D3_S24		MT2-CREW		SALIVA
p-lustre1-mftexas-NASA_ISS_s1-S1_R9_Saliva_D5_S25		MT2-CREW		SALIVA
p-lustre1-mftexas-NASA_ISS_s1-S1_R9_Saliva_D7_S26		MT2-CREW		SALIVA
p-lustre1-mftexas-NASA_ISS_s1-S1_Saliva_Cont1_S7		MT2-CREW		SALIVA
p-lustre1-mftexas-NASA_ISS_s1-S1_Saliva_CTL2_S18		MT2-CREW		SALIVA
p-lustre1-mftexas-NASA_ISS_s2-S2_FD106_saliva_D3_S13		MT2-CREW		SALIVA
p-lustre1-mftexas-NASA_ISS_s2-S2_FD106_saliva_D5_S2		MT2-CREW		SALIVA
p-lustre1-mftexas-NASA_ISS_s2-S2_FD106_saliva_D7_S18		MT2-CREW		SALIVA
p-lustre1-mftexas-NASA_ISS_s2-S2_FD49_saliva_D1_S19		MT2-CREW		SALIVA
p-lustre1-mftexas-NASA_ISS_s2-S2_FD49_saliva_D3_S16		MT2-CREW		SALIVA
p-lustre1-mftexas-NASA_ISS_s2-S2_FD49_saliva_D5_S26		MT2-CREW		SALIVA
p-lustre1-mftexas-NASA_ISS_s2-S2_FD49_saliva_D7_S15		MT2-CREW		SALIVA
p-lustre1-mftexas-NASA_ISS_s2-S2_L-180_saliva_D3_S12		MT2-CREW		SALIVA
p-lustre1-mftexas-NASA_ISS_s2-S2_L-180_saliva_D5_S16		MT2-CREW		SALIVA
p-lustre1-mftexas-NASA_ISS_s2-S2_L-180_saliva_D7_S18		MT2-CREW		SALIVA
p-lustre1-mftexas-NASA_ISS_s2-S2_L-90_saliva_D1_S23		MT2-CREW		SALIVA
p-lustre1-mftexas-NASA_ISS_s2-S2_L-90_saliva_D3_S3		MT2-CREW		SALIVA
p-lustre1-mftexas-NASA_ISS_s2-S2_R_plus_180_sal_D1_S27		MT2-CREW		SALIVA
p-lustre1-mftexas-NASA_ISS_s2-S2_R_plus_180_sal_D3_S20		MT2-CREW		SALIVA
p-lustre1-mftexas-NASA_ISS_s2-S2_R_plus_180_sal_D5_S25		MT2-CREW		SALIVA
p-lustre1-mftexas-NASA_ISS_s2-S2_R_plus_180_saliva_D7_S21		MT2-CREW		SALIVA
p-lustre1-mftexas-NASA_ISS_s2-S2_R_plus_30_sal_D1_S17		MT2-CREW		SALIVA
p-lustre1-mftexas-NASA_ISS_s2-S2_R_plus_30_sal_D3_S15		MT2-CREW		SALIVA
p-lustre1-mftexas-NASA_ISS_s2-S2_R_plus_30_sal_D5_S22		MT2-CREW		SALIVA
p-lustre1-mftexas-NASA_ISS_s2-S2_R_plus_30_sal_D7_S24		MT2-CREW		SALIVA
p-lustre1-mftexas-NASA_ISS_s2-S2_R-9_saliva_D1_S11		MT2-CREW		SALIVA
p-lustre1-mftexas-NASA_ISS_s2-S2_R-9_saliva_D3_S6		MT2-CREW		SALIVA
p-lustre1-mftexas-NASA_ISS_s2-S2_R-9_saliva_D5_S19		MT2-CREW		SALIVA
p-lustre1-mftexas-NASA_ISS_s2-S2_R-9_saliva_D7_S7		MT2-CREW		SALIVA
p-lustre1-mftexas-NASA_ISS_s2-S2_R0-1_saliva_D1_S19		MT2-CREW		SALIVA
p-lustre1-mftexas-NASA_ISS_s2-S2_R0-1_saliva_D3_S22		MT2-CREW		SALIVA
p-lustre1-mftexas-NASA_ISS_s2-S2_R0-1_saliva_D5_S21		MT2-CREW		SALIVA
p-lustre1-mftexas-NASA_ISS_s2-S2_R0-1_saliva_D7_S20		MT2-CREW		SALIVA
p-lustre1-mftexas-NASA_ISS_s3-S3_FD106_saliva_D1_S4		MT2-CREW		SALIVA
p-lustre1-mftexas-NASA_ISS_s3-S3_FD106_saliva_D3_S25		MT2-CREW		SALIVA
p-lustre1-mftexas-NASA_ISS_s3-S3_FD106_saliva_D5_S2		MT2-CREW		SALIVA
p-lustre1-mftexas-NASA_ISS_s3-S3_FD106_saliva_D7_S3		MT2-CREW		SALIVA
p-lustre1-mftexas-NASA_ISS_s3-S3_FD49_saliva_D1_S19		MT2-CREW		SALIVA
p-lustre1-mftexas-NASA_ISS_s3-S3_FD49_saliva_D3_S7		MT2-CREW		SALIVA
p-lustre1-mftexas-NASA_ISS_s3-S3_FD49_saliva_D5_S16		MT2-CREW		SALIVA
p-lustre1-mftexas-NASA_ISS_s3-S3_FD49_saliva_D7_S9		MT2-CREW		SALIVA
p-lustre1-mftexas-NASA_ISS_s3-S3_L-180_saliva_D1_S20		MT2-CREW		SALIVA
p-lustre1-mftexas-NASA_ISS_s3-S3_L-180_saliva_D3_S19		MT2-CREW		SALIVA
p-lustre1-mftexas-NASA_ISS_s3-S3_L-180_saliva_D5_S25		MT2-CREW		SALIVA
p-lustre1-mftexas-NASA_ISS_s3-S3_L-180_saliva_D7_S20		MT2-CREW		SALIVA
p-lustre1-mftexas-NASA_ISS_s3-S3_L-90_saliva_D1_S26		MT2-CREW		SALIVA
p-lustre1-mftexas-NASA_ISS_s3-S3_L-90_saliva_D3_S23		MT2-CREW		SALIVA
p-lustre1-mftexas-NASA_ISS_s3-S3_L-90_saliva_D5_S18		MT2-CREW		SALIVA
p-lustre1-mftexas-NASA_ISS_s3-S3_L-90_saliva_D7_S13		MT2-CREW		SALIVA
p-lustre1-mftexas-NASA_ISS_s3-S3_R_plus_180_saliva_D1_S16		MT2-CREW		SALIVA
p-lustre1-mftexas-NASA_ISS_s3-S3_R_plus_180_saliva_D3_S15		MT2-CREW		SALIVA
p-lustre1-mftexas-NASA_ISS_s3-S3_R_plus_180_saliva_D5_S9		MT2-CREW		SALIVA
p-lustre1-mftexas-NASA_ISS_s3-S3_R_plus_180_saliva_D7_S12		MT2-CREW		SALIVA
p-lustre1-mftexas-NASA_ISS_s3-S3_R_plus_30_saliva_D1_S14		MT2-CREW		SALIVA
p-lustre1-mftexas-NASA_ISS_s3-S3_R_plus_30_saliva_D3_S6		MT2-CREW		SALIVA
p-lustre1-mftexas-NASA_ISS_s3-S3_R_plus_30_saliva_D5_S18		MT2-CREW		SALIVA
p-lustre1-mftexas-NASA_ISS_s3-S3_R_plus_30_saliva_D7_S27		MT2-CREW		SALIVA
p-lustre1-mftexas-NASA_ISS_s3-S3_R-9_saliva_D1_S6		MT2-CREW		SALIVA
p-lustre1-mftexas-NASA_ISS_s3-S3_R-9_saliva_D3_S24		MT2-CREW		SALIVA
p-lustre1-mftexas-NASA_ISS_s3-S3_R-9_saliva_D5_S24		MT2-CREW		SALIVA
p-lustre1-mftexas-NASA_ISS_s3-S3_R0-1_saliva_D3_S8		MT2-CREW		SALIVA
p-lustre1-mftexas-NASA_ISS_s3-S3_R0-1_saliva_D5_S2		MT2-CREW		SALIVA
p-lustre1-mftexas-NASA_ISS_s3-S3_R0-1_saliva_D7_S23		MT2-CREW		SALIVA
p-lustre1-mftexas-NASA_ISS_s3-S3_R0-1_salive_D1_S10		MT2-CREW		SALIVA
p-lustre1-mftexas-NASA_ISS_s3-S3_saliva_CTL_S2		MT2-CREW		SALIVA
p-lustre1-mftexas-NASA_ISS_s4-S4_FD63_saliva_D1_S11		MT2-CREW		SALIVA
p-lustre1-mftexas-NASA_ISS_s4-S4_FD63_saliva_D3_S22		MT2-CREW		SALIVA
p-lustre1-mftexas-NASA_ISS_s4-S4_FD63_saliva_D5_S11		MT2-CREW		SALIVA
p-lustre1-mftexas-NASA_ISS_s4-S4_FD63_saliva_D7_S5		MT2-CREW		SALIVA
p-lustre1-mftexas-NASA_ISS_s4-S4_FD98_saliva_D1_S11		MT2-CREW		SALIVA
p-lustre1-mftexas-NASA_ISS_s4-S4_FD98_saliva_D3_S3		MT2-CREW		SALIVA
p-lustre1-mftexas-NASA_ISS_s4-S4_FD98_saliva_D5_S6		MT2-CREW		SALIVA
p-lustre1-mftexas-NASA_ISS_s4-S4_FD98_saliva_D7_S23		MT2-CREW		SALIVA
p-lustre1-mftexas-NASA_ISS_s4-S4_L-180_saliva_D1_S8		MT2-CREW		SALIVA
p-lustre1-mftexas-NASA_ISS_s4-S4_L-180_saliva_D3_S17		MT2-CREW		SALIVA
p-lustre1-mftexas-NASA_ISS_s4-S4_L-180_saliva_D5_S9		MT2-CREW		SALIVA
p-lustre1-mftexas-NASA_ISS_s4-S4_L-180_saliva_D7_S14		MT2-CREW		SALIVA
p-lustre1-mftexas-NASA_ISS_s4-S4_Maxwell_saliva_S1		MT2-CREW		SALIVA
p-lustre1-mftexas-NASA_ISS_s4-S4_R_plus_180_saliva_D1_S15		MT2-CREW		SALIVA
p-lustre1-mftexas-NASA_ISS_s4-S4_R_plus_180_saliva_D3_S4		MT2-CREW		SALIVA
p-lustre1-mftexas-NASA_ISS_s4-S4_R_plus_180_saliva_D5_S19		MT2-CREW		SALIVA
p-lustre1-mftexas-NASA_ISS_s4-S4_R_plus_180_saliva_D7_S13		MT2-CREW		SALIVA
p-lustre1-mftexas-NASA_ISS_s4-S4_R_plus_30_saliva_D1_S5		MT2-CREW		SALIVA
p-lustre1-mftexas-NASA_ISS_s4-S4_R_plus_30_saliva_D3_S22		MT2-CREW		SALIVA
p-lustre1-mftexas-NASA_ISS_s4-S4_R_plus_30_saliva_D5_S22		MT2-CREW		SALIVA
p-lustre1-mftexas-NASA_ISS_s4-S4_R_plus_30_saliva_D7_S3		MT2-CREW		SALIVA
p-lustre1-mftexas-NASA_ISS_s4-S4_R-10_saliva_D1_S8		MT2-CREW		SALIVA
p-lustre1-mftexas-NASA_ISS_s4-S4_R-10_saliva_D3_S28		MT2-CREW		SALIVA
p-lustre1-mftexas-NASA_ISS_s4-S4_R-10_saliva_D5_S27		MT2-CREW		SALIVA
p-lustre1-mftexas-NASA_ISS_s4-S4_R-10_saliva_D7_S16		MT2-CREW		SALIVA
p-lustre1-mftexas-NASA_ISS_s4-S4_R0-1_saliva_D1_S18		MT2-CREW		SALIVA
p-lustre1-mftexas-NASA_ISS_s4-S4_R0-1_saliva_D3_S28		MT2-CREW		SALIVA
p-lustre1-mftexas-NASA_ISS_s4-S4_R0-1_saliva_D5_S15		MT2-CREW		SALIVA
p-lustre1-mftexas-NASA_ISS_s4-S4_R0-1_saliva_D7_S21		MT2-CREW		SALIVA
p-lustre1-mftexas-NASA_ISS_s4-S4_saliva_CTL_S1		MT2-CREW		SALIVA
p-lustre3-mftexas-crew-s1-S1_FD7_ear_S21		MT2-CREW		EAR
p-lustre3-mftexas-crew-s1-S1_FD7_mouth_S8		MT2-CREW		MOUTH
p-lustre3-mftexas-crew-s1-S1_FD7_nostril_S9		MT2-CREW		NASAL
p-lustre3-mftexas-crew-s1-S1_FD7_Pool_S23		MT2-CREW		POOL
p-lustre3-mftexas-crew-s1-S1_FD97_ears_S17		MT2-CREW		EAR
p-lustre3-mftexas-crew-s1-S1_FD97_mouth_S5		MT2-CREW		MOUTH
p-lustre3-mftexas-crew-s1-S1_FD97_nose_S26		MT2-CREW		NASAL
p-lustre3-mftexas-crew-s1-S1_FD97_Pool_S7		MT2-CREW		POOL
p-lustre3-mftexas-crew-s1-S1_L180_ear_S15		MT2-CREW		EAR
p-lustre3-mftexas-crew-s1-S1_L180_mouth_S14		MT2-CREW		MOUTH
p-lustre3-mftexas-crew-s1-S1_L180_nostril_S3		MT2-CREW		NASAL
p-lustre3-mftexas-crew-s1-S1_L180_Pool_S32		MT2-CREW		POOL
p-lustre3-mftexas-crew-s1-S1_L90_ear_S31		MT2-CREW		EAR
p-lustre3-mftexas-crew-s1-S1_L90_mouth_S1		MT2-CREW		MOUTH
p-lustre3-mftexas-crew-s1-S1_L90_nostril_S24		MT2-CREW		NASAL
p-lustre3-mftexas-crew-s1-S1_L90_Pool_S19		MT2-CREW		POOL
p-lustre3-mftexas-crew-s1-S1_L90_Saliva_D3_S31		MT2-CREW		SALIVA
p-lustre3-mftexas-crew-s1-S1_R_1_nostril_S9		MT2-CREW		NASAL
p-lustre3-mftexas-crew-s1-S1_R_plus_180_ear_S1		MT2-CREW		EAR
p-lustre3-mftexas-crew-s1-S1_R_plus_180_mouth_S17		MT2-CREW		MOUTH
p-lustre3-mftexas-crew-s1-S1_R_plus_180_nose_S11		MT2-CREW		NASAL
p-lustre3-mftexas-crew-s1-S1_R_plus_180_pool_S15		MT2-CREW		POOL
p-lustre3-mftexas-crew-s1-S1_R1_ears_S21		MT2-CREW		EAR
p-lustre3-mftexas-crew-s1-S1_R1_mouth_S20		MT2-CREW		MOUTH
p-lustre3-mftexas-crew-s1-S1_R1_Pool_S21		MT2-CREW		POOL
p-lustre3-mftexas-crew-s1-S1_R30_ears_S11		MT2-CREW		EAR
p-lustre3-mftexas-crew-s1-S1_R30_mouth_S16		MT2-CREW		MOUTH
p-lustre3-mftexas-crew-s1-S1_R30_nostril_S27		MT2-CREW		NASAL
p-lustre3-mftexas-crew-s1-S1_R30_Pool_S5		MT2-CREW		POOL
p-lustre3-mftexas-crew-s1-S1_R9_ears_S14		MT2-CREW		EAR
p-lustre3-mftexas-crew-s1-S1_R9_mouth_S23		MT2-CREW		MOUTH
p-lustre3-mftexas-crew-s1-S1_R9_nose_S2		MT2-CREW		NASAL
p-lustre3-mftexas-crew-s1-S1_R9_Pool_S33		MT2-CREW		POOL
p-lustre3-mftexas-crew-s2-S2_FD106_ear_S18		MT2-CREW		EAR
p-lustre3-mftexas-crew-s2-S2_FD106_mouth_S22		MT2-CREW		MOUTH
p-lustre3-mftexas-crew-s2-S2_FD106_pool_S2		MT2-CREW		POOL
p-lustre3-mftexas-crew-s2-S2_FD49_ear_S8		MT2-CREW		EAR
p-lustre3-mftexas-crew-s2-S2_FD49_mouth_S28		MT2-CREW		MOUTH
p-lustre3-mftexas-crew-s2-S2_FD49_nose_S12		MT2-CREW		NASAL
p-lustre3-mftexas-crew-s2-S2_FD49_pool_S7		MT2-CREW		POOL
p-lustre3-mftexas-crew-s2-S2_L-180_ear_S3		MT2-CREW		EAR
p-lustre3-mftexas-crew-s2-S2_L-180_mouth_S10		MT2-CREW		MOUTH
p-lustre3-mftexas-crew-s2-S2_L-180_nose_S11		MT2-CREW		NASAL
p-lustre3-mftexas-crew-s2-S2_L-180_pool_S2		MT2-CREW		POOL
p-lustre3-mftexas-crew-s2-S2_L-90_mouth_S24		MT2-CREW		MOUTH
p-lustre3-mftexas-crew-s2-S2_L-90_nose_S6		MT2-CREW		NASAL
p-lustre3-mftexas-crew-s2-S2_L-90_pool_S5		MT2-CREW		POOL
p-lustre3-mftexas-crew-s2-S2_R_plus_180_ear_S21		MT2-CREW		EAR
p-lustre3-mftexas-crew-s2-S2_R_plus_180_mouth_S23		MT2-CREW		MOUTH
p-lustre3-mftexas-crew-s2-S2_R_plus_180_nose_S9		MT2-CREW		NASAL
p-lustre3-mftexas-crew-s2-S2_R_plus_180_pool_S17		MT2-CREW		POOL
p-lustre3-mftexas-crew-s2-S2_R_plus_30_ear_S9		MT2-CREW		EAR
p-lustre3-mftexas-crew-s2-S2_R_plus_30_mouth_S14		MT2-CREW		MOUTH
p-lustre3-mftexas-crew-s2-S2_R_plus_30_nose_S13		MT2-CREW		NASAL
p-lustre3-mftexas-crew-s2-S2_R_plus_30_pool_S5		MT2-CREW		POOL
p-lustre3-mftexas-crew-s2-S2_R-9_ear_S5		MT2-CREW		EAR
p-lustre3-mftexas-crew-s2-S2_R-9_mouth_S25		MT2-CREW		MOUTH
p-lustre3-mftexas-crew-s2-S2_R-9_nose_S10		MT2-CREW		NASAL
p-lustre3-mftexas-crew-s2-S2_R-9_pool_S4		MT2-CREW		POOL
p-lustre3-mftexas-crew-s2-S2_R0-1_ear_S8		MT2-CREW		EAR
p-lustre3-mftexas-crew-s2-S2_R0-1_mouth_S14		MT2-CREW		MOUTH
p-lustre3-mftexas-crew-s2-S2_R0-1_nose_S14		MT2-CREW		NASAL
p-lustre3-mftexas-crew-s2-S2_R0-1_pool_S7		MT2-CREW		POOL
p-lustre3-mftexas-crew-s3-S3_FD106_Ear_S8		MT2-CREW		EAR
p-lustre3-mftexas-crew-s3-S3_FD106_mouth_S21		MT2-CREW		MOUTH
p-lustre3-mftexas-crew-s3-S3_FD106_Nostril_S24		MT2-CREW		NASAL
p-lustre3-mftexas-crew-s3-S3_FD106_Pool_S5		MT2-CREW		POOL
p-lustre3-mftexas-crew-s3-S3_FD47_Ear_S21		MT2-CREW		EAR
p-lustre3-mftexas-crew-s3-S3_FD47_mouth_S26		MT2-CREW		MOUTH
p-lustre3-mftexas-crew-s3-S3_FD47_nose_S4		MT2-CREW		NASAL
p-lustre3-mftexas-crew-s3-S3_FD47_Pool_S12		MT2-CREW		POOL
p-lustre3-mftexas-crew-s3-S3_L-180_mouth_S12		MT2-CREW		MOUTH
p-lustre3-mftexas-crew-s3-S3_L-90_mouth_S13		MT2-CREW		MOUTH
p-lustre3-mftexas-crew-s3-S3_L180_Ear_S25		MT2-CREW		EAR
p-lustre3-mftexas-crew-s3-S3_L180_Nostril_S20		MT2-CREW		NASAL
p-lustre3-mftexas-crew-s3-S3_L180_Pool_S8		MT2-CREW		POOL
p-lustre3-mftexas-crew-s3-S3_L90_Ear_S6		MT2-CREW		EAR
p-lustre3-mftexas-crew-s3-S3_L90_Nostril_S22		MT2-CREW		NASAL
p-lustre3-mftexas-crew-s3-S3_L90_Pool_S9		MT2-CREW		POOL
p-lustre3-mftexas-crew-s3-S3_R_plus_180_mouth_S26		MT2-CREW		MOUTH
p-lustre3-mftexas-crew-s3-S3_R_plus_30_mouth_S24		MT2-CREW		MOUTH
p-lustre3-mftexas-crew-s3-S3_R_plus_30_nose_S10		MT2-CREW		NASAL
p-lustre3-mftexas-crew-s3-S3_R-5_mouth_S14		MT2-CREW		MOUTH
p-lustre3-mftexas-crew-s3-S3_R0_1_Ear_S17		MT2-CREW		EAR
p-lustre3-mftexas-crew-s3-S3_R0_1_Pool_S21		MT2-CREW		POOL
p-lustre3-mftexas-crew-s3-S3_R0-1_mouth_S17		MT2-CREW		MOUTH
p-lustre3-mftexas-crew-s3-S3_R0-1_nose_S7		MT2-CREW		NASAL
p-lustre3-mftexas-crew-s3-S3_R180_Ear_S1		MT2-CREW		EAR
p-lustre3-mftexas-crew-s3-S3_R180_Nostril_S28		MT2-CREW		NASAL
p-lustre3-mftexas-crew-s3-S3_R180_Pool_S20		MT2-CREW		POOL
p-lustre3-mftexas-crew-s3-S3_R30_Ear_S7		MT2-CREW		EAR
p-lustre3-mftexas-crew-s3-S3_R30_Pool_S9		MT2-CREW		POOL
p-lustre3-mftexas-crew-s3-S3_R5_Ear_S4		MT2-CREW		EAR
p-lustre3-mftexas-crew-s3-S3_R5_Nostril_S23		MT2-CREW		NASAL
p-lustre3-mftexas-crew-s3-S3_R5_Pool_S10		MT2-CREW		POOL
p-lustre3-mftexas-crew-s4-S4_FD63_Ear_S11		MT2-CREW		EAR
p-lustre3-mftexas-crew-s4-S4_FD63_mouth_S12		MT2-CREW		MOUTH
p-lustre3-mftexas-crew-s4-S4_FD63_nose_S29		MT2-CREW		NASAL
p-lustre3-mftexas-crew-s4-S4_FD63_Pool_S5		MT2-CREW		POOL
p-lustre3-mftexas-crew-s4-S4_FD98_Ear_S14		MT2-CREW		EAR
p-lustre3-mftexas-crew-s4-S4_FD98_mouth_S25		MT2-CREW		MOUTH
p-lustre3-mftexas-crew-s4-S4_FD98_nose_S27		MT2-CREW		NASAL
p-lustre3-mftexas-crew-s4-S4_FD98_Pool_S3		MT2-CREW		POOL
p-lustre3-mftexas-crew-s4-S4_L-180_mouth_S17		MT2-CREW		MOUTH
p-lustre3-mftexas-crew-s4-S4_L180_Ear_S12		MT2-CREW		EAR
p-lustre3-mftexas-crew-s4-S4_L180_Nostril_S27		MT2-CREW		NASAL
p-lustre3-mftexas-crew-s4-S4_L180_Pool_S14		MT2-CREW		POOL
p-lustre3-mftexas-crew-s4-S4_R_plus_180_mouth_S29		MT2-CREW		MOUTH
p-lustre3-mftexas-crew-s4-S4_R_plus_30_mouth_S28		MT2-CREW		MOUTH
p-lustre3-mftexas-crew-s4-S4_R_plus_30_nose_S20		MT2-CREW		NASAL
p-lustre3-mftexas-crew-s4-S4_R-10_mouth_S29		MT2-CREW		MOUTH
p-lustre3-mftexas-crew-s4-S4_R-10_nose_S5		MT2-CREW		NASAL
p-lustre3-mftexas-crew-s4-S4_R0_1_Ear_S1		MT2-CREW		EAR
p-lustre3-mftexas-crew-s4-S4_R0_1_Nostril_S26		MT2-CREW		NASAL
p-lustre3-mftexas-crew-s4-S4_R0_1_Pool_S11		MT2-CREW		POOL
p-lustre3-mftexas-crew-s4-S4_R0-1_mouth_S21		MT2-CREW		MOUTH
p-lustre3-mftexas-crew-s4-S4_R10_Ear_S19		MT2-CREW		EAR
p-lustre3-mftexas-crew-s4-S4_R10_Pool_S13		MT2-CREW		POOL
p-lustre3-mftexas-crew-s4-S4_R180_Ear_S28		MT2-CREW		EAR
p-lustre3-mftexas-crew-s4-S4_R180_Nostril_S25		MT2-CREW		NASAL
p-lustre3-mftexas-crew-s4-S4_R180_Pool_S2		MT2-CREW		POOL
p-lustre3-mftexas-crew-s4-S4_R30_Ear_S22		MT2-CREW		EAR
p-lustre3-mftexas-crew-s4-S4_R30_Pool_S15		MT2-CREW		POOL

## Sheet: additional_MAG_metadata
user_genome	sample_of_origin	classification	fastani_reference	fastani_reference_radius	fastani_taxonomy	fastani_ani	fastani_af	closest_placement_reference	closest_placement_radius	closest_placement_taxonomy	closest_placement_ani	closest_placement_af	pplacer_taxonomy	classification_method	note	other_related_references(genome_id,species_name,radius,ANI,AF)	msa_percent	translation_table	red_value	warnings	score	completeness	contamination	strain_heterogeneity	size	N50	cluster	cluster_members	closest_cluster_member	furthest_cluster_member	completeness_metric	contamination_metric
metabat2_bins_bin.7	SRR6853362	d__Bacteria;p__Proteobacteria;c__Gammaproteobacteria;o__Pseudomonadales;f__Moraxellaceae;g__Acinetobacter;s__Acinetobacter pittii	GCF_000369045.1	95	d__Bacteria;p__Proteobacteria;c__Gammaproteobacteria;o__Pseudomonadales;f__Moraxellaceae;g__Acinetobacter;s__Acinetobacter pittii	98.29	0.92	GCF_000369045.1	95	d__Bacteria;p__Proteobacteria;c__Gammaproteobacteria;o__Pseudomonadales;f__Moraxellaceae;g__Acinetobacter;s__Acinetobacter pittii	98.29	0.92	d__Bacteria;p__Proteobacteria;c__Gammaproteobacteria;o__Pseudomonadales;f__Moraxellaceae;g__Acinetobacter;s__	taxonomic classification defined by topology and ANI	topological placement and ANI have congruent species assignments	GCF_013009345.1, s__Acinetobacter sp013009345, 95.0, 94.98, 0.85; GCF_002928115.1, s__Acinetobacter pittii_H, 95.0, 94.65, 0.85; GCF_001605885.1, s__Acinetobacter lactucae, 95.0, 93.54, 0.86; GCF_013344765.1, s__Acinetobacter lactucae_A, 95.0, 93.32, 0.83; GCF_000399685.1, s__Acinetobacter pittii_E, 95.0, 92.65, 0.84; GCF_000196795.1, s__Acinetobacter oleivorans, 95.0, 91.69, 0.85; GCF_000313935.…	97.22	11	N/A	N/A	100.068	99.36	0.31	0	3809569	26049	1_1	2	100	100	near	low
concoct_bins_bin.15	SRR6853346	d__Bacteria;p__Proteobacteria;c__Gammaproteobacteria;o__Pseudomonadales;f__Moraxellaceae;g__Acinetobacter;s__Acinetobacter pittii	GCF_000369045.1	95	d__Bacteria;p__Proteobacteria;c__Gammaproteobacteria;o__Pseudomonadales;f__Moraxellaceae;g__Acinetobacter;s__Acinetobacter pittii	98.26	0.91	GCF_000369045.1	95	d__Bacteria;p__Proteobacteria;c__Gammaproteobacteria;o__Pseudomonadales;f__Moraxellaceae;g__Acinetobacter;s__Acinetobacter pittii	98.26	0.91	d__Bacteria;p__Proteobacteria;c__Gammaproteobacteria;o__Pseudomonadales;f__Moraxellaceae;g__Acinetobacter;s__	taxonomic classification defined by topology and ANI	topological placement and ANI have congruent species assignments	GCF_013009345.1, s__Acinetobacter sp013009345, 95.0, 94.94, 0.85; GCF_002928115.1, s__Acinetobacter pittii_H, 95.0, 94.57, 0.84; GCF_001605885.1, s__Acinetobacter lactucae, 95.0, 93.54, 0.84; GCF_013344765.1, s__Acinetobacter lactucae_A, 95.0, 93.25, 0.88; GCF_000399685.1, s__Acinetobacter pittii_E, 95.0, 92.64, 0.82; GCF_000196795.1, s__Acinetobacter oleivorans, 95.0, 91.56, 0.85; GCF_000313935.…	97.22	11	N/A	N/A	100.872	99.73	0.27	0	3898224	76419	1_1	2	100	100	near	low
