# Supplementary material for: Multidrug-resistant Acinetobacter pittii is adapting to and exhibiting potential succession aboard the International Space Station
Source: Microbiome. 2022 Dec 12;10:210. doi: 10.1186/s40168-022-01358-0 (PMC9743659; doi:10.1186/s40168-022-01358-0)
Supplement: Supplementary file 3 — Additional file 2: Supplementary Table 2. Summary of CARD (i.e., in silico) and phenotypic antimicrobial resistance data in the ISS vs. the Earth genomes. Also contains summary of COG annotations per genome. [file 40168_2022_1358_MOESM2_ESM.xlsx]

## Sheet: CARD_overview
DRUG CLASS	NUMBER OF ISS GENOMES CONTAINING	PROPORTION ISS GENOMES CONTAINING
aminoglycoside antibiotic	22	1
carbapenem; cephalosporin; penam	22	1
cephalosporin	22	1
fluoroquinolone antibiotic	22	1
fluoroquinolone antibiotic; acridine dye; triclosan; disinfecting agents and intercalating dyes	22	1
fluoroquinolone antibiotic; diaminopyrimidine antibiotic; phenicol antibiotic	22	1
fluoroquinolone antibiotic; tetracycline antibiotic	22	1
macrolide antibiotic; acridine dye; disinfecting agents and intercalating dyes	22	1
macrolide antibiotic; aminocoumarin antibiotic	22	1
macrolide antibiotic; fluoroquinolone antibiotic; lincosamide antibiotic; carbapenem; cephalosporin; tetracycline antibiotic; rifamycin antibiotic; diaminopyrimidine antibiotic; phenicol antibiotic; penem	22	1
peptide antibiotic	22	1
RESISTANCE MECHANISMS	NUMBER OF ISS GENOMES CONTAINING	PROPORTION ISS GENOMES CONTAINING
antibiotic efflux	22	1
antibiotic inactivation	22	1
antibiotic target alteration	22	1
reduced permeability to antibiotic	22	1
AMR GENE FAMILY	NUMBER OF ISS GENOMES CONTAINING	PROPORTION ISS GENOMES CONTAINING
AAC(6')	1	0.0454545
ADC beta-lactamase without carbapenemase activity	22	1
ANT(3'')	22	1
fluoroquinolone resistant parC	22	1
Intrinsic peptide antibiotic resistant Lps	22	1
major facilitator superfamily (MFS) antibiotic efflux pump	22	1
multidrug and toxic compound extrusion (MATE) transporter	22	1
OXA beta-lactamase	22	1
resistance-nodulation-cell division (RND) antibiotic efflux pump	22	1
small multidrug resistance (SMR) antibiotic efflux pump	22	1
ANTIBIOTIC RESISTANCE ONTOLOGY	NUMBER OF ISS GENOMES CONTAINING	PROPORTION ISS GENOMES CONTAINING
AAC(6')-Ib7	1	0.0454545
abeM	22	1
abeS	22	1
Acinetobacter baumannii AbaQ	22	1
Acinetobacter baumannii AmvA	22	1
Acinetobacter baumannii parC conferring resistance to fluoroquinolones	22	1
ADC-18	22	1
adeF	22	1
adeG	22	1
adeI	22	1
adeJ	22	1
adeK	22	1
adeL	22	1
ANT(3'')-IIa	1	0.0454545
ANT(3'')-IIc	22	1
LpsB	22	1
OXA-500	22	1
rsmA	22	1

## Sheet: full_CARD_output
Drug.Class	Best_Hit_ARO	AMR.Gene.Family	Resistance.Mechanism	Sample_ID
fluoroquinolone antibiotic; diaminopyrimidine antibiotic; phenicol antibiotic	rsmA	resistance-nodulation-cell division (RND) antibiotic efflux pump	antibiotic efflux	GCA_000191145
fosfomycin	Acinetobacter baumannii AbaF	major facilitator superfamily (MFS) antibiotic efflux pump	antibiotic efflux	GCA_000191145
carbapenem; cephalosporin; penam	OXA-642	OXA beta-lactamase	antibiotic inactivation	GCA_000191145
fluoroquinolone antibiotic	Acinetobacter baumannii AbaQ	major facilitator superfamily (MFS) antibiotic efflux pump	antibiotic efflux	GCA_000191145
macrolide antibiotic; acridine dye; disinfecting agents and intercalating dyes	Acinetobacter baumannii AmvA	major facilitator superfamily (MFS) antibiotic efflux pump	antibiotic efflux	GCA_000191145
macrolide antibiotic; aminocoumarin antibiotic	abeS	small multidrug resistance (SMR) antibiotic efflux pump	antibiotic efflux	GCA_000191145
fluoroquinolone antibiotic; tetracycline antibiotic	adeL	resistance-nodulation-cell division (RND) antibiotic efflux pump	antibiotic efflux	GCA_000191145
fluoroquinolone antibiotic; tetracycline antibiotic	adeG	resistance-nodulation-cell division (RND) antibiotic efflux pump	antibiotic efflux	GCA_000191145
fluoroquinolone antibiotic; tetracycline antibiotic	adeF	resistance-nodulation-cell division (RND) antibiotic efflux pump	antibiotic efflux	GCA_000191145
cephalosporin	ADC-149	ADC beta-lactamases pending classification for carbapenemase activity	antibiotic inactivation	GCA_000191145
macrolide antibiotic; fluoroquinolone antibiotic; lincosamide antibiotic; carbapenem; cephalosporin; tetracycline antibiotic; rifamycin antibiotic; diaminopyrimidine antibiotic; phenicol antibiotic; penem	adeI	resistance-nodulation-cell division (RND) antibiotic efflux pump	antibiotic efflux	GCA_000191145
macrolide antibiotic; fluoroquinolone antibiotic; lincosamide antibiotic; carbapenem; cephalosporin; tetracycline antibiotic; rifamycin antibiotic; diaminopyrimidine antibiotic; phenicol antibiotic; penem	adeJ	resistance-nodulation-cell division (RND) antibiotic efflux pump	antibiotic efflux	GCA_000191145
macrolide antibiotic; fluoroquinolone antibiotic; lincosamide antibiotic; carbapenem; cephalosporin; tetracycline antibiotic; rifamycin antibiotic; diaminopyrimidine antibiotic; phenicol antibiotic; penem	adeJ	resistance-nodulation-cell division (RND) antibiotic efflux pump	antibiotic efflux	GCA_000191145
macrolide antibiotic; fluoroquinolone antibiotic; lincosamide antibiotic; carbapenem; cephalosporin; tetracycline antibiotic; rifamycin antibiotic; diaminopyrimidine antibiotic; phenicol antibiotic; penem	adeK	resistance-nodulation-cell division (RND) antibiotic efflux pump	antibiotic efflux	GCA_000191145
aminoglycoside antibiotic	ANT(3'')-IIc	ANT(3'')	antibiotic inactivation	GCA_000191145
fluoroquinolone antibiotic; acridine dye; triclosan; disinfecting agents and intercalating dyes	abeM	multidrug and toxic compound extrusion (MATE) transporter	antibiotic efflux	GCA_000191145
peptide antibiotic	LpsB	Intrinsic peptide antibiotic resistant Lps	reduced permeability to antibiotic	GCA_000191145
fluoroquinolone antibiotic	Acinetobacter baumannii parC conferring resistance to fluoroquinolones	fluoroquinolone resistant parC	antibiotic target alteration	GCA_000191145
aminoglycoside antibiotic	APH(3')-VI	APH(3')	antibiotic inactivation	GCA_000230465
fluoroquinolone antibiotic; acridine dye; triclosan; disinfecting agents and intercalating dyes	abeM	multidrug and toxic compound extrusion (MATE) transporter	antibiotic efflux	GCA_000230465
peptide antibiotic	LpsB	Intrinsic peptide antibiotic resistant Lps	reduced permeability to antibiotic	GCA_000230465
fluoroquinolone antibiotic; acridine dye; triclosan; disinfecting agents and intercalating dyes	abeM	multidrug and toxic compound extrusion (MATE) transporter	antibiotic efflux	GCA_000230465
fluoroquinolone antibiotic; diaminopyrimidine antibiotic; phenicol antibiotic	rsmA	resistance-nodulation-cell division (RND) antibiotic efflux pump	antibiotic efflux	GCA_000230465
carbapenem; cephalosporin; penam	OXA-500	OXA beta-lactamase	antibiotic inactivation	GCA_000230465
macrolide antibiotic; acridine dye; disinfecting agents and intercalating dyes	Acinetobacter baumannii AmvA	major facilitator superfamily (MFS) antibiotic efflux pump	antibiotic efflux	GCA_000230465
fluoroquinolone antibiotic	Acinetobacter baumannii AbaQ	major facilitator superfamily (MFS) antibiotic efflux pump	antibiotic efflux	GCA_000230465
fluoroquinolone antibiotic; tetracycline antibiotic	adeF	resistance-nodulation-cell division (RND) antibiotic efflux pump	antibiotic efflux	GCA_000230465
fluoroquinolone antibiotic; tetracycline antibiotic	adeG	resistance-nodulation-cell division (RND) antibiotic efflux pump	antibiotic efflux	GCA_000230465
fluoroquinolone antibiotic; tetracycline antibiotic	adeL	resistance-nodulation-cell division (RND) antibiotic efflux pump	antibiotic efflux	GCA_000230465
macrolide antibiotic; aminocoumarin antibiotic	abeS	small multidrug resistance (SMR) antibiotic efflux pump	antibiotic efflux	GCA_000230465
cephalosporin	ADC-18	ADC beta-lactamase without carbapenemase activity	antibiotic inactivation	GCA_000230465
macrolide antibiotic; fluoroquinolone antibiotic; lincosamide antibiotic; carbapenem; cephalosporin; tetracycline antibiotic; rifamycin antibiotic; diaminopyrimidine antibiotic; phenicol antibiotic; penem	adeK	resistance-nodulation-cell division (RND) antibiotic efflux pump	antibiotic efflux	GCA_000230465
macrolide antibiotic; fluoroquinolone antibiotic; lincosamide antibiotic; carbapenem; cephalosporin; tetracycline antibiotic; rifamycin antibiotic; diaminopyrimidine antibiotic; phenicol antibiotic; penem	adeJ	resistance-nodulation-cell division (RND) antibiotic efflux pump	antibiotic efflux	GCA_000230465
macrolide antibiotic; fluoroquinolone antibiotic; lincosamide antibiotic; carbapenem; cephalosporin; tetracycline antibiotic; rifamycin antibiotic; diaminopyrimidine antibiotic; phenicol antibiotic; penem	adeI	resistance-nodulation-cell division (RND) antibiotic efflux pump	antibiotic efflux	GCA_000230465
aminoglycoside antibiotic	ANT(2'')-Ia	ANT(2'')	antibiotic inactivation	GCA_000230465
fluoroquinolone antibiotic	Acinetobacter baumannii parC conferring resistance to fluoroquinolones	fluoroquinolone resistant parC	antibiotic target alteration	GCA_000230465
fluoroquinolone antibiotic	Acinetobacter baumannii gyrA conferring resistance to fluoroquinolones	fluoroquinolone resistant gyrA	antibiotic target alteration	GCA_000230465
carbapenem; cephalosporin; penam	OXA-500	OXA beta-lactamase	antibiotic inactivation	GCA_000248235
macrolide antibiotic; acridine dye; disinfecting agents and intercalating dyes	Acinetobacter baumannii AmvA	major facilitator superfamily (MFS) antibiotic efflux pump	antibiotic efflux	GCA_000248235
macrolide antibiotic; aminocoumarin antibiotic	abeS	small multidrug resistance (SMR) antibiotic efflux pump	antibiotic efflux	GCA_000248235
fluoroquinolone antibiotic; tetracycline antibiotic	adeL	resistance-nodulation-cell division (RND) antibiotic efflux pump	antibiotic efflux	GCA_000248235
fluoroquinolone antibiotic; tetracycline antibiotic	adeG	resistance-nodulation-cell division (RND) antibiotic efflux pump	antibiotic efflux	GCA_000248235
fluoroquinolone antibiotic; tetracycline antibiotic	adeF	resistance-nodulation-cell division (RND) antibiotic efflux pump	antibiotic efflux	GCA_000248235
cephalosporin	ADC-18	ADC beta-lactamase without carbapenemase activity	antibiotic inactivation	GCA_000248235
fluoroquinolone antibiotic	Acinetobacter baumannii AbaQ	major facilitator superfamily (MFS) antibiotic efflux pump	antibiotic efflux	GCA_000248235
macrolide antibiotic; fluoroquinolone antibiotic; lincosamide antibiotic; carbapenem; cephalosporin; tetracycline antibiotic; rifamycin antibiotic; diaminopyrimidine antibiotic; phenicol antibiotic; penem	adeI	resistance-nodulation-cell division (RND) antibiotic efflux pump	antibiotic efflux	GCA_000248235
macrolide antibiotic; fluoroquinolone antibiotic; lincosamide antibiotic; carbapenem; cephalosporin; tetracycline antibiotic; rifamycin antibiotic; diaminopyrimidine antibiotic; phenicol antibiotic; penem	adeJ	resistance-nodulation-cell division (RND) antibiotic efflux pump	antibiotic efflux	GCA_000248235
macrolide antibiotic; fluoroquinolone antibiotic; lincosamide antibiotic; carbapenem; cephalosporin; tetracycline antibiotic; rifamycin antibiotic; diaminopyrimidine antibiotic; phenicol antibiotic; penem	adeK	resistance-nodulation-cell division (RND) antibiotic efflux pump	antibiotic efflux	GCA_000248235
fluoroquinolone antibiotic; diaminopyrimidine antibiotic; phenicol antibiotic	rsmA	resistance-nodulation-cell division (RND) antibiotic efflux pump	antibiotic efflux	GCA_000248235
fluoroquinolone antibiotic; acridine dye; triclosan; disinfecting agents and intercalating dyes	abeM	multidrug and toxic compound extrusion (MATE) transporter	antibiotic efflux	GCA_000248235
peptide antibiotic	LpsB	Intrinsic peptide antibiotic resistant Lps	reduced permeability to antibiotic	GCA_000248235
fluoroquinolone antibiotic	Acinetobacter baumannii parC conferring resistance to fluoroquinolones	fluoroquinolone resistant parC	antibiotic target alteration	GCA_000248235
macrolide antibiotic; fluoroquinolone antibiotic; monobactam; carbapenem; cephalosporin; cephamycin; penam; tetracycline antibiotic; peptide antibiotic; aminocoumarin antibiotic; diaminopyrimidine antibiotic; sulfonamide antibiotic; phenicol antibiotic; penem	ArmR	resistance-nodulation-cell division (RND) antibiotic efflux pump	antibiotic efflux	GCA_000248335
macrolide antibiotic; fluoroquinolone antibiotic; lincosamide antibiotic; carbapenem; cephalosporin; tetracycline antibiotic; rifamycin antibiotic; diaminopyrimidine antibiotic; phenicol antibiotic; penem	adeI	resistance-nodulation-cell division (RND) antibiotic efflux pump	antibiotic efflux	GCA_000248335
macrolide antibiotic; fluoroquinolone antibiotic; lincosamide antibiotic; carbapenem; cephalosporin; tetracycline antibiotic; rifamycin antibiotic; diaminopyrimidine antibiotic; phenicol antibiotic; penem	adeJ	resistance-nodulation-cell division (RND) antibiotic efflux pump	antibiotic efflux	GCA_000248335
fluoroquinolone antibiotic	Acinetobacter baumannii AbaQ	major facilitator superfamily (MFS) antibiotic efflux pump	antibiotic efflux	GCA_000248335
macrolide antibiotic; aminocoumarin antibiotic	abeS	small multidrug resistance (SMR) antibiotic efflux pump	antibiotic efflux	GCA_000248335
fluoroquinolone antibiotic; tetracycline antibiotic	adeL	resistance-nodulation-cell division (RND) antibiotic efflux pump	antibiotic efflux	GCA_000248335
fluoroquinolone antibiotic; tetracycline antibiotic	adeG	resistance-nodulation-cell division (RND) antibiotic efflux pump	antibiotic efflux	GCA_000248335
fluoroquinolone antibiotic; tetracycline antibiotic	adeF	resistance-nodulation-cell division (RND) antibiotic efflux pump	antibiotic efflux	GCA_000248335
macrolide antibiotic; fluoroquinolone antibiotic; lincosamide antibiotic; carbapenem; cephalosporin; tetracycline antibiotic; rifamycin antibiotic; diaminopyrimidine antibiotic; phenicol antibiotic; penem	adeK	resistance-nodulation-cell division (RND) antibiotic efflux pump	antibiotic efflux	GCA_000248335
macrolide antibiotic; fluoroquinolone antibiotic; lincosamide antibiotic; carbapenem; cephalosporin; tetracycline antibiotic; rifamycin antibiotic; diaminopyrimidine antibiotic; phenicol antibiotic; penem	adeK	resistance-nodulation-cell division (RND) antibiotic efflux pump	antibiotic efflux	GCA_000248335
macrolide antibiotic; fluoroquinolone antibiotic; lincosamide antibiotic; carbapenem; cephalosporin; tetracycline antibiotic; rifamycin antibiotic; diaminopyrimidine antibiotic; phenicol antibiotic; penem	adeJ	resistance-nodulation-cell division (RND) antibiotic efflux pump	antibiotic efflux	GCA_000248335
fluoroquinolone antibiotic; diaminopyrimidine antibiotic; phenicol antibiotic	rsmA	resistance-nodulation-cell division (RND) antibiotic efflux pump	antibiotic efflux	GCA_000248335
carbapenem; cephalosporin; penam	OXA-272	OXA beta-lactamase	antibiotic inactivation	GCA_000248335
fluoroquinolone antibiotic; tetracycline antibiotic	adeF	resistance-nodulation-cell division (RND) antibiotic efflux pump	antibiotic efflux	GCA_000248335
fluoroquinolone antibiotic; acridine dye; triclosan; disinfecting agents and intercalating dyes	abeM	multidrug and toxic compound extrusion (MATE) transporter	antibiotic efflux	GCA_000248335
fluoroquinolone antibiotic; acridine dye; triclosan; disinfecting agents and intercalating dyes	abeM	multidrug and toxic compound extrusion (MATE) transporter	antibiotic efflux	GCA_000248335
cephalosporin	ADC-18	ADC beta-lactamase without carbapenemase activity	antibiotic inactivation	GCA_000248335
macrolide antibiotic; acridine dye; disinfecting agents and intercalating dyes	Acinetobacter baumannii AmvA	major facilitator superfamily (MFS) antibiotic efflux pump	antibiotic efflux	GCA_000248335
peptide antibiotic	LpsB	Intrinsic peptide antibiotic resistant Lps	reduced permeability to antibiotic	GCA_000248335
aminoglycoside antibiotic	ANT(3'')-IIc	ANT(3'')	antibiotic inactivation	GCA_000248335
fluoroquinolone antibiotic	Acinetobacter baumannii parC conferring resistance to fluoroquinolones	fluoroquinolone resistant parC	antibiotic target alteration	GCA_000248335
fluoroquinolone antibiotic	Acinetobacter baumannii AbaQ	major facilitator superfamily (MFS) antibiotic efflux pump	antibiotic efflux	GCA_000302375
macrolide antibiotic; fluoroquinolone antibiotic; aminoglycoside antibiotic; carbapenem; cephalosporin; cephamycin; penam; tetracycline antibiotic; acridine dye; phenicol antibiotic; disinfecting agents and intercalating dyes	mexY	resistance-nodulation-cell division (RND) antibiotic efflux pump	antibiotic efflux	GCA_000302375
macrolide antibiotic; aminocoumarin antibiotic	abeS	small multidrug resistance (SMR) antibiotic efflux pump	antibiotic efflux	GCA_000302375
fluoroquinolone antibiotic; tetracycline antibiotic	adeL	resistance-nodulation-cell division (RND) antibiotic efflux pump	antibiotic efflux	GCA_000302375
fluoroquinolone antibiotic; tetracycline antibiotic	adeG	resistance-nodulation-cell division (RND) antibiotic efflux pump	antibiotic efflux	GCA_000302375
fluoroquinolone antibiotic; tetracycline antibiotic	adeF	resistance-nodulation-cell division (RND) antibiotic efflux pump	antibiotic efflux	GCA_000302375
cephalosporin	ADC-70	ADC beta-lactamases pending classification for carbapenemase activity	antibiotic inactivation	GCA_000302375
fluoroquinolone antibiotic; acridine dye; triclosan; disinfecting agents and intercalating dyes	abeM	multidrug and toxic compound extrusion (MATE) transporter	antibiotic efflux	GCA_000302375
peptide antibiotic	LpsB	Intrinsic peptide antibiotic resistant Lps	reduced permeability to antibiotic	GCA_000302375
macrolide antibiotic; acridine dye; disinfecting agents and intercalating dyes	Acinetobacter baumannii AmvA	major facilitator superfamily (MFS) antibiotic efflux pump	antibiotic efflux	GCA_000302375
fluoroquinolone antibiotic; diaminopyrimidine antibiotic; phenicol antibiotic	rsmA	resistance-nodulation-cell division (RND) antibiotic efflux pump	antibiotic efflux	GCA_000302375
carbapenem; cephalosporin; penam	OXA-803	OXA beta-lactamase	antibiotic inactivation	GCA_000302375
diaminopyrimidine antibiotic	DfrA34	trimethoprim resistant dihydrofolate reductase dfr	antibiotic target replacement	GCA_000302375
macrolide antibiotic; fluoroquinolone antibiotic; lincosamide antibiotic; carbapenem; cephalosporin; tetracycline antibiotic; rifamycin antibiotic; diaminopyrimidine antibiotic; phenicol antibiotic; penem	adeI	resistance-nodulation-cell division (RND) antibiotic efflux pump	antibiotic efflux	GCA_000302375
macrolide antibiotic; fluoroquinolone antibiotic; lincosamide antibiotic; carbapenem; cephalosporin; tetracycline antibiotic; rifamycin antibiotic; diaminopyrimidine antibiotic; phenicol antibiotic; penem	adeJ	resistance-nodulation-cell division (RND) antibiotic efflux pump	antibiotic efflux	GCA_000302375
macrolide antibiotic; fluoroquinolone antibiotic; lincosamide antibiotic; carbapenem; cephalosporin; tetracycline antibiotic; rifamycin antibiotic; diaminopyrimidine antibiotic; phenicol antibiotic; penem	adeK	resistance-nodulation-cell division (RND) antibiotic efflux pump	antibiotic efflux	GCA_000302375
fluoroquinolone antibiotic	Acinetobacter baumannii parC conferring resistance to fluoroquinolones	fluoroquinolone resistant parC	antibiotic target alteration	GCA_000302375
fluoroquinolone antibiotic	Acinetobacter baumannii AbaQ	major facilitator superfamily (MFS) antibiotic efflux pump	antibiotic efflux	GCA_000315155
peptide antibiotic	LpsB	Intrinsic peptide antibiotic resistant Lps	reduced permeability to antibiotic	GCA_000315155
fluoroquinolone antibiotic; acridine dye; triclosan; disinfecting agents and intercalating dyes	abeM	multidrug and toxic compound extrusion (MATE) transporter	antibiotic efflux	GCA_000315155
macrolide antibiotic; acridine dye; disinfecting agents and intercalating dyes	Acinetobacter baumannii AmvA	major facilitator superfamily (MFS) antibiotic efflux pump	antibiotic efflux	GCA_000315155
fluoroquinolone antibiotic; diaminopyrimidine antibiotic; phenicol antibiotic	rsmA	resistance-nodulation-cell division (RND) antibiotic efflux pump	antibiotic efflux	GCA_000315155
macrolide antibiotic; fluoroquinolone antibiotic; lincosamide antibiotic; carbapenem; cephalosporin; tetracycline antibiotic; rifamycin antibiotic; diaminopyrimidine antibiotic; phenicol antibiotic; penem	adeK	resistance-nodulation-cell division (RND) antibiotic efflux pump	antibiotic efflux	GCA_000315155
macrolide antibiotic; fluoroquinolone antibiotic; lincosamide antibiotic; carbapenem; cephalosporin; tetracycline antibiotic; rifamycin antibiotic; diaminopyrimidine antibiotic; phenicol antibiotic; penem	adeJ	resistance-nodulation-cell division (RND) antibiotic efflux pump	antibiotic efflux	GCA_000315155
macrolide antibiotic; fluoroquinolone antibiotic; lincosamide antibiotic; carbapenem; cephalosporin; tetracycline antibiotic; rifamycin antibiotic; diaminopyrimidine antibiotic; phenicol antibiotic; penem	adeI	resistance-nodulation-cell division (RND) antibiotic efflux pump	antibiotic efflux	GCA_000315155
fluoroquinolone antibiotic; tetracycline antibiotic	adeF	resistance-nodulation-cell division (RND) antibiotic efflux pump	antibiotic efflux	GCA_000315155
fluoroquinolone antibiotic; tetracycline antibiotic	adeG	resistance-nodulation-cell division (RND) antibiotic efflux pump	antibiotic efflux	GCA_000315155
fluoroquinolone antibiotic; tetracycline antibiotic	adeL	resistance-nodulation-cell division (RND) antibiotic efflux pump	antibiotic efflux	GCA_000315155
macrolide antibiotic; aminocoumarin antibiotic	abeS	small multidrug resistance (SMR) antibiotic efflux pump	antibiotic efflux	GCA_000315155
cephalosporin	ADC-18	ADC beta-lactamase without carbapenemase activity	antibiotic inactivation	GCA_000315155
carbapenem; cephalosporin; penam	OXA-500	OXA beta-lactamase	antibiotic inactivation	GCA_000315155
fluoroquinolone antibiotic	Acinetobacter baumannii parC conferring resistance to fluoroquinolones	fluoroquinolone resistant parC	antibiotic target alteration	GCA_000315155
aminoglycoside antibiotic	APH(3')-VI	APH(3')	antibiotic inactivation	GCA_000341835
cephalosporin	ADC-70	ADC beta-lactamases pending classification for carbapenemase activity	antibiotic inactivation	GCA_000341835
fluoroquinolone antibiotic; tetracycline antibiotic	adeF	resistance-nodulation-cell division (RND) antibiotic efflux pump	antibiotic efflux	GCA_000341835
fluoroquinolone antibiotic; tetracycline antibiotic	adeG	resistance-nodulation-cell division (RND) antibiotic efflux pump	antibiotic efflux	GCA_000341835
macrolide antibiotic; aminocoumarin antibiotic	abeS	small multidrug resistance (SMR) antibiotic efflux pump	antibiotic efflux	GCA_000341835
macrolide antibiotic; acridine dye; disinfecting agents and intercalating dyes	Acinetobacter baumannii AmvA	major facilitator superfamily (MFS) antibiotic efflux pump	antibiotic efflux	GCA_000341835
fluoroquinolone antibiotic	Acinetobacter baumannii AbaQ	major facilitator superfamily (MFS) antibiotic efflux pump	antibiotic efflux	GCA_000341835
aminoglycoside antibiotic	APH(3')-VI	APH(3')	antibiotic inactivation	GCA_000341835
fluoroquinolone antibiotic; diaminopyrimidine antibiotic; phenicol antibiotic	rsmA	resistance-nodulation-cell division (RND) antibiotic efflux pump	antibiotic efflux	GCA_000341835
fluoroquinolone antibiotic; acridine dye; triclosan; disinfecting agents and intercalating dyes	abeM	multidrug and toxic compound extrusion (MATE) transporter	antibiotic efflux	GCA_000341835
peptide antibiotic	LpsB	Intrinsic peptide antibiotic resistant Lps	reduced permeability to antibiotic	GCA_000341835
macrolide antibiotic; fluoroquinolone antibiotic; lincosamide antibiotic; carbapenem; cephalosporin; tetracycline antibiotic; rifamycin antibiotic; diaminopyrimidine antibiotic; phenicol antibiotic; penem	adeI	resistance-nodulation-cell division (RND) antibiotic efflux pump	antibiotic efflux	GCA_000341835
macrolide antibiotic; fluoroquinolone antibiotic; lincosamide antibiotic; carbapenem; cephalosporin; tetracycline antibiotic; rifamycin antibiotic; diaminopyrimidine antibiotic; phenicol antibiotic; penem	adeJ	resistance-nodulation-cell division (RND) antibiotic efflux pump	antibiotic efflux	GCA_000341835
macrolide antibiotic; fluoroquinolone antibiotic; lincosamide antibiotic; carbapenem; cephalosporin; tetracycline antibiotic; rifamycin antibiotic; diaminopyrimidine antibiotic; phenicol antibiotic; penem	adeK	resistance-nodulation-cell division (RND) antibiotic efflux pump	antibiotic efflux	GCA_000341835
carbapenem; cephalosporin; penam	OXA-417	OXA beta-lactamase	antibiotic inactivation	GCA_000341835
carbapenem; cephalosporin; penam	OXA-417	OXA beta-lactamase	antibiotic inactivation	GCA_000341835
aminoglycoside antibiotic	ANT(3'')-IIc	ANT(3'')	antibiotic inactivation	GCA_000341835
fluoroquinolone antibiotic	Acinetobacter baumannii parC conferring resistance to fluoroquinolones	fluoroquinolone resistant parC	antibiotic target alteration	GCA_000341835
macrolide antibiotic; fluoroquinolone antibiotic; lincosamide antibiotic; carbapenem; cephalosporin; tetracycline antibiotic; rifamycin antibiotic; diaminopyrimidine antibiotic; phenicol antibiotic; penem	adeK	resistance-nodulation-cell division (RND) antibiotic efflux pump	antibiotic efflux	GCA_000369025
macrolide antibiotic; fluoroquinolone antibiotic; lincosamide antibiotic; carbapenem; cephalosporin; tetracycline antibiotic; rifamycin antibiotic; diaminopyrimidine antibiotic; phenicol antibiotic; penem	adeJ	resistance-nodulation-cell division (RND) antibiotic efflux pump	antibiotic efflux	GCA_000369025
macrolide antibiotic; fluoroquinolone antibiotic; lincosamide antibiotic; carbapenem; cephalosporin; tetracycline antibiotic; rifamycin antibiotic; diaminopyrimidine antibiotic; phenicol antibiotic; penem	adeI	resistance-nodulation-cell division (RND) antibiotic efflux pump	antibiotic efflux	GCA_000369025
fluoroquinolone antibiotic; acridine dye; triclosan; disinfecting agents and intercalating dyes	abeM	multidrug and toxic compound extrusion (MATE) transporter	antibiotic efflux	GCA_000369025
peptide antibiotic	LpsB	Intrinsic peptide antibiotic resistant Lps	reduced permeability to antibiotic	GCA_000369025
cephalosporin	ADC-132	ADC beta-lactamases pending classification for carbapenemase activity	antibiotic inactivation	GCA_000369025
fluoroquinolone antibiotic; tetracycline antibiotic	adeF	resistance-nodulation-cell division (RND) antibiotic efflux pump	antibiotic efflux	GCA_000369025
fluoroquinolone antibiotic; tetracycline antibiotic	adeG	resistance-nodulation-cell division (RND) antibiotic efflux pump	antibiotic efflux	GCA_000369025
macrolide antibiotic; aminocoumarin antibiotic	abeS	small multidrug resistance (SMR) antibiotic efflux pump	antibiotic efflux	GCA_000369025
macrolide antibiotic; acridine dye; disinfecting agents and intercalating dyes	Acinetobacter baumannii AmvA	major facilitator superfamily (MFS) antibiotic efflux pump	antibiotic efflux	GCA_000369025
fluoroquinolone antibiotic	Acinetobacter baumannii AbaQ	major facilitator superfamily (MFS) antibiotic efflux pump	antibiotic efflux	GCA_000369025
carbapenem; cephalosporin; penam	OXA-273	OXA beta-lactamase	antibiotic inactivation	GCA_000369025
fluoroquinolone antibiotic; diaminopyrimidine antibiotic; phenicol antibiotic	rsmA	resistance-nodulation-cell division (RND) antibiotic efflux pump	antibiotic efflux	GCA_000369025
aminoglycoside antibiotic	ANT(3'')-IIc	ANT(3'')	antibiotic inactivation	GCA_000369025
fluoroquinolone antibiotic	Acinetobacter baumannii parC conferring resistance to fluoroquinolones	fluoroquinolone resistant parC	antibiotic target alteration	GCA_000369025
macrolide antibiotic; fluoroquinolone antibiotic; lincosamide antibiotic; carbapenem; cephalosporin; tetracycline antibiotic; rifamycin antibiotic; diaminopyrimidine antibiotic; phenicol antibiotic; penem	adeK	resistance-nodulation-cell division (RND) antibiotic efflux pump	antibiotic efflux	GCA_000369045
macrolide antibiotic; fluoroquinolone antibiotic; lincosamide antibiotic; carbapenem; cephalosporin; tetracycline antibiotic; rifamycin antibiotic; diaminopyrimidine antibiotic; phenicol antibiotic; penem	adeJ	resistance-nodulation-cell division (RND) antibiotic efflux pump	antibiotic efflux	GCA_000369045
macrolide antibiotic; fluoroquinolone antibiotic; lincosamide antibiotic; carbapenem; cephalosporin; tetracycline antibiotic; rifamycin antibiotic; diaminopyrimidine antibiotic; phenicol antibiotic; penem	adeI	resistance-nodulation-cell division (RND) antibiotic efflux pump	antibiotic efflux	GCA_000369045
cephalosporin	ADC-18	ADC beta-lactamase without carbapenemase activity	antibiotic inactivation	GCA_000369045
fluoroquinolone antibiotic; tetracycline antibiotic	adeF	resistance-nodulation-cell division (RND) antibiotic efflux pump	antibiotic efflux	GCA_000369045
fluoroquinolone antibiotic; tetracycline antibiotic	adeG	resistance-nodulation-cell division (RND) antibiotic efflux pump	antibiotic efflux	GCA_000369045
fluoroquinolone antibiotic; tetracycline antibiotic	adeL	resistance-nodulation-cell division (RND) antibiotic efflux pump	antibiotic efflux	GCA_000369045
macrolide antibiotic; aminocoumarin antibiotic	abeS	small multidrug resistance (SMR) antibiotic efflux pump	antibiotic efflux	GCA_000369045
macrolide antibiotic; acridine dye; disinfecting agents and intercalating dyes	Acinetobacter baumannii AmvA	major facilitator superfamily (MFS) antibiotic efflux pump	antibiotic efflux	GCA_000369045
fluoroquinolone antibiotic	Acinetobacter baumannii AbaQ	major facilitator superfamily (MFS) antibiotic efflux pump	antibiotic efflux	GCA_000369045
carbapenem; cephalosporin; penam	OXA-272	OXA beta-lactamase	antibiotic inactivation	GCA_000369045
fluoroquinolone antibiotic; diaminopyrimidine antibiotic; phenicol antibiotic	rsmA	resistance-nodulation-cell division (RND) antibiotic efflux pump	antibiotic efflux	GCA_000369045
peptide antibiotic	LpsB	Intrinsic peptide antibiotic resistant Lps	reduced permeability to antibiotic	GCA_000369045
fluoroquinolone antibiotic; acridine dye; triclosan; disinfecting agents and intercalating dyes	abeM	multidrug and toxic compound extrusion (MATE) transporter	antibiotic efflux	GCA_000369045
aminoglycoside antibiotic	ANT(3'')-IIc	ANT(3'')	antibiotic inactivation	GCA_000369045
fluoroquinolone antibiotic	Acinetobacter baumannii parC conferring resistance to fluoroquinolones	fluoroquinolone resistant parC	antibiotic target alteration	GCA_000369045
cephalosporin	ADC-137	ADC beta-lactamases pending classification for carbapenemase activity	antibiotic inactivation	GCA_000399685
fluoroquinolone antibiotic; tetracycline antibiotic	adeF	resistance-nodulation-cell division (RND) antibiotic efflux pump	antibiotic efflux	GCA_000399685
macrolide antibiotic; aminocoumarin antibiotic	abeS	small multidrug resistance (SMR) antibiotic efflux pump	antibiotic efflux	GCA_000399685
macrolide antibiotic; acridine dye; disinfecting agents and intercalating dyes	Acinetobacter baumannii AmvA	major facilitator superfamily (MFS) antibiotic efflux pump	antibiotic efflux	GCA_000399685
fluoroquinolone antibiotic	Acinetobacter baumannii AbaQ	major facilitator superfamily (MFS) antibiotic efflux pump	antibiotic efflux	GCA_000399685
carbapenem; cephalosporin; penam	OXA-270	OXA beta-lactamase	antibiotic inactivation	GCA_000399685
fluoroquinolone antibiotic; diaminopyrimidine antibiotic; phenicol antibiotic	rsmA	resistance-nodulation-cell division (RND) antibiotic efflux pump	antibiotic efflux	GCA_000399685
peptide antibiotic	LpsB	Intrinsic peptide antibiotic resistant Lps	reduced permeability to antibiotic	GCA_000399685
fluoroquinolone antibiotic; acridine dye; triclosan; disinfecting agents and intercalating dyes	abeM	multidrug and toxic compound extrusion (MATE) transporter	antibiotic efflux	GCA_000399685
macrolide antibiotic; fluoroquinolone antibiotic; lincosamide antibiotic; carbapenem; cephalosporin; tetracycline antibiotic; rifamycin antibiotic; diaminopyrimidine antibiotic; phenicol antibiotic; penem	adeK	resistance-nodulation-cell division (RND) antibiotic efflux pump	antibiotic efflux	GCA_000399685
macrolide antibiotic; fluoroquinolone antibiotic; lincosamide antibiotic; carbapenem; cephalosporin; tetracycline antibiotic; rifamycin antibiotic; diaminopyrimidine antibiotic; phenicol antibiotic; penem	adeJ	resistance-nodulation-cell division (RND) antibiotic efflux pump	antibiotic efflux	GCA_000399685
macrolide antibiotic; fluoroquinolone antibiotic; lincosamide antibiotic; carbapenem; cephalosporin; tetracycline antibiotic; rifamycin antibiotic; diaminopyrimidine antibiotic; phenicol antibiotic; penem	adeI	resistance-nodulation-cell division (RND) antibiotic efflux pump	antibiotic efflux	GCA_000399685
fluoroquinolone antibiotic	Acinetobacter baumannii parC conferring resistance to fluoroquinolones	fluoroquinolone resistant parC	antibiotic target alteration	GCA_000399685
peptide antibiotic	LpsB	Intrinsic peptide antibiotic resistant Lps	reduced permeability to antibiotic	GCA_000529235
fluoroquinolone antibiotic; acridine dye; triclosan; disinfecting agents and intercalating dyes	abeM	multidrug and toxic compound extrusion (MATE) transporter	antibiotic efflux	GCA_000529235
macrolide antibiotic; fluoroquinolone antibiotic; lincosamide antibiotic; carbapenem; cephalosporin; tetracycline antibiotic; rifamycin antibiotic; diaminopyrimidine antibiotic; phenicol antibiotic; penem	adeK	resistance-nodulation-cell division (RND) antibiotic efflux pump	antibiotic efflux	GCA_000529235
macrolide antibiotic; fluoroquinolone antibiotic; lincosamide antibiotic; carbapenem; cephalosporin; tetracycline antibiotic; rifamycin antibiotic; diaminopyrimidine antibiotic; phenicol antibiotic; penem	adeJ	resistance-nodulation-cell division (RND) antibiotic efflux pump	antibiotic efflux	GCA_000529235
macrolide antibiotic; fluoroquinolone antibiotic; lincosamide antibiotic; carbapenem; cephalosporin; tetracycline antibiotic; rifamycin antibiotic; diaminopyrimidine antibiotic; phenicol antibiotic; penem	adeI	resistance-nodulation-cell division (RND) antibiotic efflux pump	antibiotic efflux	GCA_000529235
cephalosporin	ADC-18	ADC beta-lactamase without carbapenemase activity	antibiotic inactivation	GCA_000529235
macrolide antibiotic; aminocoumarin antibiotic	abeS	small multidrug resistance (SMR) antibiotic efflux pump	antibiotic efflux	GCA_000529235
fluoroquinolone antibiotic; tetracycline antibiotic	adeL	resistance-nodulation-cell division (RND) antibiotic efflux pump	antibiotic efflux	GCA_000529235
fluoroquinolone antibiotic; tetracycline antibiotic	adeG	resistance-nodulation-cell division (RND) antibiotic efflux pump	antibiotic efflux	GCA_000529235
fluoroquinolone antibiotic; tetracycline antibiotic	adeF	resistance-nodulation-cell division (RND) antibiotic efflux pump	antibiotic efflux	GCA_000529235
macrolide antibiotic; acridine dye; disinfecting agents and intercalating dyes	Acinetobacter baumannii AmvA	major facilitator superfamily (MFS) antibiotic efflux pump	antibiotic efflux	GCA_000529235
fluoroquinolone antibiotic	Acinetobacter baumannii AbaQ	major facilitator superfamily (MFS) antibiotic efflux pump	antibiotic efflux	GCA_000529235
carbapenem; cephalosporin; penam	OXA-500	OXA beta-lactamase	antibiotic inactivation	GCA_000529235
fluoroquinolone antibiotic; diaminopyrimidine antibiotic; phenicol antibiotic	rsmA	resistance-nodulation-cell division (RND) antibiotic efflux pump	antibiotic efflux	GCA_000529235
carbapenem; cephalosporin; penam	OXA-58	OXA beta-lactamase	antibiotic inactivation	GCA_000529235
phenicol antibiotic	cmlB1	major facilitator superfamily (MFS) antibiotic efflux pump	antibiotic efflux	GCA_000529235
aminoglycoside antibiotic	APH(3')-VIa	APH(3')	antibiotic inactivation	GCA_000529235
sulfonamide antibiotic	sul2	sulfonamide resistant sul	antibiotic target replacement	GCA_000529235
aminoglycoside antibiotic	AAC(3)-IIc	AAC(3)	antibiotic inactivation	GCA_000529235
glycylcycline; tetracycline antibiotic	Tet(X3)	tetracycline inactivation enzyme	antibiotic inactivation	GCA_000529235
fluoroquinolone antibiotic	Acinetobacter baumannii parC conferring resistance to fluoroquinolones	fluoroquinolone resistant parC	antibiotic target alteration	GCA_000529235
carbapenem; cephalosporin; penam	OXA-500	OXA beta-lactamase	antibiotic inactivation	GCA_000681535
macrolide antibiotic; aminocoumarin antibiotic	abeS	small multidrug resistance (SMR) antibiotic efflux pump	antibiotic efflux	GCA_000681535
fluoroquinolone antibiotic; tetracycline antibiotic	adeL	resistance-nodulation-cell division (RND) antibiotic efflux pump	antibiotic efflux	GCA_000681535
fluoroquinolone antibiotic; tetracycline antibiotic	adeG	resistance-nodulation-cell division (RND) antibiotic efflux pump	antibiotic efflux	GCA_000681535
fluoroquinolone antibiotic; tetracycline antibiotic	adeF	resistance-nodulation-cell division (RND) antibiotic efflux pump	antibiotic efflux	GCA_000681535
peptide antibiotic	LpsB	Intrinsic peptide antibiotic resistant Lps	reduced permeability to antibiotic	GCA_000681535
fluoroquinolone antibiotic; acridine dye; triclosan; disinfecting agents and intercalating dyes	abeM	multidrug and toxic compound extrusion (MATE) transporter	antibiotic efflux	GCA_000681535
macrolide antibiotic; fluoroquinolone antibiotic; lincosamide antibiotic; carbapenem; cephalosporin; tetracycline antibiotic; rifamycin antibiotic; diaminopyrimidine antibiotic; phenicol antibiotic; penem	adeI	resistance-nodulation-cell division (RND) antibiotic efflux pump	antibiotic efflux	GCA_000681535
macrolide antibiotic; fluoroquinolone antibiotic; lincosamide antibiotic; carbapenem; cephalosporin; tetracycline antibiotic; rifamycin antibiotic; diaminopyrimidine antibiotic; phenicol antibiotic; penem	adeJ	resistance-nodulation-cell division (RND) antibiotic efflux pump	antibiotic efflux	GCA_000681535
macrolide antibiotic; fluoroquinolone antibiotic; lincosamide antibiotic; carbapenem; cephalosporin; tetracycline antibiotic; rifamycin antibiotic; diaminopyrimidine antibiotic; phenicol antibiotic; penem	adeK	resistance-nodulation-cell division (RND) antibiotic efflux pump	antibiotic efflux	GCA_000681535
cephalosporin	ADC-18	ADC beta-lactamase without carbapenemase activity	antibiotic inactivation	GCA_000681535
fluoroquinolone antibiotic	Acinetobacter baumannii AbaQ	major facilitator superfamily (MFS) antibiotic efflux pump	antibiotic efflux	GCA_000681535
fluoroquinolone antibiotic; diaminopyrimidine antibiotic; phenicol antibiotic	rsmA	resistance-nodulation-cell division (RND) antibiotic efflux pump	antibiotic efflux	GCA_000681535
aminoglycoside antibiotic	ANT(3'')-IIc	ANT(3'')	antibiotic inactivation	GCA_000681535
macrolide antibiotic; acridine dye; disinfecting agents and intercalating dyes	Acinetobacter baumannii AmvA	major facilitator superfamily (MFS) antibiotic efflux pump	antibiotic efflux	GCA_000681535
fluoroquinolone antibiotic; diaminopyrimidine antibiotic; phenicol antibiotic	rsmA	resistance-nodulation-cell division (RND) antibiotic efflux pump	antibiotic efflux	GCA_000681535
fluoroquinolone antibiotic; diaminopyrimidine antibiotic; phenicol antibiotic	rsmA	resistance-nodulation-cell division (RND) antibiotic efflux pump	antibiotic efflux	GCA_000681535
fluoroquinolone antibiotic	Acinetobacter baumannii parC conferring resistance to fluoroquinolones	fluoroquinolone resistant parC	antibiotic target alteration	GCA_000681535
phenicol antibiotic	catB3	chloramphenicol acetyltransferase (CAT)	antibiotic inactivation	GCA_000800555
aminoglycoside antibiotic	AAC(6')-Ib4	AAC(6')	antibiotic inactivation	GCA_000800555
carbapenem; cephalosporin; cephamycin; penam; penem	IMP-4	IMP beta-lactamase	antibiotic inactivation	GCA_000800555
aminoglycoside antibiotic	APH(3')-Ia	APH(3')	antibiotic inactivation	GCA_000800555
peptide antibiotic	LpsB	Intrinsic peptide antibiotic resistant Lps	reduced permeability to antibiotic	GCA_000800555
fluoroquinolone antibiotic; acridine dye; triclosan; disinfecting agents and intercalating dyes	abeM	multidrug and toxic compound extrusion (MATE) transporter	antibiotic efflux	GCA_000800555
cephalosporin	ADC-150	ADC beta-lactamases pending classification for carbapenemase activity	antibiotic inactivation	GCA_000800555
macrolide antibiotic; fluoroquinolone antibiotic; lincosamide antibiotic; carbapenem; cephalosporin; tetracycline antibiotic; rifamycin antibiotic; diaminopyrimidine antibiotic; phenicol antibiotic; penem	adeI	resistance-nodulation-cell division (RND) antibiotic efflux pump	antibiotic efflux	GCA_000800555
macrolide antibiotic; fluoroquinolone antibiotic; lincosamide antibiotic; carbapenem; cephalosporin; tetracycline antibiotic; rifamycin antibiotic; diaminopyrimidine antibiotic; phenicol antibiotic; penem	adeJ	resistance-nodulation-cell division (RND) antibiotic efflux pump	antibiotic efflux	GCA_000800555
macrolide antibiotic; fluoroquinolone antibiotic; lincosamide antibiotic; carbapenem; cephalosporin; tetracycline antibiotic; rifamycin antibiotic; diaminopyrimidine antibiotic; phenicol antibiotic; penem	adeK	resistance-nodulation-cell division (RND) antibiotic efflux pump	antibiotic efflux	GCA_000800555
fluoroquinolone antibiotic; diaminopyrimidine antibiotic; phenicol antibiotic	rsmA	resistance-nodulation-cell division (RND) antibiotic efflux pump	antibiotic efflux	GCA_000800555
macrolide antibiotic; aminocoumarin antibiotic	abeS	small multidrug resistance (SMR) antibiotic efflux pump	antibiotic efflux	GCA_000800555
fluoroquinolone antibiotic; tetracycline antibiotic	adeL	resistance-nodulation-cell division (RND) antibiotic efflux pump	antibiotic efflux	GCA_000800555
fluoroquinolone antibiotic; tetracycline antibiotic	adeG	resistance-nodulation-cell division (RND) antibiotic efflux pump	antibiotic efflux	GCA_000800555
fluoroquinolone antibiotic; tetracycline antibiotic	adeF	resistance-nodulation-cell division (RND) antibiotic efflux pump	antibiotic efflux	GCA_000800555
aminoglycoside antibiotic	ANT(3'')-IIc	ANT(3'')	antibiotic inactivation	GCA_000800555
carbapenem; cephalosporin; penam	OXA-421	OXA beta-lactamase	antibiotic inactivation	GCA_000800555
carbapenem; cephalosporin; penam	OXA-96	OXA beta-lactamase	antibiotic inactivation	GCA_000800555
diaminopyrimidine antibiotic	dfrA19	trimethoprim resistant dihydrofolate reductase dfr	antibiotic target replacement	GCA_000800555
fluoroquinolone antibiotic	Acinetobacter baumannii AbaQ	major facilitator superfamily (MFS) antibiotic efflux pump	antibiotic efflux	GCA_000800555
penam	CARB-3	CARB beta-lactamase	antibiotic inactivation	GCA_000800555
macrolide antibiotic; lincosamide antibiotic; streptogramin antibiotic; tetracycline antibiotic; oxazolidinone antibiotic; phenicol antibiotic; pleuromutilin antibiotic	msrE	ABC-F ATP-binding cassette ribosomal protection protein	antibiotic target protection	GCA_000800555
macrolide antibiotic	mphE	macrolide phosphotransferase (MPH)	antibiotic inactivation	GCA_000800555
macrolide antibiotic; acridine dye; disinfecting agents and intercalating dyes	Acinetobacter baumannii AmvA	major facilitator superfamily (MFS) antibiotic efflux pump	antibiotic efflux	GCA_000800555
sulfonamide antibiotic	sul1	sulfonamide resistant sul	antibiotic target replacement	GCA_000800555
acridine dye; disinfecting agents and intercalating dyes	qacEdelta1	major facilitator superfamily (MFS) antibiotic efflux pump	antibiotic efflux	GCA_000800555
aminoglycoside antibiotic	AAC(3)-IId	AAC(3)	antibiotic inactivation	GCA_000800555
fluoroquinolone antibiotic	Acinetobacter baumannii gyrA conferring resistance to fluoroquinolones	fluoroquinolone resistant gyrA	antibiotic target alteration	GCA_000800555
fluoroquinolone antibiotic	Acinetobacter baumannii parC conferring resistance to fluoroquinolones	fluoroquinolone resistant parC	antibiotic target alteration	GCA_000800555
carbapenem; cephalosporin; penam	OXA-533	OXA beta-lactamase	antibiotic inactivation	GCA_000805655
monobactam; cephalosporin	VEB-21	VEB beta-lactamase	antibiotic inactivation	GCA_000805655
aminoglycoside antibiotic	ANT(2'')-Ia	ANT(2'')	antibiotic inactivation	GCA_000805655
rifamycin antibiotic	arr-2	rifampin ADP-ribosyltransferase (Arr)	antibiotic inactivation	GCA_000805655
phenicol antibiotic	cmlA5	major facilitator superfamily (MFS) antibiotic efflux pump	antibiotic efflux	GCA_000805655
carbapenem; cephalosporin; penam	OXA-10	OXA beta-lactamase	antibiotic inactivation	GCA_000805655
aminoglycoside antibiotic	ANT(3'')-IIa	ANT(3'')	antibiotic inactivation	GCA_000805655
acridine dye; disinfecting agents and intercalating dyes	qacEdelta1	major facilitator superfamily (MFS) antibiotic efflux pump	antibiotic efflux	GCA_000805655
sulfonamide antibiotic	sul1	sulfonamide resistant sul	antibiotic target replacement	GCA_000805655
sulfonamide antibiotic	sul2	sulfonamide resistant sul	antibiotic target replacement	GCA_000805655
aminoglycoside antibiotic	APH(3')-VIa	APH(3')	antibiotic inactivation	GCA_000805655
diaminopyrimidine antibiotic	dfrA10	trimethoprim resistant dihydrofolate reductase dfr	antibiotic target replacement	GCA_000805655
macrolide antibiotic; aminocoumarin antibiotic	abeS	small multidrug resistance (SMR) antibiotic efflux pump	antibiotic efflux	GCA_000805655
fluoroquinolone antibiotic; tetracycline antibiotic	adeL	resistance-nodulation-cell division (RND) antibiotic efflux pump	antibiotic efflux	GCA_000805655
fluoroquinolone antibiotic; tetracycline antibiotic	adeG	resistance-nodulation-cell division (RND) antibiotic efflux pump	antibiotic efflux	GCA_000805655
fluoroquinolone antibiotic; tetracycline antibiotic	adeF	resistance-nodulation-cell division (RND) antibiotic efflux pump	antibiotic efflux	GCA_000805655
cephalosporin	ADC-149	ADC beta-lactamases pending classification for carbapenemase activity	antibiotic inactivation	GCA_000805655
fluoroquinolone antibiotic; diaminopyrimidine antibiotic; phenicol antibiotic	rsmA	resistance-nodulation-cell division (RND) antibiotic efflux pump	antibiotic efflux	GCA_000805655
peptide antibiotic	LpsB	Intrinsic peptide antibiotic resistant Lps	reduced permeability to antibiotic	GCA_000805655
fluoroquinolone antibiotic; acridine dye; triclosan; disinfecting agents and intercalating dyes	abeM	multidrug and toxic compound extrusion (MATE) transporter	antibiotic efflux	GCA_000805655
macrolide antibiotic; fluoroquinolone antibiotic; lincosamide antibiotic; carbapenem; cephalosporin; tetracycline antibiotic; rifamycin antibiotic; diaminopyrimidine antibiotic; phenicol antibiotic; penem	adeK	resistance-nodulation-cell division (RND) antibiotic efflux pump	antibiotic efflux	GCA_000805655
macrolide antibiotic; fluoroquinolone antibiotic; lincosamide antibiotic; carbapenem; cephalosporin; tetracycline antibiotic; rifamycin antibiotic; diaminopyrimidine antibiotic; phenicol antibiotic; penem	adeJ	resistance-nodulation-cell division (RND) antibiotic efflux pump	antibiotic efflux	GCA_000805655
macrolide antibiotic; fluoroquinolone antibiotic; lincosamide antibiotic; carbapenem; cephalosporin; tetracycline antibiotic; rifamycin antibiotic; diaminopyrimidine antibiotic; phenicol antibiotic; penem	adeI	resistance-nodulation-cell division (RND) antibiotic efflux pump	antibiotic efflux	GCA_000805655
phenicol antibiotic	floR	major facilitator superfamily (MFS) antibiotic efflux pump	antibiotic efflux	GCA_000805655
carbapenem; cephalosporin; penam	OXA-23	OXA beta-lactamase	antibiotic inactivation	GCA_000805655
macrolide antibiotic; lincosamide antibiotic; streptogramin antibiotic; tetracycline antibiotic; oxazolidinone antibiotic; phenicol antibiotic; pleuromutilin antibiotic	lsaB	ABC-F ATP-binding cassette ribosomal protection protein	antibiotic target protection	GCA_000805655
aminoglycoside antibiotic	ANT(2'')-Ia	ANT(2'')	antibiotic inactivation	GCA_000805655
fluoroquinolone antibiotic	Acinetobacter baumannii AbaQ	major facilitator superfamily (MFS) antibiotic efflux pump	antibiotic efflux	GCA_000805655
glycylcycline; tetracycline antibiotic	Tet(X3)	tetracycline inactivation enzyme	antibiotic inactivation	GCA_000805655
macrolide antibiotic; acridine dye; disinfecting agents and intercalating dyes	Acinetobacter baumannii AmvA	major facilitator superfamily (MFS) antibiotic efflux pump	antibiotic efflux	GCA_000805655
macrolide antibiotic; lincosamide antibiotic; streptogramin antibiotic; tetracycline antibiotic; oxazolidinone antibiotic; phenicol antibiotic; pleuromutilin antibiotic	msrE	ABC-F ATP-binding cassette ribosomal protection protein	antibiotic target protection	GCA_000805655
macrolide antibiotic	mphE	macrolide phosphotransferase (MPH)	antibiotic inactivation	GCA_000805655
fluoroquinolone antibiotic	Acinetobacter baumannii gyrA conferring resistance to fluoroquinolones	fluoroquinolone resistant gyrA	antibiotic target alteration	GCA_000805655
fluoroquinolone antibiotic	Acinetobacter baumannii parC conferring resistance to fluoroquinolones	fluoroquinolone resistant parC	antibiotic target alteration	GCA_000805655
fluoroquinolone antibiotic; diaminopyrimidine antibiotic; phenicol antibiotic	rsmA	resistance-nodulation-cell division (RND) antibiotic efflux pump	antibiotic efflux	GCA_000817365
macrolide antibiotic; aminocoumarin antibiotic	abeS	small multidrug resistance (SMR) antibiotic efflux pump	antibiotic efflux	GCA_000817365
fluoroquinolone antibiotic; tetracycline antibiotic	adeL	resistance-nodulation-cell division (RND) antibiotic efflux pump	antibiotic efflux	GCA_000817365
fluoroquinolone antibiotic; tetracycline antibiotic	adeG	resistance-nodulation-cell division (RND) antibiotic efflux pump	antibiotic efflux	GCA_000817365
fluoroquinolone antibiotic; tetracycline antibiotic	adeF	resistance-nodulation-cell division (RND) antibiotic efflux pump	antibiotic efflux	GCA_000817365
cephalosporin	ADC-206	ADC beta-lactamases pending classification for carbapenemase activity	antibiotic inactivation	GCA_000817365
carbapenem; cephalosporin; penam	OXA-500	OXA beta-lactamase	antibiotic inactivation	GCA_000817365
macrolide antibiotic; acridine dye; disinfecting agents and intercalating dyes	Acinetobacter baumannii AmvA	major facilitator superfamily (MFS) antibiotic efflux pump	antibiotic efflux	GCA_000817365
fluoroquinolone antibiotic	Acinetobacter baumannii AbaQ	major facilitator superfamily (MFS) antibiotic efflux pump	antibiotic efflux	GCA_000817365
macrolide antibiotic; fluoroquinolone antibiotic; lincosamide antibiotic; carbapenem; cephalosporin; tetracycline antibiotic; rifamycin antibiotic; diaminopyrimidine antibiotic; phenicol antibiotic; penem	adeK	resistance-nodulation-cell division (RND) antibiotic efflux pump	antibiotic efflux	GCA_000817365
macrolide antibiotic; fluoroquinolone antibiotic; lincosamide antibiotic; carbapenem; cephalosporin; tetracycline antibiotic; rifamycin antibiotic; diaminopyrimidine antibiotic; phenicol antibiotic; penem	adeJ	resistance-nodulation-cell division (RND) antibiotic efflux pump	antibiotic efflux	GCA_000817365
macrolide antibiotic; fluoroquinolone antibiotic; lincosamide antibiotic; carbapenem; cephalosporin; tetracycline antibiotic; rifamycin antibiotic; diaminopyrimidine antibiotic; phenicol antibiotic; penem	adeI	resistance-nodulation-cell division (RND) antibiotic efflux pump	antibiotic efflux	GCA_000817365
fluoroquinolone antibiotic; acridine dye; triclosan; disinfecting agents and intercalating dyes	abeM	multidrug and toxic compound extrusion (MATE) transporter	antibiotic efflux	GCA_000817365
peptide antibiotic	LpsB	Intrinsic peptide antibiotic resistant Lps	reduced permeability to antibiotic	GCA_000817365
fosfomycin	Acinetobacter baumannii AbaF	major facilitator superfamily (MFS) antibiotic efflux pump	antibiotic efflux	GCA_000817365
tetracycline antibiotic	tet(30)	major facilitator superfamily (MFS) antibiotic efflux pump	antibiotic efflux	GCA_000817365
fluoroquinolone antibiotic	Acinetobacter baumannii parC conferring resistance to fluoroquinolones	fluoroquinolone resistant parC	antibiotic target alteration	GCA_000817365
fluoroquinolone antibiotic; diaminopyrimidine antibiotic; phenicol antibiotic	rsmA	resistance-nodulation-cell division (RND) antibiotic efflux pump	antibiotic efflux	GCA_000836015
aminoglycoside antibiotic	ANT(3'')-IIc	ANT(3'')	antibiotic inactivation	GCA_000836015
fluoroquinolone antibiotic	Acinetobacter baumannii AbaQ	major facilitator superfamily (MFS) antibiotic efflux pump	antibiotic efflux	GCA_000836015
macrolide antibiotic; fluoroquinolone antibiotic; lincosamide antibiotic; carbapenem; cephalosporin; tetracycline antibiotic; rifamycin antibiotic; diaminopyrimidine antibiotic; phenicol antibiotic; penem	adeK	resistance-nodulation-cell division (RND) antibiotic efflux pump	antibiotic efflux	GCA_000836015
macrolide antibiotic; fluoroquinolone antibiotic; lincosamide antibiotic; carbapenem; cephalosporin; tetracycline antibiotic; rifamycin antibiotic; diaminopyrimidine antibiotic; phenicol antibiotic; penem	adeJ	resistance-nodulation-cell division (RND) antibiotic efflux pump	antibiotic efflux	GCA_000836015
macrolide antibiotic; fluoroquinolone antibiotic; lincosamide antibiotic; carbapenem; cephalosporin; tetracycline antibiotic; rifamycin antibiotic; diaminopyrimidine antibiotic; phenicol antibiotic; penem	adeI	resistance-nodulation-cell division (RND) antibiotic efflux pump	antibiotic efflux	GCA_000836015
carbapenem; cephalosporin; penam	OXA-272	OXA beta-lactamase	antibiotic inactivation	GCA_000836015
peptide antibiotic	LpsB	Intrinsic peptide antibiotic resistant Lps	reduced permeability to antibiotic	GCA_000836015
fluoroquinolone antibiotic; acridine dye; triclosan; disinfecting agents and intercalating dyes	abeM	multidrug and toxic compound extrusion (MATE) transporter	antibiotic efflux	GCA_000836015
macrolide antibiotic; acridine dye; disinfecting agents and intercalating dyes	Acinetobacter baumannii AmvA	major facilitator superfamily (MFS) antibiotic efflux pump	antibiotic efflux	GCA_000836015
macrolide antibiotic; aminocoumarin antibiotic	abeS	small multidrug resistance (SMR) antibiotic efflux pump	antibiotic efflux	GCA_000836015
fluoroquinolone antibiotic; tetracycline antibiotic	adeL	resistance-nodulation-cell division (RND) antibiotic efflux pump	antibiotic efflux	GCA_000836015
fluoroquinolone antibiotic; tetracycline antibiotic	adeG	resistance-nodulation-cell division (RND) antibiotic efflux pump	antibiotic efflux	GCA_000836015
fluoroquinolone antibiotic; tetracycline antibiotic	adeF	resistance-nodulation-cell division (RND) antibiotic efflux pump	antibiotic efflux	GCA_000836015
cephalosporin	ADC-18	ADC beta-lactamase without carbapenemase activity	antibiotic inactivation	GCA_000836015
fluoroquinolone antibiotic	Acinetobacter baumannii parC conferring resistance to fluoroquinolones	fluoroquinolone resistant parC	antibiotic target alteration	GCA_000836015
carbapenem; cephalosporin; cephamycin; penam; penem	IMP-19	IMP beta-lactamase	antibiotic inactivation	GCA_000931895
aminoglycoside antibiotic	AAC(6')-31	AAC(6')	antibiotic inactivation	GCA_000931895
carbapenem; cephalosporin; penam	OXA-21	OXA beta-lactamase	antibiotic inactivation	GCA_000931895
aminoglycoside antibiotic	ANT(3'')-IIa	ANT(3'')	antibiotic inactivation	GCA_000931895
acridine dye; disinfecting agents and intercalating dyes	qacEdelta1	major facilitator superfamily (MFS) antibiotic efflux pump	antibiotic efflux	GCA_000931895
sulfonamide antibiotic	sul1	sulfonamide resistant sul	antibiotic target replacement	GCA_000931895
fluoroquinolone antibiotic	Acinetobacter baumannii AbaQ	major facilitator superfamily (MFS) antibiotic efflux pump	antibiotic efflux	GCA_000931895
macrolide antibiotic; lincosamide antibiotic; streptogramin antibiotic; tetracycline antibiotic; oxazolidinone antibiotic; phenicol antibiotic; pleuromutilin antibiotic	msrE	ABC-F ATP-binding cassette ribosomal protection protein	antibiotic target protection	GCA_000931895
macrolide antibiotic	mphE	macrolide phosphotransferase (MPH)	antibiotic inactivation	GCA_000931895
aminoglycoside antibiotic	ANT(3'')-IIc	ANT(3'')	antibiotic inactivation	GCA_000931895
aminoglycoside antibiotic	APH(3')-VI	APH(3')	antibiotic inactivation	GCA_000931895
macrolide antibiotic; acridine dye; disinfecting agents and intercalating dyes	Acinetobacter baumannii AmvA	major facilitator superfamily (MFS) antibiotic efflux pump	antibiotic efflux	GCA_000931895
macrolide antibiotic; fluoroquinolone antibiotic; lincosamide antibiotic; carbapenem; cephalosporin; tetracycline antibiotic; rifamycin antibiotic; diaminopyrimidine antibiotic; phenicol antibiotic; penem	adeK	resistance-nodulation-cell division (RND) antibiotic efflux pump	antibiotic efflux	GCA_000931895
macrolide antibiotic; fluoroquinolone antibiotic; lincosamide antibiotic; carbapenem; cephalosporin; tetracycline antibiotic; rifamycin antibiotic; diaminopyrimidine antibiotic; phenicol antibiotic; penem	adeJ	resistance-nodulation-cell division (RND) antibiotic efflux pump	antibiotic efflux	GCA_000931895
macrolide antibiotic; fluoroquinolone antibiotic; lincosamide antibiotic; carbapenem; cephalosporin; tetracycline antibiotic; rifamycin antibiotic; diaminopyrimidine antibiotic; phenicol antibiotic; penem	adeI	resistance-nodulation-cell division (RND) antibiotic efflux pump	antibiotic efflux	GCA_000931895
fluoroquinolone antibiotic; acridine dye; triclosan; disinfecting agents and intercalating dyes	abeM	multidrug and toxic compound extrusion (MATE) transporter	antibiotic efflux	GCA_000931895
fluoroquinolone antibiotic; diaminopyrimidine antibiotic; phenicol antibiotic	rsmA	resistance-nodulation-cell division (RND) antibiotic efflux pump	antibiotic efflux	GCA_000931895
carbapenem; cephalosporin; penam	OXA-421	OXA beta-lactamase	antibiotic inactivation	GCA_000931895
macrolide antibiotic; aminocoumarin antibiotic	abeS	small multidrug resistance (SMR) antibiotic efflux pump	antibiotic efflux	GCA_000931895
fluoroquinolone antibiotic; tetracycline antibiotic	adeL	resistance-nodulation-cell division (RND) antibiotic efflux pump	antibiotic efflux	GCA_000931895
fluoroquinolone antibiotic; tetracycline antibiotic	adeG	resistance-nodulation-cell division (RND) antibiotic efflux pump	antibiotic efflux	GCA_000931895
fluoroquinolone antibiotic; tetracycline antibiotic	adeF	resistance-nodulation-cell division (RND) antibiotic efflux pump	antibiotic efflux	GCA_000931895
cephalosporin	ADC-150	ADC beta-lactamases pending classification for carbapenemase activity	antibiotic inactivation	GCA_000931895
peptide antibiotic	LpsB	Intrinsic peptide antibiotic resistant Lps	reduced permeability to antibiotic	GCA_000931895
fluoroquinolone antibiotic	Acinetobacter baumannii parC conferring resistance to fluoroquinolones	fluoroquinolone resistant parC	antibiotic target alteration	GCA_000931895
fluoroquinolone antibiotic	Acinetobacter baumannii gyrA conferring resistance to fluoroquinolones	fluoroquinolone resistant gyrA	antibiotic target alteration	GCA_000931895
macrolide antibiotic; acridine dye; disinfecting agents and intercalating dyes	Acinetobacter baumannii AmvA	major facilitator superfamily (MFS) antibiotic efflux pump	antibiotic efflux	GCA_000931915
fluoroquinolone antibiotic	Acinetobacter baumannii AbaQ	major facilitator superfamily (MFS) antibiotic efflux pump	antibiotic efflux	GCA_000931915
fluoroquinolone antibiotic; diaminopyrimidine antibiotic; phenicol antibiotic	rsmA	resistance-nodulation-cell division (RND) antibiotic efflux pump	antibiotic efflux	GCA_000931915
macrolide antibiotic; fluoroquinolone antibiotic; lincosamide antibiotic; carbapenem; cephalosporin; tetracycline antibiotic; rifamycin antibiotic; diaminopyrimidine antibiotic; phenicol antibiotic; penem	adeK	resistance-nodulation-cell division (RND) antibiotic efflux pump	antibiotic efflux	GCA_000931915
macrolide antibiotic; fluoroquinolone antibiotic; lincosamide antibiotic; carbapenem; cephalosporin; tetracycline antibiotic; rifamycin antibiotic; diaminopyrimidine antibiotic; phenicol antibiotic; penem	adeJ	resistance-nodulation-cell division (RND) antibiotic efflux pump	antibiotic efflux	GCA_000931915
macrolide antibiotic; fluoroquinolone antibiotic; lincosamide antibiotic; carbapenem; cephalosporin; tetracycline antibiotic; rifamycin antibiotic; diaminopyrimidine antibiotic; phenicol antibiotic; penem	adeI	resistance-nodulation-cell division (RND) antibiotic efflux pump	antibiotic efflux	GCA_000931915
aminoglycoside antibiotic	ANT(3'')-IIc	ANT(3'')	antibiotic inactivation	GCA_000931915
cephalosporin	ADC-18	ADC beta-lactamase without carbapenemase activity	antibiotic inactivation	GCA_000931915
carbapenem; cephalosporin; penam	OXA-500	OXA beta-lactamase	antibiotic inactivation	GCA_000931915
peptide antibiotic	LpsB	Intrinsic peptide antibiotic resistant Lps	reduced permeability to antibiotic	GCA_000931915
fluoroquinolone antibiotic; acridine dye; triclosan; disinfecting agents and intercalating dyes	abeM	multidrug and toxic compound extrusion (MATE) transporter	antibiotic efflux	GCA_000931915
macrolide antibiotic; aminocoumarin antibiotic	abeS	small multidrug resistance (SMR) antibiotic efflux pump	antibiotic efflux	GCA_000931915
fluoroquinolone antibiotic; tetracycline antibiotic	adeL	resistance-nodulation-cell division (RND) antibiotic efflux pump	antibiotic efflux	GCA_000931915
fluoroquinolone antibiotic; tetracycline antibiotic	adeG	resistance-nodulation-cell division (RND) antibiotic efflux pump	antibiotic efflux	GCA_000931915
fluoroquinolone antibiotic; tetracycline antibiotic	adeF	resistance-nodulation-cell division (RND) antibiotic efflux pump	antibiotic efflux	GCA_000931915
fluoroquinolone antibiotic	Acinetobacter baumannii parC conferring resistance to fluoroquinolones	fluoroquinolone resistant parC	antibiotic target alteration	GCA_000931915
aminoglycoside antibiotic	APH(3')-VIa	APH(3')	antibiotic inactivation	GCA_000934125
cephalosporin	ADC-8	ADC beta-lactamase without carbapenemase activity	antibiotic inactivation	GCA_000934125
sulfonamide antibiotic	sul1	sulfonamide resistant sul	antibiotic target replacement	GCA_000934125
acridine dye; disinfecting agents and intercalating dyes	qacEdelta1	major facilitator superfamily (MFS) antibiotic efflux pump	antibiotic efflux	GCA_000934125
aminoglycoside antibiotic	AAC(6')-Ib4	AAC(6')	antibiotic inactivation	GCA_000934125
carbapenem; cephalosporin; cephamycin; penam; penem	IMP-1	IMP beta-lactamase	antibiotic inactivation	GCA_000934125
carbapenem; cephalosporin; penam	OXA-500	OXA beta-lactamase	antibiotic inactivation	GCA_000934125
fluoroquinolone antibiotic	Acinetobacter baumannii AbaQ	major facilitator superfamily (MFS) antibiotic efflux pump	antibiotic efflux	GCA_000934125
macrolide antibiotic; acridine dye; disinfecting agents and intercalating dyes	Acinetobacter baumannii AmvA	major facilitator superfamily (MFS) antibiotic efflux pump	antibiotic efflux	GCA_000934125
penam	CME-1	CME beta-lactamase	antibiotic inactivation	GCA_000934125
fluoroquinolone antibiotic; diaminopyrimidine antibiotic; phenicol antibiotic	rsmA	resistance-nodulation-cell division (RND) antibiotic efflux pump	antibiotic efflux	GCA_000934125
macrolide antibiotic; fluoroquinolone antibiotic; lincosamide antibiotic; carbapenem; cephalosporin; tetracycline antibiotic; rifamycin antibiotic; diaminopyrimidine antibiotic; phenicol antibiotic; penem	adeK	resistance-nodulation-cell division (RND) antibiotic efflux pump	antibiotic efflux	GCA_000934125
macrolide antibiotic; fluoroquinolone antibiotic; lincosamide antibiotic; carbapenem; cephalosporin; tetracycline antibiotic; rifamycin antibiotic; diaminopyrimidine antibiotic; phenicol antibiotic; penem	adeJ	resistance-nodulation-cell division (RND) antibiotic efflux pump	antibiotic efflux	GCA_000934125
macrolide antibiotic; fluoroquinolone antibiotic; lincosamide antibiotic; carbapenem; cephalosporin; tetracycline antibiotic; rifamycin antibiotic; diaminopyrimidine antibiotic; phenicol antibiotic; penem	adeI	resistance-nodulation-cell division (RND) antibiotic efflux pump	antibiotic efflux	GCA_000934125
fluoroquinolone antibiotic; tetracycline antibiotic	adeF	resistance-nodulation-cell division (RND) antibiotic efflux pump	antibiotic efflux	GCA_000934125
cephalosporin	ADC-18	ADC beta-lactamase without carbapenemase activity	antibiotic inactivation	GCA_000934125
fluoroquinolone antibiotic; tetracycline antibiotic	adeF	resistance-nodulation-cell division (RND) antibiotic efflux pump	antibiotic efflux	GCA_000934125
fluoroquinolone antibiotic; tetracycline antibiotic	adeG	resistance-nodulation-cell division (RND) antibiotic efflux pump	antibiotic efflux	GCA_000934125
fluoroquinolone antibiotic; tetracycline antibiotic	adeL	resistance-nodulation-cell division (RND) antibiotic efflux pump	antibiotic efflux	GCA_000934125
macrolide antibiotic; aminocoumarin antibiotic	abeS	small multidrug resistance (SMR) antibiotic efflux pump	antibiotic efflux	GCA_000934125
peptide antibiotic	LpsB	Intrinsic peptide antibiotic resistant Lps	reduced permeability to antibiotic	GCA_000934125
fluoroquinolone antibiotic; acridine dye; triclosan; disinfecting agents and intercalating dyes	abeM	multidrug and toxic compound extrusion (MATE) transporter	antibiotic efflux	GCA_000934125
fluoroquinolone antibiotic	Acinetobacter baumannii parC conferring resistance to fluoroquinolones	fluoroquinolone resistant parC	antibiotic target alteration	GCA_000934125
macrolide antibiotic; acridine dye; disinfecting agents and intercalating dyes	Acinetobacter baumannii AmvA	major facilitator superfamily (MFS) antibiotic efflux pump	antibiotic efflux	GCA_000949735
fluoroquinolone antibiotic; diaminopyrimidine antibiotic; phenicol antibiotic	rsmA	resistance-nodulation-cell division (RND) antibiotic efflux pump	antibiotic efflux	GCA_000949735
fluoroquinolone antibiotic	Acinetobacter baumannii AbaQ	major facilitator superfamily (MFS) antibiotic efflux pump	antibiotic efflux	GCA_000949735
carbapenem; cephalosporin; penam	OXA-820	OXA beta-lactamase	antibiotic inactivation	GCA_000949735
fluoroquinolone antibiotic; acridine dye; triclosan; disinfecting agents and intercalating dyes	abeM	multidrug and toxic compound extrusion (MATE) transporter	antibiotic efflux	GCA_000949735
peptide antibiotic	LpsB	Intrinsic peptide antibiotic resistant Lps	reduced permeability to antibiotic	GCA_000949735
macrolide antibiotic; fluoroquinolone antibiotic; lincosamide antibiotic; carbapenem; cephalosporin; tetracycline antibiotic; rifamycin antibiotic; diaminopyrimidine antibiotic; phenicol antibiotic; penem	adeI	resistance-nodulation-cell division (RND) antibiotic efflux pump	antibiotic efflux	GCA_000949735
macrolide antibiotic; fluoroquinolone antibiotic; lincosamide antibiotic; carbapenem; cephalosporin; tetracycline antibiotic; rifamycin antibiotic; diaminopyrimidine antibiotic; phenicol antibiotic; penem	adeJ	resistance-nodulation-cell division (RND) antibiotic efflux pump	antibiotic efflux	GCA_000949735
macrolide antibiotic; fluoroquinolone antibiotic; lincosamide antibiotic; carbapenem; cephalosporin; tetracycline antibiotic; rifamycin antibiotic; diaminopyrimidine antibiotic; phenicol antibiotic; penem	adeK	resistance-nodulation-cell division (RND) antibiotic efflux pump	antibiotic efflux	GCA_000949735
macrolide antibiotic; aminocoumarin antibiotic	abeS	small multidrug resistance (SMR) antibiotic efflux pump	antibiotic efflux	GCA_000949735
fluoroquinolone antibiotic; tetracycline antibiotic	adeG	resistance-nodulation-cell division (RND) antibiotic efflux pump	antibiotic efflux	GCA_000949735
fluoroquinolone antibiotic; tetracycline antibiotic	adeF	resistance-nodulation-cell division (RND) antibiotic efflux pump	antibiotic efflux	GCA_000949735
cephalosporin	ADC-43	ADC beta-lactamase without carbapenemase activity	antibiotic inactivation	GCA_000949735
fluoroquinolone antibiotic	Acinetobacter baumannii parC conferring resistance to fluoroquinolones	fluoroquinolone resistant parC	antibiotic target alteration	GCA_000949735
aminoglycoside antibiotic	APH(3')-VI	APH(3')	antibiotic inactivation	GCA_000949755
carbapenem; cephalosporin; cephamycin; penam; penem	IMP-1	IMP beta-lactamase	antibiotic inactivation	GCA_000949755
aminoglycoside antibiotic	AAC(6')-31	AAC(6')	antibiotic inactivation	GCA_000949755
aminoglycoside antibiotic	ANT(3'')-IIa	ANT(3'')	antibiotic inactivation	GCA_000949755
acridine dye; disinfecting agents and intercalating dyes	qacEdelta1	major facilitator superfamily (MFS) antibiotic efflux pump	antibiotic efflux	GCA_000949755
sulfonamide antibiotic	sul1	sulfonamide resistant sul	antibiotic target replacement	GCA_000949755
macrolide antibiotic; acridine dye; disinfecting agents and intercalating dyes	Acinetobacter baumannii AmvA	major facilitator superfamily (MFS) antibiotic efflux pump	antibiotic efflux	GCA_000949755
fluoroquinolone antibiotic	Acinetobacter baumannii AbaQ	major facilitator superfamily (MFS) antibiotic efflux pump	antibiotic efflux	GCA_000949755
fluoroquinolone antibiotic; diaminopyrimidine antibiotic; phenicol antibiotic	rsmA	resistance-nodulation-cell division (RND) antibiotic efflux pump	antibiotic efflux	GCA_000949755
macrolide antibiotic; fluoroquinolone antibiotic; lincosamide antibiotic; carbapenem; cephalosporin; tetracycline antibiotic; rifamycin antibiotic; diaminopyrimidine antibiotic; phenicol antibiotic; penem	adeI	resistance-nodulation-cell division (RND) antibiotic efflux pump	antibiotic efflux	GCA_000949755
macrolide antibiotic; fluoroquinolone antibiotic; lincosamide antibiotic; carbapenem; cephalosporin; tetracycline antibiotic; rifamycin antibiotic; diaminopyrimidine antibiotic; phenicol antibiotic; penem	adeJ	resistance-nodulation-cell division (RND) antibiotic efflux pump	antibiotic efflux	GCA_000949755
macrolide antibiotic; fluoroquinolone antibiotic; lincosamide antibiotic; carbapenem; cephalosporin; tetracycline antibiotic; rifamycin antibiotic; diaminopyrimidine antibiotic; phenicol antibiotic; penem	adeK	resistance-nodulation-cell division (RND) antibiotic efflux pump	antibiotic efflux	GCA_000949755
carbapenem; cephalosporin; penam	OXA-820	OXA beta-lactamase	antibiotic inactivation	GCA_000949755
fluoroquinolone antibiotic; acridine dye; triclosan; disinfecting agents and intercalating dyes	abeM	multidrug and toxic compound extrusion (MATE) transporter	antibiotic efflux	GCA_000949755
peptide antibiotic	LpsB	Intrinsic peptide antibiotic resistant Lps	reduced permeability to antibiotic	GCA_000949755
cephalosporin	ADC-43	ADC beta-lactamase without carbapenemase activity	antibiotic inactivation	GCA_000949755
fluoroquinolone antibiotic; tetracycline antibiotic	adeF	resistance-nodulation-cell division (RND) antibiotic efflux pump	antibiotic efflux	GCA_000949755
fluoroquinolone antibiotic; tetracycline antibiotic	adeG	resistance-nodulation-cell division (RND) antibiotic efflux pump	antibiotic efflux	GCA_000949755
macrolide antibiotic; aminocoumarin antibiotic	abeS	small multidrug resistance (SMR) antibiotic efflux pump	antibiotic efflux	GCA_000949755
fluoroquinolone antibiotic	Acinetobacter baumannii parC conferring resistance to fluoroquinolones	fluoroquinolone resistant parC	antibiotic target alteration	GCA_000949755
macrolide antibiotic	mphE	macrolide phosphotransferase (MPH)	antibiotic inactivation	GCA_000949775
macrolide antibiotic; lincosamide antibiotic; streptogramin antibiotic; tetracycline antibiotic; oxazolidinone antibiotic; phenicol antibiotic; pleuromutilin antibiotic	msrE	ABC-F ATP-binding cassette ribosomal protection protein	antibiotic target protection	GCA_000949775
carbapenem; cephalosporin; cephamycin; penam; penem	IMP-19	IMP beta-lactamase	antibiotic inactivation	GCA_000949775
aminoglycoside antibiotic	AAC(6')-31	AAC(6')	antibiotic inactivation	GCA_000949775
carbapenem; cephalosporin; penam	OXA-21	OXA beta-lactamase	antibiotic inactivation	GCA_000949775
aminoglycoside antibiotic	ANT(3'')-IIa	ANT(3'')	antibiotic inactivation	GCA_000949775
acridine dye; disinfecting agents and intercalating dyes	qacEdelta1	major facilitator superfamily (MFS) antibiotic efflux pump	antibiotic efflux	GCA_000949775
sulfonamide antibiotic	sul1	sulfonamide resistant sul	antibiotic target replacement	GCA_000949775
cephalosporin	ADC-8	ADC beta-lactamase without carbapenemase activity	antibiotic inactivation	GCA_000949775
fluoroquinolone antibiotic	Acinetobacter baumannii AbaQ	major facilitator superfamily (MFS) antibiotic efflux pump	antibiotic efflux	GCA_000949775
macrolide antibiotic; acridine dye; disinfecting agents and intercalating dyes	Acinetobacter baumannii AmvA	major facilitator superfamily (MFS) antibiotic efflux pump	antibiotic efflux	GCA_000949775
aminoglycoside antibiotic	APH(3')-VI	APH(3')	antibiotic inactivation	GCA_000949775
macrolide antibiotic; fluoroquinolone antibiotic; lincosamide antibiotic; carbapenem; cephalosporin; tetracycline antibiotic; rifamycin antibiotic; diaminopyrimidine antibiotic; phenicol antibiotic; penem	adeI	resistance-nodulation-cell division (RND) antibiotic efflux pump	antibiotic efflux	GCA_000949775
macrolide antibiotic; fluoroquinolone antibiotic; lincosamide antibiotic; carbapenem; cephalosporin; tetracycline antibiotic; rifamycin antibiotic; diaminopyrimidine antibiotic; phenicol antibiotic; penem	adeJ	resistance-nodulation-cell division (RND) antibiotic efflux pump	antibiotic efflux	GCA_000949775
macrolide antibiotic; fluoroquinolone antibiotic; lincosamide antibiotic; carbapenem; cephalosporin; tetracycline antibiotic; rifamycin antibiotic; diaminopyrimidine antibiotic; phenicol antibiotic; penem	adeK	resistance-nodulation-cell division (RND) antibiotic efflux pump	antibiotic efflux	GCA_000949775
fluoroquinolone antibiotic; diaminopyrimidine antibiotic; phenicol antibiotic	rsmA	resistance-nodulation-cell division (RND) antibiotic efflux pump	antibiotic efflux	GCA_000949775
cephalosporin	ADC-150	ADC beta-lactamases pending classification for carbapenemase activity	antibiotic inactivation	GCA_000949775
aminoglycoside antibiotic	ANT(3'')-IIc	ANT(3'')	antibiotic inactivation	GCA_000949775
fluoroquinolone antibiotic; tetracycline antibiotic	adeF	resistance-nodulation-cell division (RND) antibiotic efflux pump	antibiotic efflux	GCA_000949775
fluoroquinolone antibiotic; tetracycline antibiotic	adeG	resistance-nodulation-cell division (RND) antibiotic efflux pump	antibiotic efflux	GCA_000949775
fluoroquinolone antibiotic; tetracycline antibiotic	adeL	resistance-nodulation-cell division (RND) antibiotic efflux pump	antibiotic efflux	GCA_000949775
macrolide antibiotic; aminocoumarin antibiotic	abeS	small multidrug resistance (SMR) antibiotic efflux pump	antibiotic efflux	GCA_000949775
fluoroquinolone antibiotic; acridine dye; triclosan; disinfecting agents and intercalating dyes	abeM	multidrug and toxic compound extrusion (MATE) transporter	antibiotic efflux	GCA_000949775
peptide antibiotic	LpsB	Intrinsic peptide antibiotic resistant Lps	reduced permeability to antibiotic	GCA_000949775
carbapenem; cephalosporin; penam	OXA-421	OXA beta-lactamase	antibiotic inactivation	GCA_000949775
fluoroquinolone antibiotic	Acinetobacter baumannii parC conferring resistance to fluoroquinolones	fluoroquinolone resistant parC	antibiotic target alteration	GCA_000949775
fluoroquinolone antibiotic	Acinetobacter baumannii gyrA conferring resistance to fluoroquinolones	fluoroquinolone resistant gyrA	antibiotic target alteration	GCA_000949775
sulfonamide antibiotic	sul1	sulfonamide resistant sul	antibiotic target replacement	GCA_000949795
acridine dye; disinfecting agents and intercalating dyes	qacEdelta1	major facilitator superfamily (MFS) antibiotic efflux pump	antibiotic efflux	GCA_000949795
aminoglycoside antibiotic	ANT(3'')-IIa	ANT(3'')	antibiotic inactivation	GCA_000949795
carbapenem; cephalosporin; penam	OXA-21	OXA beta-lactamase	antibiotic inactivation	GCA_000949795
aminoglycoside antibiotic	AAC(6')-31	AAC(6')	antibiotic inactivation	GCA_000949795
carbapenem; cephalosporin; cephamycin; penam; penem	IMP-19	IMP beta-lactamase	antibiotic inactivation	GCA_000949795
fluoroquinolone antibiotic	Acinetobacter baumannii AbaQ	major facilitator superfamily (MFS) antibiotic efflux pump	antibiotic efflux	GCA_000949795
macrolide antibiotic	mphE	macrolide phosphotransferase (MPH)	antibiotic inactivation	GCA_000949795
macrolide antibiotic; lincosamide antibiotic; streptogramin antibiotic; tetracycline antibiotic; oxazolidinone antibiotic; phenicol antibiotic; pleuromutilin antibiotic	msrE	ABC-F ATP-binding cassette ribosomal protection protein	antibiotic target protection	GCA_000949795
carbapenem; cephalosporin; penam	OXA-421	OXA beta-lactamase	antibiotic inactivation	GCA_000949795
aminoglycoside antibiotic	APH(3')-VI	APH(3')	antibiotic inactivation	GCA_000949795
macrolide antibiotic; acridine dye; disinfecting agents and intercalating dyes	Acinetobacter baumannii AmvA	major facilitator superfamily (MFS) antibiotic efflux pump	antibiotic efflux	GCA_000949795
macrolide antibiotic; fluoroquinolone antibiotic; lincosamide antibiotic; carbapenem; cephalosporin; tetracycline antibiotic; rifamycin antibiotic; diaminopyrimidine antibiotic; phenicol antibiotic; penem	adeI	resistance-nodulation-cell division (RND) antibiotic efflux pump	antibiotic efflux	GCA_000949795
macrolide antibiotic; fluoroquinolone antibiotic; lincosamide antibiotic; carbapenem; cephalosporin; tetracycline antibiotic; rifamycin antibiotic; diaminopyrimidine antibiotic; phenicol antibiotic; penem	adeJ	resistance-nodulation-cell division (RND) antibiotic efflux pump	antibiotic efflux	GCA_000949795
macrolide antibiotic; fluoroquinolone antibiotic; lincosamide antibiotic; carbapenem; cephalosporin; tetracycline antibiotic; rifamycin antibiotic; diaminopyrimidine antibiotic; phenicol antibiotic; penem	adeK	resistance-nodulation-cell division (RND) antibiotic efflux pump	antibiotic efflux	GCA_000949795
cephalosporin	ADC-150	ADC beta-lactamases pending classification for carbapenemase activity	antibiotic inactivation	GCA_000949795
aminoglycoside antibiotic	ANT(3'')-IIc	ANT(3'')	antibiotic inactivation	GCA_000949795
fluoroquinolone antibiotic; tetracycline antibiotic	adeF	resistance-nodulation-cell division (RND) antibiotic efflux pump	antibiotic efflux	GCA_000949795
fluoroquinolone antibiotic; tetracycline antibiotic	adeG	resistance-nodulation-cell division (RND) antibiotic efflux pump	antibiotic efflux	GCA_000949795
fluoroquinolone antibiotic; tetracycline antibiotic	adeL	resistance-nodulation-cell division (RND) antibiotic efflux pump	antibiotic efflux	GCA_000949795
macrolide antibiotic; aminocoumarin antibiotic	abeS	small multidrug resistance (SMR) antibiotic efflux pump	antibiotic efflux	GCA_000949795
fluoroquinolone antibiotic; acridine dye; triclosan; disinfecting agents and intercalating dyes	abeM	multidrug and toxic compound extrusion (MATE) transporter	antibiotic efflux	GCA_000949795
fluoroquinolone antibiotic; diaminopyrimidine antibiotic; phenicol antibiotic	rsmA	resistance-nodulation-cell division (RND) antibiotic efflux pump	antibiotic efflux	GCA_000949795
peptide antibiotic	LpsB	Intrinsic peptide antibiotic resistant Lps	reduced permeability to antibiotic	GCA_000949795
fluoroquinolone antibiotic	Acinetobacter baumannii parC conferring resistance to fluoroquinolones	fluoroquinolone resistant parC	antibiotic target alteration	GCA_000949795
fluoroquinolone antibiotic	Acinetobacter baumannii gyrA conferring resistance to fluoroquinolones	fluoroquinolone resistant gyrA	antibiotic target alteration	GCA_000949795
macrolide antibiotic; aminocoumarin antibiotic	abeS	small multidrug resistance (SMR) antibiotic efflux pump	antibiotic efflux	GCA_001005885
fluoroquinolone antibiotic; tetracycline antibiotic	adeG	resistance-nodulation-cell division (RND) antibiotic efflux pump	antibiotic efflux	GCA_001005885
fluoroquinolone antibiotic; tetracycline antibiotic	adeF	resistance-nodulation-cell division (RND) antibiotic efflux pump	antibiotic efflux	GCA_001005885
cephalosporin	ADC-206	ADC beta-lactamases pending classification for carbapenemase activity	antibiotic inactivation	GCA_001005885
fluoroquinolone antibiotic; acridine dye; triclosan; disinfecting agents and intercalating dyes	abeM	multidrug and toxic compound extrusion (MATE) transporter	antibiotic efflux	GCA_001005885
fluoroquinolone antibiotic; diaminopyrimidine antibiotic; phenicol antibiotic	rsmA	resistance-nodulation-cell division (RND) antibiotic efflux pump	antibiotic efflux	GCA_001005885
macrolide antibiotic; fluoroquinolone antibiotic; lincosamide antibiotic; carbapenem; cephalosporin; tetracycline antibiotic; rifamycin antibiotic; diaminopyrimidine antibiotic; phenicol antibiotic; penem	adeI	resistance-nodulation-cell division (RND) antibiotic efflux pump	antibiotic efflux	GCA_001005885
macrolide antibiotic; fluoroquinolone antibiotic; lincosamide antibiotic; carbapenem; cephalosporin; tetracycline antibiotic; rifamycin antibiotic; diaminopyrimidine antibiotic; phenicol antibiotic; penem	adeJ	resistance-nodulation-cell division (RND) antibiotic efflux pump	antibiotic efflux	GCA_001005885
macrolide antibiotic; fluoroquinolone antibiotic; lincosamide antibiotic; carbapenem; cephalosporin; tetracycline antibiotic; rifamycin antibiotic; diaminopyrimidine antibiotic; phenicol antibiotic; penem	adeK	resistance-nodulation-cell division (RND) antibiotic efflux pump	antibiotic efflux	GCA_001005885
mupirocin	Bifidobacterium bifidum ileS conferring resistance to mupirocin	antibiotic-resistant isoleucyl-tRNA synthetase (ileS)	antibiotic target alteration	GCA_001005885
peptide antibiotic	LpsB	Intrinsic peptide antibiotic resistant Lps	reduced permeability to antibiotic	GCA_001005885
macrolide antibiotic; acridine dye; disinfecting agents and intercalating dyes	Acinetobacter baumannii AmvA	major facilitator superfamily (MFS) antibiotic efflux pump	antibiotic efflux	GCA_001005885
carbapenem; cephalosporin; penam	OXA-533	OXA beta-lactamase	antibiotic inactivation	GCA_001005885
fluoroquinolone antibiotic	Acinetobacter baumannii parC conferring resistance to fluoroquinolones	fluoroquinolone resistant parC	antibiotic target alteration	GCA_001005885
fluoroquinolone antibiotic	Acinetobacter baumannii AbaQ	major facilitator superfamily (MFS) antibiotic efflux pump	antibiotic efflux	GCA_001056355
aminoglycoside antibiotic	ANT(3'')-IIc	ANT(3'')	antibiotic inactivation	GCA_001056355
cephalosporin	ADC-245	ADC beta-lactamases pending classification for carbapenemase activity	antibiotic inactivation	GCA_001056355
macrolide antibiotic; acridine dye; disinfecting agents and intercalating dyes	Acinetobacter baumannii AmvA	major facilitator superfamily (MFS) antibiotic efflux pump	antibiotic efflux	GCA_001056355
macrolide antibiotic; fluoroquinolone antibiotic; lincosamide antibiotic; carbapenem; cephalosporin; tetracycline antibiotic; rifamycin antibiotic; diaminopyrimidine antibiotic; phenicol antibiotic; penem	adeI	resistance-nodulation-cell division (RND) antibiotic efflux pump	antibiotic efflux	GCA_001056355
macrolide antibiotic; fluoroquinolone antibiotic; lincosamide antibiotic; carbapenem; cephalosporin; tetracycline antibiotic; rifamycin antibiotic; diaminopyrimidine antibiotic; phenicol antibiotic; penem	adeJ	resistance-nodulation-cell division (RND) antibiotic efflux pump	antibiotic efflux	GCA_001056355
macrolide antibiotic; fluoroquinolone antibiotic; lincosamide antibiotic; carbapenem; cephalosporin; tetracycline antibiotic; rifamycin antibiotic; diaminopyrimidine antibiotic; phenicol antibiotic; penem	adeK	resistance-nodulation-cell division (RND) antibiotic efflux pump	antibiotic efflux	GCA_001056355
fluoroquinolone antibiotic; acridine dye; triclosan; disinfecting agents and intercalating dyes	abeM	multidrug and toxic compound extrusion (MATE) transporter	antibiotic efflux	GCA_001056355
fluoroquinolone antibiotic; tetracycline antibiotic	adeF	resistance-nodulation-cell division (RND) antibiotic efflux pump	antibiotic efflux	GCA_001056355
fluoroquinolone antibiotic; tetracycline antibiotic	adeG	resistance-nodulation-cell division (RND) antibiotic efflux pump	antibiotic efflux	GCA_001056355
macrolide antibiotic; aminocoumarin antibiotic	abeS	small multidrug resistance (SMR) antibiotic efflux pump	antibiotic efflux	GCA_001056355
peptide antibiotic	LpsB	Intrinsic peptide antibiotic resistant Lps	reduced permeability to antibiotic	GCA_001056355
fluoroquinolone antibiotic; diaminopyrimidine antibiotic; phenicol antibiotic	rsmA	resistance-nodulation-cell division (RND) antibiotic efflux pump	antibiotic efflux	GCA_001056355
carbapenem; cephalosporin; penam	OXA-506	OXA beta-lactamase	antibiotic inactivation	GCA_001056355
fluoroquinolone antibiotic	Acinetobacter baumannii parC conferring resistance to fluoroquinolones	fluoroquinolone resistant parC	antibiotic target alteration	GCA_001056355
carbapenem; cephalosporin; penam	OXA-500	OXA beta-lactamase	antibiotic inactivation	GCA_001414705
macrolide antibiotic; acridine dye; disinfecting agents and intercalating dyes	Acinetobacter baumannii AmvA	major facilitator superfamily (MFS) antibiotic efflux pump	antibiotic efflux	GCA_001414705
fluoroquinolone antibiotic	Acinetobacter baumannii AbaQ	major facilitator superfamily (MFS) antibiotic efflux pump	antibiotic efflux	GCA_001414705
fluoroquinolone antibiotic; acridine dye; triclosan; disinfecting agents and intercalating dyes	abeM	multidrug and toxic compound extrusion (MATE) transporter	antibiotic efflux	GCA_001414705
peptide antibiotic	LpsB	Intrinsic peptide antibiotic resistant Lps	reduced permeability to antibiotic	GCA_001414705
cephalosporin	ADC-18	ADC beta-lactamase without carbapenemase activity	antibiotic inactivation	GCA_001414705
fluoroquinolone antibiotic; diaminopyrimidine antibiotic; phenicol antibiotic	rsmA	resistance-nodulation-cell division (RND) antibiotic efflux pump	antibiotic efflux	GCA_001414705
aminoglycoside antibiotic	ANT(3'')-IIc	ANT(3'')	antibiotic inactivation	GCA_001414705
macrolide antibiotic; fluoroquinolone antibiotic; lincosamide antibiotic; carbapenem; cephalosporin; tetracycline antibiotic; rifamycin antibiotic; diaminopyrimidine antibiotic; phenicol antibiotic; penem	adeI	resistance-nodulation-cell division (RND) antibiotic efflux pump	antibiotic efflux	GCA_001414705
macrolide antibiotic; fluoroquinolone antibiotic; lincosamide antibiotic; carbapenem; cephalosporin; tetracycline antibiotic; rifamycin antibiotic; diaminopyrimidine antibiotic; phenicol antibiotic; penem	adeJ	resistance-nodulation-cell division (RND) antibiotic efflux pump	antibiotic efflux	GCA_001414705
macrolide antibiotic; fluoroquinolone antibiotic; lincosamide antibiotic; carbapenem; cephalosporin; tetracycline antibiotic; rifamycin antibiotic; diaminopyrimidine antibiotic; phenicol antibiotic; penem	adeK	resistance-nodulation-cell division (RND) antibiotic efflux pump	antibiotic efflux	GCA_001414705
fluoroquinolone antibiotic; tetracycline antibiotic	adeF	resistance-nodulation-cell division (RND) antibiotic efflux pump	antibiotic efflux	GCA_001414705
fluoroquinolone antibiotic; tetracycline antibiotic	adeG	resistance-nodulation-cell division (RND) antibiotic efflux pump	antibiotic efflux	GCA_001414705
fluoroquinolone antibiotic; tetracycline antibiotic	adeL	resistance-nodulation-cell division (RND) antibiotic efflux pump	antibiotic efflux	GCA_001414705
macrolide antibiotic; aminocoumarin antibiotic	abeS	small multidrug resistance (SMR) antibiotic efflux pump	antibiotic efflux	GCA_001414705
fluoroquinolone antibiotic	Acinetobacter baumannii parC conferring resistance to fluoroquinolones	fluoroquinolone resistant parC	antibiotic target alteration	GCA_001414705
fluoroquinolone antibiotic; diaminopyrimidine antibiotic; phenicol antibiotic	rsmA	resistance-nodulation-cell division (RND) antibiotic efflux pump	antibiotic efflux	GCA_001414725
fluoroquinolone antibiotic; tetracycline antibiotic	adeF	resistance-nodulation-cell division (RND) antibiotic efflux pump	antibiotic efflux	GCA_001414725
fluoroquinolone antibiotic	Acinetobacter baumannii AbaQ	major facilitator superfamily (MFS) antibiotic efflux pump	antibiotic efflux	GCA_001414725
cephalosporin	ADC-18	ADC beta-lactamase without carbapenemase activity	antibiotic inactivation	GCA_001414725
aminoglycoside antibiotic	ANT(3'')-IIc	ANT(3'')	antibiotic inactivation	GCA_001414725
fluoroquinolone antibiotic; acridine dye; triclosan; disinfecting agents and intercalating dyes	abeM	multidrug and toxic compound extrusion (MATE) transporter	antibiotic efflux	GCA_001414725
peptide antibiotic	LpsB	Intrinsic peptide antibiotic resistant Lps	reduced permeability to antibiotic	GCA_001414725
macrolide antibiotic; acridine dye; disinfecting agents and intercalating dyes	Acinetobacter baumannii AmvA	major facilitator superfamily (MFS) antibiotic efflux pump	antibiotic efflux	GCA_001414725
carbapenem; cephalosporin; penam	OXA-500	OXA beta-lactamase	antibiotic inactivation	GCA_001414725
macrolide antibiotic; aminocoumarin antibiotic	abeS	small multidrug resistance (SMR) antibiotic efflux pump	antibiotic efflux	GCA_001414725
fluoroquinolone antibiotic; tetracycline antibiotic	adeL	resistance-nodulation-cell division (RND) antibiotic efflux pump	antibiotic efflux	GCA_001414725
fluoroquinolone antibiotic; tetracycline antibiotic	adeG	resistance-nodulation-cell division (RND) antibiotic efflux pump	antibiotic efflux	GCA_001414725
fluoroquinolone antibiotic; tetracycline antibiotic	adeF	resistance-nodulation-cell division (RND) antibiotic efflux pump	antibiotic efflux	GCA_001414725
fluoroquinolone antibiotic	Acinetobacter baumannii parC conferring resistance to fluoroquinolones	fluoroquinolone resistant parC	antibiotic target alteration	GCA_001414725
macrolide antibiotic; acridine dye; disinfecting agents and intercalating dyes	Acinetobacter baumannii AmvA	major facilitator superfamily (MFS) antibiotic efflux pump	antibiotic efflux	GCA_001415105
fluoroquinolone antibiotic; acridine dye; triclosan; disinfecting agents and intercalating dyes	abeM	multidrug and toxic compound extrusion (MATE) transporter	antibiotic efflux	GCA_001415105
carbapenem; cephalosporin; penam	OXA-417	OXA beta-lactamase	antibiotic inactivation	GCA_001415105
peptide antibiotic	LpsB	Intrinsic peptide antibiotic resistant Lps	reduced permeability to antibiotic	GCA_001415105
macrolide antibiotic; aminocoumarin antibiotic	abeS	small multidrug resistance (SMR) antibiotic efflux pump	antibiotic efflux	GCA_001415105
fluoroquinolone antibiotic; tetracycline antibiotic	adeG	resistance-nodulation-cell division (RND) antibiotic efflux pump	antibiotic efflux	GCA_001415105
fluoroquinolone antibiotic; tetracycline antibiotic	adeF	resistance-nodulation-cell division (RND) antibiotic efflux pump	antibiotic efflux	GCA_001415105
cephalosporin	ADC-70	ADC beta-lactamases pending classification for carbapenemase activity	antibiotic inactivation	GCA_001415105
fluoroquinolone antibiotic	Acinetobacter baumannii AbaQ	major facilitator superfamily (MFS) antibiotic efflux pump	antibiotic efflux	GCA_001415105
aminoglycoside antibiotic	ANT(3'')-IIc	ANT(3'')	antibiotic inactivation	GCA_001415105
macrolide antibiotic; fluoroquinolone antibiotic; lincosamide antibiotic; carbapenem; cephalosporin; tetracycline antibiotic; rifamycin antibiotic; diaminopyrimidine antibiotic; phenicol antibiotic; penem	adeI	resistance-nodulation-cell division (RND) antibiotic efflux pump	antibiotic efflux	GCA_001415105
macrolide antibiotic; fluoroquinolone antibiotic; lincosamide antibiotic; carbapenem; cephalosporin; tetracycline antibiotic; rifamycin antibiotic; diaminopyrimidine antibiotic; phenicol antibiotic; penem	adeJ	resistance-nodulation-cell division (RND) antibiotic efflux pump	antibiotic efflux	GCA_001415105
macrolide antibiotic; fluoroquinolone antibiotic; lincosamide antibiotic; carbapenem; cephalosporin; tetracycline antibiotic; rifamycin antibiotic; diaminopyrimidine antibiotic; phenicol antibiotic; penem	adeK	resistance-nodulation-cell division (RND) antibiotic efflux pump	antibiotic efflux	GCA_001415105
fluoroquinolone antibiotic; diaminopyrimidine antibiotic; phenicol antibiotic	rsmA	resistance-nodulation-cell division (RND) antibiotic efflux pump	antibiotic efflux	GCA_001415105
fluoroquinolone antibiotic	Acinetobacter baumannii parC conferring resistance to fluoroquinolones	fluoroquinolone resistant parC	antibiotic target alteration	GCA_001415105
macrolide antibiotic; fluoroquinolone antibiotic; lincosamide antibiotic; carbapenem; cephalosporin; tetracycline antibiotic; rifamycin antibiotic; diaminopyrimidine antibiotic; phenicol antibiotic; penem	adeI	resistance-nodulation-cell division (RND) antibiotic efflux pump	antibiotic efflux	GCA_001415145
macrolide antibiotic; fluoroquinolone antibiotic; lincosamide antibiotic; carbapenem; cephalosporin; tetracycline antibiotic; rifamycin antibiotic; diaminopyrimidine antibiotic; phenicol antibiotic; penem	adeJ	resistance-nodulation-cell division (RND) antibiotic efflux pump	antibiotic efflux	GCA_001415145
macrolide antibiotic; fluoroquinolone antibiotic; lincosamide antibiotic; carbapenem; cephalosporin; tetracycline antibiotic; rifamycin antibiotic; diaminopyrimidine antibiotic; phenicol antibiotic; penem	adeK	resistance-nodulation-cell division (RND) antibiotic efflux pump	antibiotic efflux	GCA_001415145
fluoroquinolone antibiotic; tetracycline antibiotic	adeF	resistance-nodulation-cell division (RND) antibiotic efflux pump	antibiotic efflux	GCA_001415145
fluoroquinolone antibiotic; tetracycline antibiotic	adeG	resistance-nodulation-cell division (RND) antibiotic efflux pump	antibiotic efflux	GCA_001415145
fluoroquinolone antibiotic; tetracycline antibiotic	adeL	resistance-nodulation-cell division (RND) antibiotic efflux pump	antibiotic efflux	GCA_001415145
macrolide antibiotic; aminocoumarin antibiotic	abeS	small multidrug resistance (SMR) antibiotic efflux pump	antibiotic efflux	GCA_001415145
fluoroquinolone antibiotic; acridine dye; triclosan; disinfecting agents and intercalating dyes	abeM	multidrug and toxic compound extrusion (MATE) transporter	antibiotic efflux	GCA_001415145
cephalosporin	ADC-150	ADC beta-lactamases pending classification for carbapenemase activity	antibiotic inactivation	GCA_001415145
aminoglycoside antibiotic	ANT(3'')-IIc	ANT(3'')	antibiotic inactivation	GCA_001415145
macrolide antibiotic; acridine dye; disinfecting agents and intercalating dyes	Acinetobacter baumannii AmvA	major facilitator superfamily (MFS) antibiotic efflux pump	antibiotic efflux	GCA_001415145
peptide antibiotic	LpsB	Intrinsic peptide antibiotic resistant Lps	reduced permeability to antibiotic	GCA_001415145
fluoroquinolone antibiotic	Acinetobacter baumannii AbaQ	major facilitator superfamily (MFS) antibiotic efflux pump	antibiotic efflux	GCA_001415145
fluoroquinolone antibiotic; diaminopyrimidine antibiotic; phenicol antibiotic	rsmA	resistance-nodulation-cell division (RND) antibiotic efflux pump	antibiotic efflux	GCA_001415145
carbapenem; cephalosporin; penam	OXA-421	OXA beta-lactamase	antibiotic inactivation	GCA_001415145
fluoroquinolone antibiotic	Acinetobacter baumannii parC conferring resistance to fluoroquinolones	fluoroquinolone resistant parC	antibiotic target alteration	GCA_001415145
aminoglycoside antibiotic	ANT(3'')-IIc	ANT(3'')	antibiotic inactivation	GCA_001415175
macrolide antibiotic; aminocoumarin antibiotic	abeS	small multidrug resistance (SMR) antibiotic efflux pump	antibiotic efflux	GCA_001415175
fluoroquinolone antibiotic; tetracycline antibiotic	adeG	resistance-nodulation-cell division (RND) antibiotic efflux pump	antibiotic efflux	GCA_001415175
fluoroquinolone antibiotic; tetracycline antibiotic	adeF	resistance-nodulation-cell division (RND) antibiotic efflux pump	antibiotic efflux	GCA_001415175
fluoroquinolone antibiotic; acridine dye; triclosan; disinfecting agents and intercalating dyes	abeM	multidrug and toxic compound extrusion (MATE) transporter	antibiotic efflux	GCA_001415175
fluoroquinolone antibiotic; diaminopyrimidine antibiotic; phenicol antibiotic	rsmA	resistance-nodulation-cell division (RND) antibiotic efflux pump	antibiotic efflux	GCA_001415175
peptide antibiotic	LpsB	Intrinsic peptide antibiotic resistant Lps	reduced permeability to antibiotic	GCA_001415175
fluoroquinolone antibiotic	Acinetobacter baumannii AbaQ	major facilitator superfamily (MFS) antibiotic efflux pump	antibiotic efflux	GCA_001415175
cephalosporin	ADC-245	ADC beta-lactamases pending classification for carbapenemase activity	antibiotic inactivation	GCA_001415175
macrolide antibiotic; acridine dye; disinfecting agents and intercalating dyes	Acinetobacter baumannii AmvA	major facilitator superfamily (MFS) antibiotic efflux pump	antibiotic efflux	GCA_001415175
carbapenem; cephalosporin; penam	OXA-506	OXA beta-lactamase	antibiotic inactivation	GCA_001415175
macrolide antibiotic; fluoroquinolone antibiotic; lincosamide antibiotic; carbapenem; cephalosporin; tetracycline antibiotic; rifamycin antibiotic; diaminopyrimidine antibiotic; phenicol antibiotic; penem	adeK	resistance-nodulation-cell division (RND) antibiotic efflux pump	antibiotic efflux	GCA_001415175
macrolide antibiotic; fluoroquinolone antibiotic; lincosamide antibiotic; carbapenem; cephalosporin; tetracycline antibiotic; rifamycin antibiotic; diaminopyrimidine antibiotic; phenicol antibiotic; penem	adeJ	resistance-nodulation-cell division (RND) antibiotic efflux pump	antibiotic efflux	GCA_001415175
macrolide antibiotic; fluoroquinolone antibiotic; lincosamide antibiotic; carbapenem; cephalosporin; tetracycline antibiotic; rifamycin antibiotic; diaminopyrimidine antibiotic; phenicol antibiotic; penem	adeI	resistance-nodulation-cell division (RND) antibiotic efflux pump	antibiotic efflux	GCA_001415175
fluoroquinolone antibiotic	Acinetobacter baumannii parC conferring resistance to fluoroquinolones	fluoroquinolone resistant parC	antibiotic target alteration	GCA_001415175
fluoroquinolone antibiotic; diaminopyrimidine antibiotic; phenicol antibiotic	rsmA	resistance-nodulation-cell division (RND) antibiotic efflux pump	antibiotic efflux	GCA_001415185
carbapenem; cephalosporin; penam	OXA-506	OXA beta-lactamase	antibiotic inactivation	GCA_001415185
macrolide antibiotic; acridine dye; disinfecting agents and intercalating dyes	Acinetobacter baumannii AmvA	major facilitator superfamily (MFS) antibiotic efflux pump	antibiotic efflux	GCA_001415185
aminoglycoside antibiotic	ANT(3'')-IIc	ANT(3'')	antibiotic inactivation	GCA_001415185
fluoroquinolone antibiotic	Acinetobacter baumannii AbaQ	major facilitator superfamily (MFS) antibiotic efflux pump	antibiotic efflux	GCA_001415185
fluoroquinolone antibiotic; tetracycline antibiotic	adeF	resistance-nodulation-cell division (RND) antibiotic efflux pump	antibiotic efflux	GCA_001415185
fluoroquinolone antibiotic; tetracycline antibiotic	adeG	resistance-nodulation-cell division (RND) antibiotic efflux pump	antibiotic efflux	GCA_001415185
macrolide antibiotic; aminocoumarin antibiotic	abeS	small multidrug resistance (SMR) antibiotic efflux pump	antibiotic efflux	GCA_001415185
cephalosporin	ADC-245	ADC beta-lactamases pending classification for carbapenemase activity	antibiotic inactivation	GCA_001415185
peptide antibiotic	LpsB	Intrinsic peptide antibiotic resistant Lps	reduced permeability to antibiotic	GCA_001415185
fluoroquinolone antibiotic; acridine dye; triclosan; disinfecting agents and intercalating dyes	abeM	multidrug and toxic compound extrusion (MATE) transporter	antibiotic efflux	GCA_001415185
fluoroquinolone antibiotic	Acinetobacter baumannii parC conferring resistance to fluoroquinolones	fluoroquinolone resistant parC	antibiotic target alteration	GCA_001415185
carbapenem; cephalosporin; penam	OXA-506	OXA beta-lactamase	antibiotic inactivation	GCA_001415245
cephalosporin	ADC-245	ADC beta-lactamases pending classification for carbapenemase activity	antibiotic inactivation	GCA_001415245
fluoroquinolone antibiotic	Acinetobacter baumannii AbaQ	major facilitator superfamily (MFS) antibiotic efflux pump	antibiotic efflux	GCA_001415245
macrolide antibiotic; acridine dye; disinfecting agents and intercalating dyes	Acinetobacter baumannii AmvA	major facilitator superfamily (MFS) antibiotic efflux pump	antibiotic efflux	GCA_001415245
fluoroquinolone antibiotic; diaminopyrimidine antibiotic; phenicol antibiotic	rsmA	resistance-nodulation-cell division (RND) antibiotic efflux pump	antibiotic efflux	GCA_001415245
peptide antibiotic	LpsB	Intrinsic peptide antibiotic resistant Lps	reduced permeability to antibiotic	GCA_001415245
fluoroquinolone antibiotic; acridine dye; triclosan; disinfecting agents and intercalating dyes	abeM	multidrug and toxic compound extrusion (MATE) transporter	antibiotic efflux	GCA_001415245
macrolide antibiotic; aminocoumarin antibiotic	abeS	small multidrug resistance (SMR) antibiotic efflux pump	antibiotic efflux	GCA_001415245
fluoroquinolone antibiotic; tetracycline antibiotic	adeG	resistance-nodulation-cell division (RND) antibiotic efflux pump	antibiotic efflux	GCA_001415245
fluoroquinolone antibiotic; tetracycline antibiotic	adeF	resistance-nodulation-cell division (RND) antibiotic efflux pump	antibiotic efflux	GCA_001415245
aminoglycoside antibiotic	ANT(3'')-IIc	ANT(3'')	antibiotic inactivation	GCA_001415245
fluoroquinolone antibiotic	Acinetobacter baumannii parC conferring resistance to fluoroquinolones	fluoroquinolone resistant parC	antibiotic target alteration	GCA_001415245
cephalosporin	ADC-18	ADC beta-lactamase without carbapenemase activity	antibiotic inactivation	GCA_001415485
carbapenem; cephalosporin; penam	OXA-500	OXA beta-lactamase	antibiotic inactivation	GCA_001415485
macrolide antibiotic; acridine dye; disinfecting agents and intercalating dyes	Acinetobacter baumannii AmvA	major facilitator superfamily (MFS) antibiotic efflux pump	antibiotic efflux	GCA_001415485
fluoroquinolone antibiotic; acridine dye; triclosan; disinfecting agents and intercalating dyes	abeM	multidrug and toxic compound extrusion (MATE) transporter	antibiotic efflux	GCA_001415485
peptide antibiotic	LpsB	Intrinsic peptide antibiotic resistant Lps	reduced permeability to antibiotic	GCA_001415485
fluoroquinolone antibiotic; diaminopyrimidine antibiotic; phenicol antibiotic	rsmA	resistance-nodulation-cell division (RND) antibiotic efflux pump	antibiotic efflux	GCA_001415485
fluoroquinolone antibiotic; tetracycline antibiotic	adeF	resistance-nodulation-cell division (RND) antibiotic efflux pump	antibiotic efflux	GCA_001415485
fluoroquinolone antibiotic; tetracycline antibiotic	adeG	resistance-nodulation-cell division (RND) antibiotic efflux pump	antibiotic efflux	GCA_001415485
fluoroquinolone antibiotic; tetracycline antibiotic	adeL	resistance-nodulation-cell division (RND) antibiotic efflux pump	antibiotic efflux	GCA_001415485
macrolide antibiotic; aminocoumarin antibiotic	abeS	small multidrug resistance (SMR) antibiotic efflux pump	antibiotic efflux	GCA_001415485
fluoroquinolone antibiotic	Acinetobacter baumannii AbaQ	major facilitator superfamily (MFS) antibiotic efflux pump	antibiotic efflux	GCA_001415485
fluoroquinolone antibiotic	Acinetobacter baumannii parC conferring resistance to fluoroquinolones	fluoroquinolone resistant parC	antibiotic target alteration	GCA_001415485
fluoroquinolone antibiotic; diaminopyrimidine antibiotic; phenicol antibiotic	rsmA	resistance-nodulation-cell division (RND) antibiotic efflux pump	antibiotic efflux	GCA_001415585
peptide antibiotic	LpsB	Intrinsic peptide antibiotic resistant Lps	reduced permeability to antibiotic	GCA_001415585
aminoglycoside antibiotic	ANT(3'')-IIc	ANT(3'')	antibiotic inactivation	GCA_001415585
macrolide antibiotic; acridine dye; disinfecting agents and intercalating dyes	Acinetobacter baumannii AmvA	major facilitator superfamily (MFS) antibiotic efflux pump	antibiotic efflux	GCA_001415585
fluoroquinolone antibiotic; acridine dye; triclosan; disinfecting agents and intercalating dyes	abeM	multidrug and toxic compound extrusion (MATE) transporter	antibiotic efflux	GCA_001415585
macrolide antibiotic; aminocoumarin antibiotic	abeS	small multidrug resistance (SMR) antibiotic efflux pump	antibiotic efflux	GCA_001415585
fluoroquinolone antibiotic; tetracycline antibiotic	adeL	resistance-nodulation-cell division (RND) antibiotic efflux pump	antibiotic efflux	GCA_001415585
fluoroquinolone antibiotic; tetracycline antibiotic	adeG	resistance-nodulation-cell division (RND) antibiotic efflux pump	antibiotic efflux	GCA_001415585
fluoroquinolone antibiotic; tetracycline antibiotic	adeF	resistance-nodulation-cell division (RND) antibiotic efflux pump	antibiotic efflux	GCA_001415585
cephalosporin	ADC-18	ADC beta-lactamase without carbapenemase activity	antibiotic inactivation	GCA_001415585
fluoroquinolone antibiotic	Acinetobacter baumannii AbaQ	major facilitator superfamily (MFS) antibiotic efflux pump	antibiotic efflux	GCA_001415585
macrolide antibiotic; fluoroquinolone antibiotic; lincosamide antibiotic; carbapenem; cephalosporin; tetracycline antibiotic; rifamycin antibiotic; diaminopyrimidine antibiotic; phenicol antibiotic; penem	adeI	resistance-nodulation-cell division (RND) antibiotic efflux pump	antibiotic efflux	GCA_001415585
macrolide antibiotic; fluoroquinolone antibiotic; lincosamide antibiotic; carbapenem; cephalosporin; tetracycline antibiotic; rifamycin antibiotic; diaminopyrimidine antibiotic; phenicol antibiotic; penem	adeJ	resistance-nodulation-cell division (RND) antibiotic efflux pump	antibiotic efflux	GCA_001415585
macrolide antibiotic; fluoroquinolone antibiotic; lincosamide antibiotic; carbapenem; cephalosporin; tetracycline antibiotic; rifamycin antibiotic; diaminopyrimidine antibiotic; phenicol antibiotic; penem	adeK	resistance-nodulation-cell division (RND) antibiotic efflux pump	antibiotic efflux	GCA_001415585
cephalosporin	ADC-18	ADC beta-lactamase without carbapenemase activity	antibiotic inactivation	GCA_001415585
carbapenem; cephalosporin; penam	OXA-500	OXA beta-lactamase	antibiotic inactivation	GCA_001415585
fluoroquinolone antibiotic	Acinetobacter baumannii parC conferring resistance to fluoroquinolones	fluoroquinolone resistant parC	antibiotic target alteration	GCA_001415585
glycylcycline; tetracycline antibiotic	adeB	resistance-nodulation-cell division (RND) antibiotic efflux pump	antibiotic efflux	GCA_001415685
macrolide antibiotic; fluoroquinolone antibiotic; lincosamide antibiotic; carbapenem; cephalosporin; tetracycline antibiotic; rifamycin antibiotic; diaminopyrimidine antibiotic; phenicol antibiotic; penem	adeI	resistance-nodulation-cell division (RND) antibiotic efflux pump	antibiotic efflux	GCA_001415685
fluoroquinolone antibiotic	Acinetobacter baumannii AbaQ	major facilitator superfamily (MFS) antibiotic efflux pump	antibiotic efflux	GCA_001415685
macrolide antibiotic; acridine dye; disinfecting agents and intercalating dyes	Acinetobacter baumannii AmvA	major facilitator superfamily (MFS) antibiotic efflux pump	antibiotic efflux	GCA_001415685
cephalosporin	ADC-150	ADC beta-lactamases pending classification for carbapenemase activity	antibiotic inactivation	GCA_001415685
fluoroquinolone antibiotic; tetracycline antibiotic	adeF	resistance-nodulation-cell division (RND) antibiotic efflux pump	antibiotic efflux	GCA_001415685
fosfomycin	Acinetobacter baumannii AbaF	major facilitator superfamily (MFS) antibiotic efflux pump	antibiotic efflux	GCA_001415685
glycylcycline; tetracycline antibiotic	adeA	resistance-nodulation-cell division (RND) antibiotic efflux pump	antibiotic efflux	GCA_001415685
macrolide antibiotic; lincosamide antibiotic; streptogramin antibiotic; tetracycline antibiotic; oxazolidinone antibiotic; phenicol antibiotic; pleuromutilin antibiotic	msrE	ABC-F ATP-binding cassette ribosomal protection protein	antibiotic target protection	GCA_001415685
fluoroquinolone antibiotic; acridine dye; triclosan; disinfecting agents and intercalating dyes	abeM	multidrug and toxic compound extrusion (MATE) transporter	antibiotic efflux	GCA_001415685
aminoglycoside antibiotic	AAC(6')-Ian	AAC(6')	antibiotic inactivation	GCA_001415685
aminoglycoside antibiotic	AAC(6')-Ian	AAC(6')	antibiotic inactivation	GCA_001415685
sulfonamide antibiotic	sul1	sulfonamide resistant sul	antibiotic target replacement	GCA_001415685
carbapenem; cephalosporin; penam	OXA-653	OXA beta-lactamase	antibiotic inactivation	GCA_001415685
fluoroquinolone antibiotic; tetracycline antibiotic	adeF	resistance-nodulation-cell division (RND) antibiotic efflux pump	antibiotic efflux	GCA_001415685
carbapenem; cephalosporin; penam	OXA-797	OXA beta-lactamase	antibiotic inactivation	GCA_001415685
phenicol antibiotic	catB8	chloramphenicol acetyltransferase (CAT)	antibiotic inactivation	GCA_001415685
glycylcycline; tetracycline antibiotic	adeA	resistance-nodulation-cell division (RND) antibiotic efflux pump	antibiotic efflux	GCA_001415685
aminoglycoside antibiotic	ANT(3'')-Ii-AAC(6')-IId fusion protein	AAC(6'); ANT(3'')	antibiotic inactivation	GCA_001415685
fluoroquinolone antibiotic; tetracycline antibiotic	adeL	resistance-nodulation-cell division (RND) antibiotic efflux pump	antibiotic efflux	GCA_001415685
fluoroquinolone antibiotic; tetracycline antibiotic	adeH	resistance-nodulation-cell division (RND) antibiotic efflux pump	antibiotic efflux	GCA_001415685
glycylcycline; tetracycline antibiotic	adeS	resistance-nodulation-cell division (RND) antibiotic efflux pump	antibiotic efflux	GCA_001415685
aminoglycoside antibiotic	ANT(3'')-IIc	ANT(3'')	antibiotic inactivation	GCA_001415685
fluoroquinolone antibiotic; tetracycline antibiotic	adeH	resistance-nodulation-cell division (RND) antibiotic efflux pump	antibiotic efflux	GCA_001415685
macrolide antibiotic; fluoroquinolone antibiotic; lincosamide antibiotic; carbapenem; cephalosporin; tetracycline antibiotic; rifamycin antibiotic; diaminopyrimidine antibiotic; phenicol antibiotic; penem	adeK	resistance-nodulation-cell division (RND) antibiotic efflux pump	antibiotic efflux	GCA_001415685
carbapenem; cephalosporin; penam	OXA-65	OXA beta-lactamase	antibiotic inactivation	GCA_001415685
macrolide antibiotic; fluoroquinolone antibiotic; lincosamide antibiotic; carbapenem; cephalosporin; tetracycline antibiotic; rifamycin antibiotic; diaminopyrimidine antibiotic; phenicol antibiotic; penem	adeK	resistance-nodulation-cell division (RND) antibiotic efflux pump	antibiotic efflux	GCA_001415685
glycylcycline; tetracycline antibiotic	adeB	resistance-nodulation-cell division (RND) antibiotic efflux pump	antibiotic efflux	GCA_001415685
macrolide antibiotic; lincosamide antibiotic; streptogramin antibiotic; tetracycline antibiotic; oxazolidinone antibiotic; phenicol antibiotic; pleuromutilin antibiotic	msrE	ABC-F ATP-binding cassette ribosomal protection protein	antibiotic target protection	GCA_001415685
fluoroquinolone antibiotic; acridine dye; triclosan; disinfecting agents and intercalating dyes	abeM	multidrug and toxic compound extrusion (MATE) transporter	antibiotic efflux	GCA_001415685
glycylcycline; tetracycline antibiotic	adeA	resistance-nodulation-cell division (RND) antibiotic efflux pump	antibiotic efflux	GCA_001415685
aminoglycoside antibiotic	AAC(6')-Ib7	AAC(6')	antibiotic inactivation	GCA_001415685
glycylcycline; tetracycline antibiotic	adeA	resistance-nodulation-cell division (RND) antibiotic efflux pump	antibiotic efflux	GCA_001415685
glycylcycline; tetracycline antibiotic	adeR	resistance-nodulation-cell division (RND) antibiotic efflux pump	antibiotic efflux	GCA_001415685
fluoroquinolone antibiotic; diaminopyrimidine antibiotic; phenicol antibiotic	rsmA	resistance-nodulation-cell division (RND) antibiotic efflux pump	antibiotic efflux	GCA_001415685
peptide antibiotic	LpsB	Intrinsic peptide antibiotic resistant Lps	reduced permeability to antibiotic	GCA_001415685
carbapenem; cephalosporin; penam	OXA-421	OXA beta-lactamase	antibiotic inactivation	GCA_001415685
glycylcycline; tetracycline antibiotic	adeB	resistance-nodulation-cell division (RND) antibiotic efflux pump	antibiotic efflux	GCA_001415685
macrolide antibiotic; acridine dye; disinfecting agents and intercalating dyes	Acinetobacter baumannii AmvA	major facilitator superfamily (MFS) antibiotic efflux pump	antibiotic efflux	GCA_001415685
aminoglycoside antibiotic	ANT(3'')-IIa	ANT(3'')	antibiotic inactivation	GCA_001415685
glycylcycline; tetracycline antibiotic	adeB	resistance-nodulation-cell division (RND) antibiotic efflux pump	antibiotic efflux	GCA_001415685
glycylcycline; tetracycline antibiotic	adeB	resistance-nodulation-cell division (RND) antibiotic efflux pump	antibiotic efflux	GCA_001415685
macrolide antibiotic; aminocoumarin antibiotic	abeS	small multidrug resistance (SMR) antibiotic efflux pump	antibiotic efflux	GCA_001415685
fluoroquinolone antibiotic; tetracycline antibiotic	adeL	resistance-nodulation-cell division (RND) antibiotic efflux pump	antibiotic efflux	GCA_001415685
fluoroquinolone antibiotic; tetracycline antibiotic	adeG	resistance-nodulation-cell division (RND) antibiotic efflux pump	antibiotic efflux	GCA_001415685
fluoroquinolone antibiotic; tetracycline antibiotic	adeF	resistance-nodulation-cell division (RND) antibiotic efflux pump	antibiotic efflux	GCA_001415685
aminoglycoside antibiotic	APH(6)-Id	APH(6)	antibiotic inactivation	GCA_001415685
macrolide antibiotic; fluoroquinolone antibiotic; lincosamide antibiotic; carbapenem; cephalosporin; tetracycline antibiotic; rifamycin antibiotic; diaminopyrimidine antibiotic; phenicol antibiotic; penem	adeK	resistance-nodulation-cell division (RND) antibiotic efflux pump	antibiotic efflux	GCA_001415685
macrolide antibiotic; fluoroquinolone antibiotic; lincosamide antibiotic; carbapenem; cephalosporin; tetracycline antibiotic; rifamycin antibiotic; diaminopyrimidine antibiotic; phenicol antibiotic; penem	adeJ	resistance-nodulation-cell division (RND) antibiotic efflux pump	antibiotic efflux	GCA_001415685
macrolide antibiotic; fluoroquinolone antibiotic; lincosamide antibiotic; carbapenem; cephalosporin; tetracycline antibiotic; rifamycin antibiotic; diaminopyrimidine antibiotic; phenicol antibiotic; penem	adeI	resistance-nodulation-cell division (RND) antibiotic efflux pump	antibiotic efflux	GCA_001415685
fluoroquinolone antibiotic	Acinetobacter baumannii parC conferring resistance to fluoroquinolones	fluoroquinolone resistant parC	antibiotic target alteration	GCA_001415685
carbapenem; cephalosporin; penam	OXA-500	OXA beta-lactamase	antibiotic inactivation	GCA_001415865
fluoroquinolone antibiotic; diaminopyrimidine antibiotic; phenicol antibiotic	rsmA	resistance-nodulation-cell division (RND) antibiotic efflux pump	antibiotic efflux	GCA_001415865
cephalosporin	ADC-18	ADC beta-lactamase without carbapenemase activity	antibiotic inactivation	GCA_001415865
fluoroquinolone antibiotic	Acinetobacter baumannii AbaQ	major facilitator superfamily (MFS) antibiotic efflux pump	antibiotic efflux	GCA_001415865
fluoroquinolone antibiotic	Acinetobacter baumannii AbaQ	major facilitator superfamily (MFS) antibiotic efflux pump	antibiotic efflux	GCA_001415865
fluoroquinolone antibiotic; acridine dye; triclosan; disinfecting agents and intercalating dyes	abeM	multidrug and toxic compound extrusion (MATE) transporter	antibiotic efflux	GCA_001415865
aminoglycoside antibiotic	ANT(3'')-IIc	ANT(3'')	antibiotic inactivation	GCA_001415865
macrolide antibiotic; acridine dye; disinfecting agents and intercalating dyes	Acinetobacter baumannii AmvA	major facilitator superfamily (MFS) antibiotic efflux pump	antibiotic efflux	GCA_001415865
macrolide antibiotic; aminocoumarin antibiotic	abeS	small multidrug resistance (SMR) antibiotic efflux pump	antibiotic efflux	GCA_001415865
fluoroquinolone antibiotic; tetracycline antibiotic	adeL	resistance-nodulation-cell division (RND) antibiotic efflux pump	antibiotic efflux	GCA_001415865
fluoroquinolone antibiotic; tetracycline antibiotic	adeG	resistance-nodulation-cell division (RND) antibiotic efflux pump	antibiotic efflux	GCA_001415865
fluoroquinolone antibiotic; tetracycline antibiotic	adeF	resistance-nodulation-cell division (RND) antibiotic efflux pump	antibiotic efflux	GCA_001415865
peptide antibiotic	LpsB	Intrinsic peptide antibiotic resistant Lps	reduced permeability to antibiotic	GCA_001415865
fluoroquinolone antibiotic	Acinetobacter baumannii parC conferring resistance to fluoroquinolones	fluoroquinolone resistant parC	antibiotic target alteration	GCA_001415865
peptide antibiotic	LpsB	Intrinsic peptide antibiotic resistant Lps	reduced permeability to antibiotic	GCA_001415895
carbapenem; cephalosporin; penam	OXA-500	OXA beta-lactamase	antibiotic inactivation	GCA_001415895
cephalosporin	ADC-18	ADC beta-lactamase without carbapenemase activity	antibiotic inactivation	GCA_001415895
macrolide antibiotic; acridine dye; disinfecting agents and intercalating dyes	Acinetobacter baumannii AmvA	major facilitator superfamily (MFS) antibiotic efflux pump	antibiotic efflux	GCA_001415895
aminoglycoside antibiotic	ANT(3'')-IIc	ANT(3'')	antibiotic inactivation	GCA_001415895
fluoroquinolone antibiotic; acridine dye; triclosan; disinfecting agents and intercalating dyes	abeM	multidrug and toxic compound extrusion (MATE) transporter	antibiotic efflux	GCA_001415895
glycylcycline; tetracycline antibiotic	adeS	resistance-nodulation-cell division (RND) antibiotic efflux pump	antibiotic efflux	GCA_001415895
macrolide antibiotic; fluoroquinolone antibiotic; lincosamide antibiotic; carbapenem; cephalosporin; tetracycline antibiotic; rifamycin antibiotic; diaminopyrimidine antibiotic; phenicol antibiotic; penem	adeN	resistance-nodulation-cell division (RND) antibiotic efflux pump	antibiotic efflux	GCA_001415895
fluoroquinolone antibiotic; acridine dye; triclosan; disinfecting agents and intercalating dyes	abeM	multidrug and toxic compound extrusion (MATE) transporter	antibiotic efflux	GCA_001415895
macrolide antibiotic; fluoroquinolone antibiotic; lincosamide antibiotic; carbapenem; cephalosporin; tetracycline antibiotic; rifamycin antibiotic; diaminopyrimidine antibiotic; phenicol antibiotic; penem	adeI	resistance-nodulation-cell division (RND) antibiotic efflux pump	antibiotic efflux	GCA_001415895
streptogramin antibiotic	vatA	streptogramin vat acetyltransferase	antibiotic inactivation	GCA_001415895
macrolide antibiotic; aminocoumarin antibiotic	abeS	small multidrug resistance (SMR) antibiotic efflux pump	antibiotic efflux	GCA_001415895
fluoroquinolone antibiotic; tetracycline antibiotic	adeL	resistance-nodulation-cell division (RND) antibiotic efflux pump	antibiotic efflux	GCA_001415895
fluoroquinolone antibiotic; tetracycline antibiotic	adeG	resistance-nodulation-cell division (RND) antibiotic efflux pump	antibiotic efflux	GCA_001415895
fluoroquinolone antibiotic; tetracycline antibiotic	adeF	resistance-nodulation-cell division (RND) antibiotic efflux pump	antibiotic efflux	GCA_001415895
macrolide antibiotic; fluoroquinolone antibiotic; lincosamide antibiotic; carbapenem; cephalosporin; tetracycline antibiotic; rifamycin antibiotic; diaminopyrimidine antibiotic; phenicol antibiotic; penem	adeI	resistance-nodulation-cell division (RND) antibiotic efflux pump	antibiotic efflux	GCA_001415895
macrolide antibiotic; fluoroquinolone antibiotic; lincosamide antibiotic; carbapenem; cephalosporin; tetracycline antibiotic; rifamycin antibiotic; diaminopyrimidine antibiotic; phenicol antibiotic; penem	adeJ	resistance-nodulation-cell division (RND) antibiotic efflux pump	antibiotic efflux	GCA_001415895
macrolide antibiotic; fluoroquinolone antibiotic; lincosamide antibiotic; carbapenem; cephalosporin; tetracycline antibiotic; rifamycin antibiotic; diaminopyrimidine antibiotic; phenicol antibiotic; penem	adeK	resistance-nodulation-cell division (RND) antibiotic efflux pump	antibiotic efflux	GCA_001415895
fluoroquinolone antibiotic; diaminopyrimidine antibiotic; phenicol antibiotic	rsmA	resistance-nodulation-cell division (RND) antibiotic efflux pump	antibiotic efflux	GCA_001415895
fluoroquinolone antibiotic; tetracycline antibiotic	adeF	resistance-nodulation-cell division (RND) antibiotic efflux pump	antibiotic efflux	GCA_001415895
peptide antibiotic	LpsB	Intrinsic peptide antibiotic resistant Lps	reduced permeability to antibiotic	GCA_001415895
fluoroquinolone antibiotic	Acinetobacter baumannii AbaQ	major facilitator superfamily (MFS) antibiotic efflux pump	antibiotic efflux	GCA_001415895
fluoroquinolone antibiotic	Acinetobacter baumannii AbaQ	major facilitator superfamily (MFS) antibiotic efflux pump	antibiotic efflux	GCA_001415895
macrolide antibiotic; fluoroquinolone antibiotic; lincosamide antibiotic; carbapenem; cephalosporin; tetracycline antibiotic; rifamycin antibiotic; diaminopyrimidine antibiotic; phenicol antibiotic; penem	adeJ	resistance-nodulation-cell division (RND) antibiotic efflux pump	antibiotic efflux	GCA_001415895
glycylcycline; tetracycline antibiotic	adeS	resistance-nodulation-cell division (RND) antibiotic efflux pump	antibiotic efflux	GCA_001415895
fluoroquinolone antibiotic; acridine dye; triclosan; disinfecting agents and intercalating dyes	abeM	multidrug and toxic compound extrusion (MATE) transporter	antibiotic efflux	GCA_001415895
fluoroquinolone antibiotic	Acinetobacter baumannii parC conferring resistance to fluoroquinolones	fluoroquinolone resistant parC	antibiotic target alteration	GCA_001415895
fluoroquinolone antibiotic	Acinetobacter baumannii parC conferring resistance to fluoroquinolones	fluoroquinolone resistant parC	antibiotic target alteration	GCA_001415895
cephalosporin	ADC-58	ADC beta-lactamase without carbapenemase activity	antibiotic inactivation	GCA_001415935
fluoroquinolone antibiotic; acridine dye; triclosan; disinfecting agents and intercalating dyes	abeM	multidrug and toxic compound extrusion (MATE) transporter	antibiotic efflux	GCA_001415935
aminoglycoside antibiotic	ANT(3'')-IIc	ANT(3'')	antibiotic inactivation	GCA_001415935
fluoroquinolone antibiotic; tetracycline antibiotic	adeF	resistance-nodulation-cell division (RND) antibiotic efflux pump	antibiotic efflux	GCA_001415935
fluoroquinolone antibiotic; tetracycline antibiotic	adeG	resistance-nodulation-cell division (RND) antibiotic efflux pump	antibiotic efflux	GCA_001415935
fluoroquinolone antibiotic; tetracycline antibiotic	adeL	resistance-nodulation-cell division (RND) antibiotic efflux pump	antibiotic efflux	GCA_001415935
macrolide antibiotic; aminocoumarin antibiotic	abeS	small multidrug resistance (SMR) antibiotic efflux pump	antibiotic efflux	GCA_001415935
cephalosporin	ADC-23	ADC beta-lactamase without carbapenemase activity	antibiotic inactivation	GCA_001415935
macrolide antibiotic; acridine dye; disinfecting agents and intercalating dyes	Acinetobacter baumannii AmvA	major facilitator superfamily (MFS) antibiotic efflux pump	antibiotic efflux	GCA_001415935
fluoroquinolone antibiotic; diaminopyrimidine antibiotic; phenicol antibiotic	rsmA	resistance-nodulation-cell division (RND) antibiotic efflux pump	antibiotic efflux	GCA_001415935
fluoroquinolone antibiotic	Acinetobacter baumannii AbaQ	major facilitator superfamily (MFS) antibiotic efflux pump	antibiotic efflux	GCA_001415935
peptide antibiotic	LpsB	Intrinsic peptide antibiotic resistant Lps	reduced permeability to antibiotic	GCA_001415935
carbapenem; cephalosporin; penam	OXA-500	OXA beta-lactamase	antibiotic inactivation	GCA_001415935
fluoroquinolone antibiotic	Acinetobacter baumannii parC conferring resistance to fluoroquinolones	fluoroquinolone resistant parC	antibiotic target alteration	GCA_001415935
fluoroquinolone antibiotic; acridine dye; triclosan; disinfecting agents and intercalating dyes	abeM	multidrug and toxic compound extrusion (MATE) transporter	antibiotic efflux	GCA_001416065
carbapenem; cephalosporin; penam	OXA-500	OXA beta-lactamase	antibiotic inactivation	GCA_001416065
macrolide antibiotic; acridine dye; disinfecting agents and intercalating dyes	Acinetobacter baumannii AmvA	major facilitator superfamily (MFS) antibiotic efflux pump	antibiotic efflux	GCA_001416065
macrolide antibiotic; fluoroquinolone antibiotic; lincosamide antibiotic; carbapenem; cephalosporin; tetracycline antibiotic; rifamycin antibiotic; diaminopyrimidine antibiotic; phenicol antibiotic; penem	adeK	resistance-nodulation-cell division (RND) antibiotic efflux pump	antibiotic efflux	GCA_001416065
macrolide antibiotic; fluoroquinolone antibiotic; lincosamide antibiotic; carbapenem; cephalosporin; tetracycline antibiotic; rifamycin antibiotic; diaminopyrimidine antibiotic; phenicol antibiotic; penem	adeJ	resistance-nodulation-cell division (RND) antibiotic efflux pump	antibiotic efflux	GCA_001416065
macrolide antibiotic; fluoroquinolone antibiotic; lincosamide antibiotic; carbapenem; cephalosporin; tetracycline antibiotic; rifamycin antibiotic; diaminopyrimidine antibiotic; phenicol antibiotic; penem	adeI	resistance-nodulation-cell division (RND) antibiotic efflux pump	antibiotic efflux	GCA_001416065
cephalosporin	ADC-18	ADC beta-lactamase without carbapenemase activity	antibiotic inactivation	GCA_001416065
fluoroquinolone antibiotic; diaminopyrimidine antibiotic; phenicol antibiotic	rsmA	resistance-nodulation-cell division (RND) antibiotic efflux pump	antibiotic efflux	GCA_001416065
glycylcycline; tetracycline antibiotic	adeA	resistance-nodulation-cell division (RND) antibiotic efflux pump	antibiotic efflux	GCA_001416065
peptide antibiotic	LpsB	Intrinsic peptide antibiotic resistant Lps	reduced permeability to antibiotic	GCA_001416065
aminoglycoside antibiotic	ANT(3'')-IIc	ANT(3'')	antibiotic inactivation	GCA_001416065
fluoroquinolone antibiotic	Acinetobacter baumannii AbaQ	major facilitator superfamily (MFS) antibiotic efflux pump	antibiotic efflux	GCA_001416065
macrolide antibiotic; aminocoumarin antibiotic	abeS	small multidrug resistance (SMR) antibiotic efflux pump	antibiotic efflux	GCA_001416065
fluoroquinolone antibiotic; tetracycline antibiotic	adeL	resistance-nodulation-cell division (RND) antibiotic efflux pump	antibiotic efflux	GCA_001416065
fluoroquinolone antibiotic; tetracycline antibiotic	adeG	resistance-nodulation-cell division (RND) antibiotic efflux pump	antibiotic efflux	GCA_001416065
fluoroquinolone antibiotic; tetracycline antibiotic	adeF	resistance-nodulation-cell division (RND) antibiotic efflux pump	antibiotic efflux	GCA_001416065
glycylcycline; tetracycline antibiotic	adeB	resistance-nodulation-cell division (RND) antibiotic efflux pump	antibiotic efflux	GCA_001416065
fluoroquinolone antibiotic	Acinetobacter baumannii parC conferring resistance to fluoroquinolones	fluoroquinolone resistant parC	antibiotic target alteration	GCA_001416065
tetracycline antibiotic	tetR	major facilitator superfamily (MFS) antibiotic efflux pump	antibiotic target alteration; antibiotic efflux	GCA_001416065
macrolide antibiotic; acridine dye; disinfecting agents and intercalating dyes	Acinetobacter baumannii AmvA	major facilitator superfamily (MFS) antibiotic efflux pump	antibiotic efflux	GCA_001416185
fluoroquinolone antibiotic	Acinetobacter baumannii AbaQ	major facilitator superfamily (MFS) antibiotic efflux pump	antibiotic efflux	GCA_001416185
macrolide antibiotic; acridine dye; disinfecting agents and intercalating dyes	Acinetobacter baumannii AmvA	major facilitator superfamily (MFS) antibiotic efflux pump	antibiotic efflux	GCA_001416185
peptide antibiotic	LpsB	Intrinsic peptide antibiotic resistant Lps	reduced permeability to antibiotic	GCA_001416185
fluoroquinolone antibiotic; tetracycline antibiotic	adeF	resistance-nodulation-cell division (RND) antibiotic efflux pump	antibiotic efflux	GCA_001416185
fluoroquinolone antibiotic; tetracycline antibiotic	adeG	resistance-nodulation-cell division (RND) antibiotic efflux pump	antibiotic efflux	GCA_001416185
fluoroquinolone antibiotic; tetracycline antibiotic	adeL	resistance-nodulation-cell division (RND) antibiotic efflux pump	antibiotic efflux	GCA_001416185
macrolide antibiotic; aminocoumarin antibiotic	abeS	small multidrug resistance (SMR) antibiotic efflux pump	antibiotic efflux	GCA_001416185
macrolide antibiotic; acridine dye; disinfecting agents and intercalating dyes	Acinetobacter baumannii AmvA	major facilitator superfamily (MFS) antibiotic efflux pump	antibiotic efflux	GCA_001416185
carbapenem; cephalosporin; penam	OXA-421	OXA beta-lactamase	antibiotic inactivation	GCA_001416185
fluoroquinolone antibiotic; acridine dye; triclosan; disinfecting agents and intercalating dyes	abeM	multidrug and toxic compound extrusion (MATE) transporter	antibiotic efflux	GCA_001416185
fluoroquinolone antibiotic; diaminopyrimidine antibiotic; phenicol antibiotic	rsmA	resistance-nodulation-cell division (RND) antibiotic efflux pump	antibiotic efflux	GCA_001416185
cephalosporin	ADC-150	ADC beta-lactamases pending classification for carbapenemase activity	antibiotic inactivation	GCA_001416185
macrolide antibiotic; acridine dye; disinfecting agents and intercalating dyes	Acinetobacter baumannii AmvA	major facilitator superfamily (MFS) antibiotic efflux pump	antibiotic efflux	GCA_001416185
aminoglycoside antibiotic	ANT(3'')-IIc	ANT(3'')	antibiotic inactivation	GCA_001416185
macrolide antibiotic; acridine dye; disinfecting agents and intercalating dyes	Acinetobacter baumannii AmvA	major facilitator superfamily (MFS) antibiotic efflux pump	antibiotic efflux	GCA_001416185
fluoroquinolone antibiotic	Acinetobacter baumannii parC conferring resistance to fluoroquinolones	fluoroquinolone resistant parC	antibiotic target alteration	GCA_001416185
macrolide antibiotic; aminocoumarin antibiotic	abeS	small multidrug resistance (SMR) antibiotic efflux pump	antibiotic efflux	GCA_001416335
fluoroquinolone antibiotic; tetracycline antibiotic	adeG	resistance-nodulation-cell division (RND) antibiotic efflux pump	antibiotic efflux	GCA_001416335
fluoroquinolone antibiotic; tetracycline antibiotic	adeF	resistance-nodulation-cell division (RND) antibiotic efflux pump	antibiotic efflux	GCA_001416335
cephalosporin	ADC-70	ADC beta-lactamases pending classification for carbapenemase activity	antibiotic inactivation	GCA_001416335
fluoroquinolone antibiotic; acridine dye; triclosan; disinfecting agents and intercalating dyes	abeM	multidrug and toxic compound extrusion (MATE) transporter	antibiotic efflux	GCA_001416335
peptide antibiotic	LpsB	Intrinsic peptide antibiotic resistant Lps	reduced permeability to antibiotic	GCA_001416335
macrolide antibiotic; fluoroquinolone antibiotic; lincosamide antibiotic; carbapenem; cephalosporin; tetracycline antibiotic; rifamycin antibiotic; diaminopyrimidine antibiotic; phenicol antibiotic; penem	adeI	resistance-nodulation-cell division (RND) antibiotic efflux pump	antibiotic efflux	GCA_001416335
macrolide antibiotic; fluoroquinolone antibiotic; lincosamide antibiotic; carbapenem; cephalosporin; tetracycline antibiotic; rifamycin antibiotic; diaminopyrimidine antibiotic; phenicol antibiotic; penem	adeJ	resistance-nodulation-cell division (RND) antibiotic efflux pump	antibiotic efflux	GCA_001416335
macrolide antibiotic; fluoroquinolone antibiotic; lincosamide antibiotic; carbapenem; cephalosporin; tetracycline antibiotic; rifamycin antibiotic; diaminopyrimidine antibiotic; phenicol antibiotic; penem	adeK	resistance-nodulation-cell division (RND) antibiotic efflux pump	antibiotic efflux	GCA_001416335
aminoglycoside antibiotic	ANT(3'')-IIc	ANT(3'')	antibiotic inactivation	GCA_001416335
carbapenem; cephalosporin; penam	OXA-506	OXA beta-lactamase	antibiotic inactivation	GCA_001416335
macrolide antibiotic; acridine dye; disinfecting agents and intercalating dyes	Acinetobacter baumannii AmvA	major facilitator superfamily (MFS) antibiotic efflux pump	antibiotic efflux	GCA_001416335
fluoroquinolone antibiotic; diaminopyrimidine antibiotic; phenicol antibiotic	rsmA	resistance-nodulation-cell division (RND) antibiotic efflux pump	antibiotic efflux	GCA_001416335
fluoroquinolone antibiotic	Acinetobacter baumannii parC conferring resistance to fluoroquinolones	fluoroquinolone resistant parC	antibiotic target alteration	GCA_001416335
fluoroquinolone antibiotic; acridine dye; triclosan; disinfecting agents and intercalating dyes	abeM	multidrug and toxic compound extrusion (MATE) transporter	antibiotic efflux	GCA_001432435
fluoroquinolone antibiotic; diaminopyrimidine antibiotic; phenicol antibiotic	rsmA	resistance-nodulation-cell division (RND) antibiotic efflux pump	antibiotic efflux	GCA_001432435
aminoglycoside antibiotic	ANT(3'')-IIc	ANT(3'')	antibiotic inactivation	GCA_001432435
macrolide antibiotic; aminocoumarin antibiotic	abeS	small multidrug resistance (SMR) antibiotic efflux pump	antibiotic efflux	GCA_001432435
fluoroquinolone antibiotic; tetracycline antibiotic	adeL	resistance-nodulation-cell division (RND) antibiotic efflux pump	antibiotic efflux	GCA_001432435
fluoroquinolone antibiotic; tetracycline antibiotic	adeG	resistance-nodulation-cell division (RND) antibiotic efflux pump	antibiotic efflux	GCA_001432435
fluoroquinolone antibiotic; tetracycline antibiotic	adeF	resistance-nodulation-cell division (RND) antibiotic efflux pump	antibiotic efflux	GCA_001432435
macrolide antibiotic; acridine dye; disinfecting agents and intercalating dyes	Acinetobacter baumannii AmvA	major facilitator superfamily (MFS) antibiotic efflux pump	antibiotic efflux	GCA_001432435
peptide antibiotic	LpsB	Intrinsic peptide antibiotic resistant Lps	reduced permeability to antibiotic	GCA_001432435
carbapenem; cephalosporin; penam	OXA-421	OXA beta-lactamase	antibiotic inactivation	GCA_001432435
macrolide antibiotic; fluoroquinolone antibiotic; lincosamide antibiotic; carbapenem; cephalosporin; tetracycline antibiotic; rifamycin antibiotic; diaminopyrimidine antibiotic; phenicol antibiotic; penem	adeI	resistance-nodulation-cell division (RND) antibiotic efflux pump	antibiotic efflux	GCA_001432435
macrolide antibiotic; fluoroquinolone antibiotic; lincosamide antibiotic; carbapenem; cephalosporin; tetracycline antibiotic; rifamycin antibiotic; diaminopyrimidine antibiotic; phenicol antibiotic; penem	adeJ	resistance-nodulation-cell division (RND) antibiotic efflux pump	antibiotic efflux	GCA_001432435
macrolide antibiotic; fluoroquinolone antibiotic; lincosamide antibiotic; carbapenem; cephalosporin; tetracycline antibiotic; rifamycin antibiotic; diaminopyrimidine antibiotic; phenicol antibiotic; penem	adeK	resistance-nodulation-cell division (RND) antibiotic efflux pump	antibiotic efflux	GCA_001432435
cephalosporin	ADC-150	ADC beta-lactamases pending classification for carbapenemase activity	antibiotic inactivation	GCA_001432435
fluoroquinolone antibiotic	Acinetobacter baumannii AbaQ	major facilitator superfamily (MFS) antibiotic efflux pump	antibiotic efflux	GCA_001432435
fluoroquinolone antibiotic	Acinetobacter baumannii parC conferring resistance to fluoroquinolones	fluoroquinolone resistant parC	antibiotic target alteration	GCA_001432435
fluoroquinolone antibiotic; diaminopyrimidine antibiotic; phenicol antibiotic	rsmA	resistance-nodulation-cell division (RND) antibiotic efflux pump	antibiotic efflux	GCA_001432505
cephalosporin	ADC-137	ADC beta-lactamases pending classification for carbapenemase activity	antibiotic inactivation	GCA_001432505
fluoroquinolone antibiotic; tetracycline antibiotic	adeF	resistance-nodulation-cell division (RND) antibiotic efflux pump	antibiotic efflux	GCA_001432505
fluoroquinolone antibiotic; tetracycline antibiotic	adeG	resistance-nodulation-cell division (RND) antibiotic efflux pump	antibiotic efflux	GCA_001432505
macrolide antibiotic; aminocoumarin antibiotic	abeS	small multidrug resistance (SMR) antibiotic efflux pump	antibiotic efflux	GCA_001432505
macrolide antibiotic; acridine dye; disinfecting agents and intercalating dyes	Acinetobacter baumannii AmvA	major facilitator superfamily (MFS) antibiotic efflux pump	antibiotic efflux	GCA_001432505
fosfomycin	Acinetobacter baumannii AbaF	major facilitator superfamily (MFS) antibiotic efflux pump	antibiotic efflux	GCA_001432505
fluoroquinolone antibiotic; tetracycline antibiotic	adeF	resistance-nodulation-cell division (RND) antibiotic efflux pump	antibiotic efflux	GCA_001432505
macrolide antibiotic; fluoroquinolone antibiotic; lincosamide antibiotic; carbapenem; cephalosporin; tetracycline antibiotic; rifamycin antibiotic; diaminopyrimidine antibiotic; phenicol antibiotic; penem	adeI	resistance-nodulation-cell division (RND) antibiotic efflux pump	antibiotic efflux	GCA_001432505
macrolide antibiotic; fluoroquinolone antibiotic; lincosamide antibiotic; carbapenem; cephalosporin; tetracycline antibiotic; rifamycin antibiotic; diaminopyrimidine antibiotic; phenicol antibiotic; penem	adeJ	resistance-nodulation-cell division (RND) antibiotic efflux pump	antibiotic efflux	GCA_001432505
macrolide antibiotic; fluoroquinolone antibiotic; lincosamide antibiotic; carbapenem; cephalosporin; tetracycline antibiotic; rifamycin antibiotic; diaminopyrimidine antibiotic; phenicol antibiotic; penem	adeK	resistance-nodulation-cell division (RND) antibiotic efflux pump	antibiotic efflux	GCA_001432505
peptide antibiotic	LpsB	Intrinsic peptide antibiotic resistant Lps	reduced permeability to antibiotic	GCA_001432505
fluoroquinolone antibiotic; acridine dye; triclosan; disinfecting agents and intercalating dyes	abeM	multidrug and toxic compound extrusion (MATE) transporter	antibiotic efflux	GCA_001432505
carbapenem; cephalosporin; penam	OXA-802	OXA beta-lactamase	antibiotic inactivation	GCA_001432505
glycylcycline; tetracycline antibiotic	adeB	resistance-nodulation-cell division (RND) antibiotic efflux pump	antibiotic efflux	GCA_001432505
fluoroquinolone antibiotic	Acinetobacter baumannii parC conferring resistance to fluoroquinolones	fluoroquinolone resistant parC	antibiotic target alteration	GCA_001432505
macrolide antibiotic; fluoroquinolone antibiotic; lincosamide antibiotic; carbapenem; cephalosporin; tetracycline antibiotic; rifamycin antibiotic; diaminopyrimidine antibiotic; phenicol antibiotic; penem	adeI	resistance-nodulation-cell division (RND) antibiotic efflux pump	antibiotic efflux	GCA_001432635
macrolide antibiotic; fluoroquinolone antibiotic; lincosamide antibiotic; carbapenem; cephalosporin; tetracycline antibiotic; rifamycin antibiotic; diaminopyrimidine antibiotic; phenicol antibiotic; penem	adeJ	resistance-nodulation-cell division (RND) antibiotic efflux pump	antibiotic efflux	GCA_001432635
macrolide antibiotic; fluoroquinolone antibiotic; lincosamide antibiotic; carbapenem; cephalosporin; tetracycline antibiotic; rifamycin antibiotic; diaminopyrimidine antibiotic; phenicol antibiotic; penem	adeK	resistance-nodulation-cell division (RND) antibiotic efflux pump	antibiotic efflux	GCA_001432635
fluoroquinolone antibiotic; acridine dye; triclosan; disinfecting agents and intercalating dyes	abeM	multidrug and toxic compound extrusion (MATE) transporter	antibiotic efflux	GCA_001432635
peptide antibiotic	LpsB	Intrinsic peptide antibiotic resistant Lps	reduced permeability to antibiotic	GCA_001432635
aminoglycoside antibiotic	ANT(3'')-IIc	ANT(3'')	antibiotic inactivation	GCA_001432635
carbapenem; cephalosporin; penam	OXA-821	OXA beta-lactamase	antibiotic inactivation	GCA_001432635
fluoroquinolone antibiotic; tetracycline antibiotic	adeF	resistance-nodulation-cell division (RND) antibiotic efflux pump	antibiotic efflux	GCA_001432635
fluoroquinolone antibiotic; tetracycline antibiotic	adeG	resistance-nodulation-cell division (RND) antibiotic efflux pump	antibiotic efflux	GCA_001432635
fluoroquinolone antibiotic; tetracycline antibiotic	adeL	resistance-nodulation-cell division (RND) antibiotic efflux pump	antibiotic efflux	GCA_001432635
macrolide antibiotic; aminocoumarin antibiotic	abeS	small multidrug resistance (SMR) antibiotic efflux pump	antibiotic efflux	GCA_001432635
fluoroquinolone antibiotic	Acinetobacter baumannii AbaQ	major facilitator superfamily (MFS) antibiotic efflux pump	antibiotic efflux	GCA_001432635
fluoroquinolone antibiotic; diaminopyrimidine antibiotic; phenicol antibiotic	rsmA	resistance-nodulation-cell division (RND) antibiotic efflux pump	antibiotic efflux	GCA_001432635
cephalosporin	ADC-18	ADC beta-lactamase without carbapenemase activity	antibiotic inactivation	GCA_001432635
macrolide antibiotic; acridine dye; disinfecting agents and intercalating dyes	Acinetobacter baumannii AmvA	major facilitator superfamily (MFS) antibiotic efflux pump	antibiotic efflux	GCA_001432635
fluoroquinolone antibiotic	Acinetobacter baumannii parC conferring resistance to fluoroquinolones	fluoroquinolone resistant parC	antibiotic target alteration	GCA_001432635
fluoroquinolone antibiotic; diaminopyrimidine antibiotic; phenicol antibiotic	rsmA	resistance-nodulation-cell division (RND) antibiotic efflux pump	antibiotic efflux	GCA_001432715
macrolide antibiotic; fluoroquinolone antibiotic; lincosamide antibiotic; carbapenem; cephalosporin; tetracycline antibiotic; rifamycin antibiotic; diaminopyrimidine antibiotic; phenicol antibiotic; penem	adeK	resistance-nodulation-cell division (RND) antibiotic efflux pump	antibiotic efflux	GCA_001432715
macrolide antibiotic; fluoroquinolone antibiotic; lincosamide antibiotic; carbapenem; cephalosporin; tetracycline antibiotic; rifamycin antibiotic; diaminopyrimidine antibiotic; phenicol antibiotic; penem	adeJ	resistance-nodulation-cell division (RND) antibiotic efflux pump	antibiotic efflux	GCA_001432715
macrolide antibiotic; fluoroquinolone antibiotic; lincosamide antibiotic; carbapenem; cephalosporin; tetracycline antibiotic; rifamycin antibiotic; diaminopyrimidine antibiotic; phenicol antibiotic; penem	adeI	resistance-nodulation-cell division (RND) antibiotic efflux pump	antibiotic efflux	GCA_001432715
cephalosporin	ADC-18	ADC beta-lactamase without carbapenemase activity	antibiotic inactivation	GCA_001432715
macrolide antibiotic; aminocoumarin antibiotic	abeS	small multidrug resistance (SMR) antibiotic efflux pump	antibiotic efflux	GCA_001432715
fluoroquinolone antibiotic; tetracycline antibiotic	adeL	resistance-nodulation-cell division (RND) antibiotic efflux pump	antibiotic efflux	GCA_001432715
fluoroquinolone antibiotic; tetracycline antibiotic	adeG	resistance-nodulation-cell division (RND) antibiotic efflux pump	antibiotic efflux	GCA_001432715
fluoroquinolone antibiotic; tetracycline antibiotic	adeF	resistance-nodulation-cell division (RND) antibiotic efflux pump	antibiotic efflux	GCA_001432715
fluoroquinolone antibiotic; tetracycline antibiotic	adeF	resistance-nodulation-cell division (RND) antibiotic efflux pump	antibiotic efflux	GCA_001432715
aminoglycoside antibiotic	ANT(3'')-IIc	ANT(3'')	antibiotic inactivation	GCA_001432715
fluoroquinolone antibiotic	Acinetobacter baumannii AbaQ	major facilitator superfamily (MFS) antibiotic efflux pump	antibiotic efflux	GCA_001432715
carbapenem; cephalosporin; penam	OXA-500	OXA beta-lactamase	antibiotic inactivation	GCA_001432715
macrolide antibiotic; acridine dye; disinfecting agents and intercalating dyes	Acinetobacter baumannii AmvA	major facilitator superfamily (MFS) antibiotic efflux pump	antibiotic efflux	GCA_001432715
fluoroquinolone antibiotic; acridine dye; triclosan; disinfecting agents and intercalating dyes	abeM	multidrug and toxic compound extrusion (MATE) transporter	antibiotic efflux	GCA_001432715
peptide antibiotic	LpsB	Intrinsic peptide antibiotic resistant Lps	reduced permeability to antibiotic	GCA_001432715
fluoroquinolone antibiotic	Acinetobacter baumannii parC conferring resistance to fluoroquinolones	fluoroquinolone resistant parC	antibiotic target alteration	GCA_001432715
cephalosporin	ADC-18	ADC beta-lactamase without carbapenemase activity	antibiotic inactivation	GCA_001432775
macrolide antibiotic; fluoroquinolone antibiotic; lincosamide antibiotic; carbapenem; cephalosporin; tetracycline antibiotic; rifamycin antibiotic; diaminopyrimidine antibiotic; phenicol antibiotic; penem	adeK	resistance-nodulation-cell division (RND) antibiotic efflux pump	antibiotic efflux	GCA_001432775
macrolide antibiotic; fluoroquinolone antibiotic; lincosamide antibiotic; carbapenem; cephalosporin; tetracycline antibiotic; rifamycin antibiotic; diaminopyrimidine antibiotic; phenicol antibiotic; penem	adeJ	resistance-nodulation-cell division (RND) antibiotic efflux pump	antibiotic efflux	GCA_001432775
macrolide antibiotic; fluoroquinolone antibiotic; lincosamide antibiotic; carbapenem; cephalosporin; tetracycline antibiotic; rifamycin antibiotic; diaminopyrimidine antibiotic; phenicol antibiotic; penem	adeI	resistance-nodulation-cell division (RND) antibiotic efflux pump	antibiotic efflux	GCA_001432775
fluoroquinolone antibiotic; acridine dye; triclosan; disinfecting agents and intercalating dyes	abeM	multidrug and toxic compound extrusion (MATE) transporter	antibiotic efflux	GCA_001432775
peptide antibiotic	LpsB	Intrinsic peptide antibiotic resistant Lps	reduced permeability to antibiotic	GCA_001432775
fluoroquinolone antibiotic; tetracycline antibiotic	adeF	resistance-nodulation-cell division (RND) antibiotic efflux pump	antibiotic efflux	GCA_001432775
fluoroquinolone antibiotic; tetracycline antibiotic	adeG	resistance-nodulation-cell division (RND) antibiotic efflux pump	antibiotic efflux	GCA_001432775
fluoroquinolone antibiotic; tetracycline antibiotic	adeL	resistance-nodulation-cell division (RND) antibiotic efflux pump	antibiotic efflux	GCA_001432775
macrolide antibiotic; aminocoumarin antibiotic	abeS	small multidrug resistance (SMR) antibiotic efflux pump	antibiotic efflux	GCA_001432775
fluoroquinolone antibiotic; diaminopyrimidine antibiotic; phenicol antibiotic	rsmA	resistance-nodulation-cell division (RND) antibiotic efflux pump	antibiotic efflux	GCA_001432775
fluoroquinolone antibiotic	Acinetobacter baumannii AbaQ	major facilitator superfamily (MFS) antibiotic efflux pump	antibiotic efflux	GCA_001432775
carbapenem; cephalosporin; penam	OXA-500	OXA beta-lactamase	antibiotic inactivation	GCA_001432775
macrolide antibiotic; acridine dye; disinfecting agents and intercalating dyes	Acinetobacter baumannii AmvA	major facilitator superfamily (MFS) antibiotic efflux pump	antibiotic efflux	GCA_001432775
aminoglycoside antibiotic	ANT(3'')-IIc	ANT(3'')	antibiotic inactivation	GCA_001432775
fluoroquinolone antibiotic	Acinetobacter baumannii parC conferring resistance to fluoroquinolones	fluoroquinolone resistant parC	antibiotic target alteration	GCA_001432775
aminoglycoside antibiotic	ANT(3'')-IIc	ANT(3'')	antibiotic inactivation	GCA_001432835
fluoroquinolone antibiotic; diaminopyrimidine antibiotic; phenicol antibiotic	rsmA	resistance-nodulation-cell division (RND) antibiotic efflux pump	antibiotic efflux	GCA_001432835
fluoroquinolone antibiotic	Acinetobacter baumannii AbaQ	major facilitator superfamily (MFS) antibiotic efflux pump	antibiotic efflux	GCA_001432835
fosfomycin	Acinetobacter baumannii AbaF	major facilitator superfamily (MFS) antibiotic efflux pump	antibiotic efflux	GCA_001432835
peptide antibiotic	LpsB	Intrinsic peptide antibiotic resistant Lps	reduced permeability to antibiotic	GCA_001432835
fluoroquinolone antibiotic; acridine dye; triclosan; disinfecting agents and intercalating dyes	abeM	multidrug and toxic compound extrusion (MATE) transporter	antibiotic efflux	GCA_001432835
macrolide antibiotic; aminocoumarin antibiotic	abeS	small multidrug resistance (SMR) antibiotic efflux pump	antibiotic efflux	GCA_001432835
fluoroquinolone antibiotic; tetracycline antibiotic	adeL	resistance-nodulation-cell division (RND) antibiotic efflux pump	antibiotic efflux	GCA_001432835
fluoroquinolone antibiotic; tetracycline antibiotic	adeG	resistance-nodulation-cell division (RND) antibiotic efflux pump	antibiotic efflux	GCA_001432835
fluoroquinolone antibiotic; tetracycline antibiotic	adeF	resistance-nodulation-cell division (RND) antibiotic efflux pump	antibiotic efflux	GCA_001432835
cephalosporin	ADC-245	ADC beta-lactamases pending classification for carbapenemase activity	antibiotic inactivation	GCA_001432835
macrolide antibiotic; acridine dye; disinfecting agents and intercalating dyes	Acinetobacter baumannii AmvA	major facilitator superfamily (MFS) antibiotic efflux pump	antibiotic efflux	GCA_001432835
macrolide antibiotic; fluoroquinolone antibiotic; lincosamide antibiotic; carbapenem; cephalosporin; tetracycline antibiotic; rifamycin antibiotic; diaminopyrimidine antibiotic; phenicol antibiotic; penem	adeI	resistance-nodulation-cell division (RND) antibiotic efflux pump	antibiotic efflux	GCA_001432835
macrolide antibiotic; fluoroquinolone antibiotic; lincosamide antibiotic; carbapenem; cephalosporin; tetracycline antibiotic; rifamycin antibiotic; diaminopyrimidine antibiotic; phenicol antibiotic; penem	adeJ	resistance-nodulation-cell division (RND) antibiotic efflux pump	antibiotic efflux	GCA_001432835
macrolide antibiotic; fluoroquinolone antibiotic; lincosamide antibiotic; carbapenem; cephalosporin; tetracycline antibiotic; rifamycin antibiotic; diaminopyrimidine antibiotic; phenicol antibiotic; penem	adeK	resistance-nodulation-cell division (RND) antibiotic efflux pump	antibiotic efflux	GCA_001432835
carbapenem; cephalosporin; penam	OXA-506	OXA beta-lactamase	antibiotic inactivation	GCA_001432835
fluoroquinolone antibiotic	Acinetobacter baumannii parC conferring resistance to fluoroquinolones	fluoroquinolone resistant parC	antibiotic target alteration	GCA_001432835
fluoroquinolone antibiotic; diaminopyrimidine antibiotic; phenicol antibiotic	rsmA	resistance-nodulation-cell division (RND) antibiotic efflux pump	antibiotic efflux	GCA_001432935
cephalosporin	ADC-18	ADC beta-lactamase without carbapenemase activity	antibiotic inactivation	GCA_001432935
macrolide antibiotic; acridine dye; disinfecting agents and intercalating dyes	Acinetobacter baumannii AmvA	major facilitator superfamily (MFS) antibiotic efflux pump	antibiotic efflux	GCA_001432935
fluoroquinolone antibiotic; tetracycline antibiotic	adeF	resistance-nodulation-cell division (RND) antibiotic efflux pump	antibiotic efflux	GCA_001432935
fluoroquinolone antibiotic; tetracycline antibiotic	adeG	resistance-nodulation-cell division (RND) antibiotic efflux pump	antibiotic efflux	GCA_001432935
fluoroquinolone antibiotic; tetracycline antibiotic	adeL	resistance-nodulation-cell division (RND) antibiotic efflux pump	antibiotic efflux	GCA_001432935
macrolide antibiotic; aminocoumarin antibiotic	abeS	small multidrug resistance (SMR) antibiotic efflux pump	antibiotic efflux	GCA_001432935
peptide antibiotic	LpsB	Intrinsic peptide antibiotic resistant Lps	reduced permeability to antibiotic	GCA_001432935
fluoroquinolone antibiotic; acridine dye; triclosan; disinfecting agents and intercalating dyes	abeM	multidrug and toxic compound extrusion (MATE) transporter	antibiotic efflux	GCA_001432935
fluoroquinolone antibiotic	Acinetobacter baumannii AbaQ	major facilitator superfamily (MFS) antibiotic efflux pump	antibiotic efflux	GCA_001432935
macrolide antibiotic; fluoroquinolone antibiotic; lincosamide antibiotic; carbapenem; cephalosporin; tetracycline antibiotic; rifamycin antibiotic; diaminopyrimidine antibiotic; phenicol antibiotic; penem	adeK	resistance-nodulation-cell division (RND) antibiotic efflux pump	antibiotic efflux	GCA_001432935
macrolide antibiotic; fluoroquinolone antibiotic; lincosamide antibiotic; carbapenem; cephalosporin; tetracycline antibiotic; rifamycin antibiotic; diaminopyrimidine antibiotic; phenicol antibiotic; penem	adeJ	resistance-nodulation-cell division (RND) antibiotic efflux pump	antibiotic efflux	GCA_001432935
macrolide antibiotic; fluoroquinolone antibiotic; lincosamide antibiotic; carbapenem; cephalosporin; tetracycline antibiotic; rifamycin antibiotic; diaminopyrimidine antibiotic; phenicol antibiotic; penem	adeI	resistance-nodulation-cell division (RND) antibiotic efflux pump	antibiotic efflux	GCA_001432935
carbapenem; cephalosporin; penam	OXA-500	OXA beta-lactamase	antibiotic inactivation	GCA_001432935
fluoroquinolone antibiotic	Acinetobacter baumannii parC conferring resistance to fluoroquinolones	fluoroquinolone resistant parC	antibiotic target alteration	GCA_001432935
macrolide antibiotic; aminocoumarin antibiotic	abeS	small multidrug resistance (SMR) antibiotic efflux pump	antibiotic efflux	GCA_001433125
fluoroquinolone antibiotic; tetracycline antibiotic	adeL	resistance-nodulation-cell division (RND) antibiotic efflux pump	antibiotic efflux	GCA_001433125
fluoroquinolone antibiotic; tetracycline antibiotic	adeG	resistance-nodulation-cell division (RND) antibiotic efflux pump	antibiotic efflux	GCA_001433125
fluoroquinolone antibiotic; tetracycline antibiotic	adeF	resistance-nodulation-cell division (RND) antibiotic efflux pump	antibiotic efflux	GCA_001433125
carbapenem; cephalosporin; penam	OXA-821	OXA beta-lactamase	antibiotic inactivation	GCA_001433125
peptide antibiotic	LpsB	Intrinsic peptide antibiotic resistant Lps	reduced permeability to antibiotic	GCA_001433125
fluoroquinolone antibiotic; diaminopyrimidine antibiotic; phenicol antibiotic	rsmA	resistance-nodulation-cell division (RND) antibiotic efflux pump	antibiotic efflux	GCA_001433125
macrolide antibiotic; acridine dye; disinfecting agents and intercalating dyes	Acinetobacter baumannii AmvA	major facilitator superfamily (MFS) antibiotic efflux pump	antibiotic efflux	GCA_001433125
fluoroquinolone antibiotic	Acinetobacter baumannii AbaQ	major facilitator superfamily (MFS) antibiotic efflux pump	antibiotic efflux	GCA_001433125
fluoroquinolone antibiotic; acridine dye; triclosan; disinfecting agents and intercalating dyes	abeM	multidrug and toxic compound extrusion (MATE) transporter	antibiotic efflux	GCA_001433125
cephalosporin	ADC-18	ADC beta-lactamase without carbapenemase activity	antibiotic inactivation	GCA_001433125
aminoglycoside antibiotic	ANT(3'')-IIc	ANT(3'')	antibiotic inactivation	GCA_001433125
macrolide antibiotic; fluoroquinolone antibiotic; lincosamide antibiotic; carbapenem; cephalosporin; tetracycline antibiotic; rifamycin antibiotic; diaminopyrimidine antibiotic; phenicol antibiotic; penem	adeK	resistance-nodulation-cell division (RND) antibiotic efflux pump	antibiotic efflux	GCA_001433125
macrolide antibiotic; fluoroquinolone antibiotic; lincosamide antibiotic; carbapenem; cephalosporin; tetracycline antibiotic; rifamycin antibiotic; diaminopyrimidine antibiotic; phenicol antibiotic; penem	adeJ	resistance-nodulation-cell division (RND) antibiotic efflux pump	antibiotic efflux	GCA_001433125
macrolide antibiotic; fluoroquinolone antibiotic; lincosamide antibiotic; carbapenem; cephalosporin; tetracycline antibiotic; rifamycin antibiotic; diaminopyrimidine antibiotic; phenicol antibiotic; penem	adeI	resistance-nodulation-cell division (RND) antibiotic efflux pump	antibiotic efflux	GCA_001433125
fluoroquinolone antibiotic	Acinetobacter baumannii parC conferring resistance to fluoroquinolones	fluoroquinolone resistant parC	antibiotic target alteration	GCA_001433125
fluoroquinolone antibiotic	Acinetobacter baumannii AbaQ	major facilitator superfamily (MFS) antibiotic efflux pump	antibiotic efflux	GCA_001433185
macrolide antibiotic; acridine dye; disinfecting agents and intercalating dyes	Acinetobacter baumannii AmvA	major facilitator superfamily (MFS) antibiotic efflux pump	antibiotic efflux	GCA_001433185
macrolide antibiotic; monobactam; tetracycline antibiotic; aminocoumarin antibiotic	MuxA	resistance-nodulation-cell division (RND) antibiotic efflux pump	antibiotic efflux	GCA_001433185
macrolide antibiotic; fluoroquinolone antibiotic; lincosamide antibiotic; carbapenem; cephalosporin; tetracycline antibiotic; rifamycin antibiotic; diaminopyrimidine antibiotic; phenicol antibiotic; penem	adeK	resistance-nodulation-cell division (RND) antibiotic efflux pump	antibiotic efflux	GCA_001433185
macrolide antibiotic; fluoroquinolone antibiotic; lincosamide antibiotic; carbapenem; cephalosporin; tetracycline antibiotic; rifamycin antibiotic; diaminopyrimidine antibiotic; phenicol antibiotic; penem	adeJ	resistance-nodulation-cell division (RND) antibiotic efflux pump	antibiotic efflux	GCA_001433185
macrolide antibiotic; fluoroquinolone antibiotic; lincosamide antibiotic; carbapenem; cephalosporin; tetracycline antibiotic; rifamycin antibiotic; diaminopyrimidine antibiotic; phenicol antibiotic; penem	adeI	resistance-nodulation-cell division (RND) antibiotic efflux pump	antibiotic efflux	GCA_001433185
carbapenem; cephalosporin; penam	OXA-506	OXA beta-lactamase	antibiotic inactivation	GCA_001433185
aminoglycoside antibiotic	ANT(3'')-IIc	ANT(3'')	antibiotic inactivation	GCA_001433185
peptide antibiotic	LpsB	Intrinsic peptide antibiotic resistant Lps	reduced permeability to antibiotic	GCA_001433185
fluoroquinolone antibiotic; acridine dye; triclosan; disinfecting agents and intercalating dyes	abeM	multidrug and toxic compound extrusion (MATE) transporter	antibiotic efflux	GCA_001433185
fluoroquinolone antibiotic; diaminopyrimidine antibiotic; phenicol antibiotic	rsmA	resistance-nodulation-cell division (RND) antibiotic efflux pump	antibiotic efflux	GCA_001433185
macrolide antibiotic; aminocoumarin antibiotic	abeS	small multidrug resistance (SMR) antibiotic efflux pump	antibiotic efflux	GCA_001433185
fluoroquinolone antibiotic; tetracycline antibiotic	adeG	resistance-nodulation-cell division (RND) antibiotic efflux pump	antibiotic efflux	GCA_001433185
fluoroquinolone antibiotic; tetracycline antibiotic	adeF	resistance-nodulation-cell division (RND) antibiotic efflux pump	antibiotic efflux	GCA_001433185
cephalosporin	ADC-245	ADC beta-lactamases pending classification for carbapenemase activity	antibiotic inactivation	GCA_001433185
fluoroquinolone antibiotic	Acinetobacter baumannii parC conferring resistance to fluoroquinolones	fluoroquinolone resistant parC	antibiotic target alteration	GCA_001433185
aminoglycoside antibiotic	ANT(3'')-IIc	ANT(3'')	antibiotic inactivation	GCA_001433225
cephalosporin	ADC-18	ADC beta-lactamase without carbapenemase activity	antibiotic inactivation	GCA_001433225
fluoroquinolone antibiotic; tetracycline antibiotic	adeF	resistance-nodulation-cell division (RND) antibiotic efflux pump	antibiotic efflux	GCA_001433225
fluoroquinolone antibiotic; tetracycline antibiotic	adeG	resistance-nodulation-cell division (RND) antibiotic efflux pump	antibiotic efflux	GCA_001433225
fluoroquinolone antibiotic; tetracycline antibiotic	adeL	resistance-nodulation-cell division (RND) antibiotic efflux pump	antibiotic efflux	GCA_001433225
macrolide antibiotic; aminocoumarin antibiotic	abeS	small multidrug resistance (SMR) antibiotic efflux pump	antibiotic efflux	GCA_001433225
macrolide antibiotic; fluoroquinolone antibiotic; lincosamide antibiotic; carbapenem; cephalosporin; tetracycline antibiotic; rifamycin antibiotic; diaminopyrimidine antibiotic; phenicol antibiotic; penem	adeI	resistance-nodulation-cell division (RND) antibiotic efflux pump	antibiotic efflux	GCA_001433225
macrolide antibiotic; fluoroquinolone antibiotic; lincosamide antibiotic; carbapenem; cephalosporin; tetracycline antibiotic; rifamycin antibiotic; diaminopyrimidine antibiotic; phenicol antibiotic; penem	adeJ	resistance-nodulation-cell division (RND) antibiotic efflux pump	antibiotic efflux	GCA_001433225
macrolide antibiotic; fluoroquinolone antibiotic; lincosamide antibiotic; carbapenem; cephalosporin; tetracycline antibiotic; rifamycin antibiotic; diaminopyrimidine antibiotic; phenicol antibiotic; penem	adeK	resistance-nodulation-cell division (RND) antibiotic efflux pump	antibiotic efflux	GCA_001433225
fluoroquinolone antibiotic	Acinetobacter baumannii AbaQ	major facilitator superfamily (MFS) antibiotic efflux pump	antibiotic efflux	GCA_001433225
fluoroquinolone antibiotic; diaminopyrimidine antibiotic; phenicol antibiotic	rsmA	resistance-nodulation-cell division (RND) antibiotic efflux pump	antibiotic efflux	GCA_001433225
carbapenem; cephalosporin; penam	OXA-500	OXA beta-lactamase	antibiotic inactivation	GCA_001433225
macrolide antibiotic; acridine dye; disinfecting agents and intercalating dyes	Acinetobacter baumannii AmvA	major facilitator superfamily (MFS) antibiotic efflux pump	antibiotic efflux	GCA_001433225
fluoroquinolone antibiotic; acridine dye; triclosan; disinfecting agents and intercalating dyes	abeM	multidrug and toxic compound extrusion (MATE) transporter	antibiotic efflux	GCA_001433225
peptide antibiotic	LpsB	Intrinsic peptide antibiotic resistant Lps	reduced permeability to antibiotic	GCA_001433225
fluoroquinolone antibiotic	Acinetobacter baumannii parC conferring resistance to fluoroquinolones	fluoroquinolone resistant parC	antibiotic target alteration	GCA_001433225
carbapenem; cephalosporin; penam	OXA-821	OXA beta-lactamase	antibiotic inactivation	GCA_001433295
macrolide antibiotic; aminocoumarin antibiotic	abeS	small multidrug resistance (SMR) antibiotic efflux pump	antibiotic efflux	GCA_001433295
fluoroquinolone antibiotic; tetracycline antibiotic	adeL	resistance-nodulation-cell division (RND) antibiotic efflux pump	antibiotic efflux	GCA_001433295
fluoroquinolone antibiotic; tetracycline antibiotic	adeG	resistance-nodulation-cell division (RND) antibiotic efflux pump	antibiotic efflux	GCA_001433295
fluoroquinolone antibiotic; tetracycline antibiotic	adeF	resistance-nodulation-cell division (RND) antibiotic efflux pump	antibiotic efflux	GCA_001433295
cephalosporin	ADC-18	ADC beta-lactamase without carbapenemase activity	antibiotic inactivation	GCA_001433295
fluoroquinolone antibiotic; acridine dye; triclosan; disinfecting agents and intercalating dyes	abeM	multidrug and toxic compound extrusion (MATE) transporter	antibiotic efflux	GCA_001433295
aminoglycoside antibiotic	ANT(3'')-IIc	ANT(3'')	antibiotic inactivation	GCA_001433295
fluoroquinolone antibiotic	Acinetobacter baumannii AbaQ	major facilitator superfamily (MFS) antibiotic efflux pump	antibiotic efflux	GCA_001433295
fluoroquinolone antibiotic; diaminopyrimidine antibiotic; phenicol antibiotic	rsmA	resistance-nodulation-cell division (RND) antibiotic efflux pump	antibiotic efflux	GCA_001433295
macrolide antibiotic; fluoroquinolone antibiotic; lincosamide antibiotic; carbapenem; cephalosporin; tetracycline antibiotic; rifamycin antibiotic; diaminopyrimidine antibiotic; phenicol antibiotic; penem	adeI	resistance-nodulation-cell division (RND) antibiotic efflux pump	antibiotic efflux	GCA_001433295
macrolide antibiotic; fluoroquinolone antibiotic; lincosamide antibiotic; carbapenem; cephalosporin; tetracycline antibiotic; rifamycin antibiotic; diaminopyrimidine antibiotic; phenicol antibiotic; penem	adeJ	resistance-nodulation-cell division (RND) antibiotic efflux pump	antibiotic efflux	GCA_001433295
macrolide antibiotic; fluoroquinolone antibiotic; lincosamide antibiotic; carbapenem; cephalosporin; tetracycline antibiotic; rifamycin antibiotic; diaminopyrimidine antibiotic; phenicol antibiotic; penem	adeK	resistance-nodulation-cell division (RND) antibiotic efflux pump	antibiotic efflux	GCA_001433295
macrolide antibiotic; acridine dye; disinfecting agents and intercalating dyes	Acinetobacter baumannii AmvA	major facilitator superfamily (MFS) antibiotic efflux pump	antibiotic efflux	GCA_001433295
peptide antibiotic	LpsB	Intrinsic peptide antibiotic resistant Lps	reduced permeability to antibiotic	GCA_001433295
fluoroquinolone antibiotic	Acinetobacter baumannii parC conferring resistance to fluoroquinolones	fluoroquinolone resistant parC	antibiotic target alteration	GCA_001433295
macrolide antibiotic; fluoroquinolone antibiotic; lincosamide antibiotic; carbapenem; cephalosporin; tetracycline antibiotic; rifamycin antibiotic; diaminopyrimidine antibiotic; phenicol antibiotic; penem	adeI	resistance-nodulation-cell division (RND) antibiotic efflux pump	antibiotic efflux	GCA_001577285
macrolide antibiotic; fluoroquinolone antibiotic; lincosamide antibiotic; carbapenem; cephalosporin; tetracycline antibiotic; rifamycin antibiotic; diaminopyrimidine antibiotic; phenicol antibiotic; penem	adeJ	resistance-nodulation-cell division (RND) antibiotic efflux pump	antibiotic efflux	GCA_001577285
macrolide antibiotic; fluoroquinolone antibiotic; lincosamide antibiotic; carbapenem; cephalosporin; tetracycline antibiotic; rifamycin antibiotic; diaminopyrimidine antibiotic; phenicol antibiotic; penem	adeK	resistance-nodulation-cell division (RND) antibiotic efflux pump	antibiotic efflux	GCA_001577285
aminoglycoside antibiotic	ANT(3'')-IIc	ANT(3'')	antibiotic inactivation	GCA_001577285
fluoroquinolone antibiotic; tetracycline antibiotic	adeF	resistance-nodulation-cell division (RND) antibiotic efflux pump	antibiotic efflux	GCA_001577285
fluoroquinolone antibiotic; acridine dye; triclosan; disinfecting agents and intercalating dyes	abeM	multidrug and toxic compound extrusion (MATE) transporter	antibiotic efflux	GCA_001577285
peptide antibiotic	LpsB	Intrinsic peptide antibiotic resistant Lps	reduced permeability to antibiotic	GCA_001577285
fluoroquinolone antibiotic; diaminopyrimidine antibiotic; phenicol antibiotic	rsmA	resistance-nodulation-cell division (RND) antibiotic efflux pump	antibiotic efflux	GCA_001577285
carbapenem; cephalosporin; penam	OXA-421	OXA beta-lactamase	antibiotic inactivation	GCA_001577285
fluoroquinolone antibiotic	Acinetobacter baumannii AbaQ	major facilitator superfamily (MFS) antibiotic efflux pump	antibiotic efflux	GCA_001577285
macrolide antibiotic; acridine dye; disinfecting agents and intercalating dyes	Acinetobacter baumannii AmvA	major facilitator superfamily (MFS) antibiotic efflux pump	antibiotic efflux	GCA_001577285
macrolide antibiotic; aminocoumarin antibiotic	abeS	small multidrug resistance (SMR) antibiotic efflux pump	antibiotic efflux	GCA_001577285
fluoroquinolone antibiotic; tetracycline antibiotic	adeL	resistance-nodulation-cell division (RND) antibiotic efflux pump	antibiotic efflux	GCA_001577285
fluoroquinolone antibiotic; tetracycline antibiotic	adeG	resistance-nodulation-cell division (RND) antibiotic efflux pump	antibiotic efflux	GCA_001577285
fluoroquinolone antibiotic; tetracycline antibiotic	adeF	resistance-nodulation-cell division (RND) antibiotic efflux pump	antibiotic efflux	GCA_001577285
cephalosporin	ADC-150	ADC beta-lactamases pending classification for carbapenemase activity	antibiotic inactivation	GCA_001577285
macrolide antibiotic; lincosamide antibiotic; streptogramin antibiotic; tetracycline antibiotic; oxazolidinone antibiotic; phenicol antibiotic; pleuromutilin antibiotic	msrE	ABC-F ATP-binding cassette ribosomal protection protein	antibiotic target protection	GCA_001577285
macrolide antibiotic	mphE	macrolide phosphotransferase (MPH)	antibiotic inactivation	GCA_001577285
carbapenem; cephalosporin; penam	OXA-58	OXA beta-lactamase	antibiotic inactivation	GCA_001577285
aminoglycoside antibiotic	APH(3'')-Ib	APH(3'')	antibiotic inactivation	GCA_001577285
aminoglycoside antibiotic	APH(6)-Id	APH(6)	antibiotic inactivation	GCA_001577285
aminoglycoside antibiotic	AAC(3)-IId	AAC(3)	antibiotic inactivation	GCA_001577285
sulfonamide antibiotic	sul2	sulfonamide resistant sul	antibiotic target replacement	GCA_001577285
carbapenem; cephalosporin; cephamycin; penam	NDM-1	NDM beta-lactamase	antibiotic inactivation	GCA_001577285
fluoroquinolone antibiotic	Acinetobacter baumannii parC conferring resistance to fluoroquinolones	fluoroquinolone resistant parC	antibiotic target alteration	GCA_001577285
fluoroquinolone antibiotic; acridine dye; triclosan; disinfecting agents and intercalating dyes	abeM	multidrug and toxic compound extrusion (MATE) transporter	antibiotic efflux	GCA_001617545
peptide antibiotic	LpsB	Intrinsic peptide antibiotic resistant Lps	reduced permeability to antibiotic	GCA_001617545
fluoroquinolone antibiotic; diaminopyrimidine antibiotic; phenicol antibiotic	rsmA	resistance-nodulation-cell division (RND) antibiotic efflux pump	antibiotic efflux	GCA_001617545
carbapenem; cephalosporin; penam	OXA-820	OXA beta-lactamase	antibiotic inactivation	GCA_001617545
macrolide antibiotic; acridine dye; disinfecting agents and intercalating dyes	Acinetobacter baumannii AmvA	major facilitator superfamily (MFS) antibiotic efflux pump	antibiotic efflux	GCA_001617545
macrolide antibiotic; aminocoumarin antibiotic	abeS	small multidrug resistance (SMR) antibiotic efflux pump	antibiotic efflux	GCA_001617545
fluoroquinolone antibiotic; tetracycline antibiotic	adeG	resistance-nodulation-cell division (RND) antibiotic efflux pump	antibiotic efflux	GCA_001617545
fluoroquinolone antibiotic; tetracycline antibiotic	adeF	resistance-nodulation-cell division (RND) antibiotic efflux pump	antibiotic efflux	GCA_001617545
cephalosporin	ADC-151	ADC beta-lactamases pending classification for carbapenemase activity	antibiotic inactivation	GCA_001617545
macrolide antibiotic; fluoroquinolone antibiotic; lincosamide antibiotic; carbapenem; cephalosporin; tetracycline antibiotic; rifamycin antibiotic; diaminopyrimidine antibiotic; phenicol antibiotic; penem	adeI	resistance-nodulation-cell division (RND) antibiotic efflux pump	antibiotic efflux	GCA_001617545
macrolide antibiotic; fluoroquinolone antibiotic; lincosamide antibiotic; carbapenem; cephalosporin; tetracycline antibiotic; rifamycin antibiotic; diaminopyrimidine antibiotic; phenicol antibiotic; penem	adeJ	resistance-nodulation-cell division (RND) antibiotic efflux pump	antibiotic efflux	GCA_001617545
macrolide antibiotic; fluoroquinolone antibiotic; lincosamide antibiotic; carbapenem; cephalosporin; tetracycline antibiotic; rifamycin antibiotic; diaminopyrimidine antibiotic; phenicol antibiotic; penem	adeK	resistance-nodulation-cell division (RND) antibiotic efflux pump	antibiotic efflux	GCA_001617545
carbapenem; cephalosporin; penam	OXA-72	OXA beta-lactamase	antibiotic inactivation	GCA_001617545
fluoroquinolone antibiotic	Acinetobacter baumannii parC conferring resistance to fluoroquinolones	fluoroquinolone resistant parC	antibiotic target alteration	GCA_001617545
peptide antibiotic	LpsB	Intrinsic peptide antibiotic resistant Lps	reduced permeability to antibiotic	GCA_001684275
fluoroquinolone antibiotic	Acinetobacter baumannii AbaQ	major facilitator superfamily (MFS) antibiotic efflux pump	antibiotic efflux	GCA_001684275
carbapenem; cephalosporin; penam	OXA-821	OXA beta-lactamase	antibiotic inactivation	GCA_001684275
macrolide antibiotic; aminocoumarin antibiotic	abeS	small multidrug resistance (SMR) antibiotic efflux pump	antibiotic efflux	GCA_001684275
fluoroquinolone antibiotic; tetracycline antibiotic	adeL	resistance-nodulation-cell division (RND) antibiotic efflux pump	antibiotic efflux	GCA_001684275
fluoroquinolone antibiotic; tetracycline antibiotic	adeG	resistance-nodulation-cell division (RND) antibiotic efflux pump	antibiotic efflux	GCA_001684275
fluoroquinolone antibiotic; tetracycline antibiotic	adeF	resistance-nodulation-cell division (RND) antibiotic efflux pump	antibiotic efflux	GCA_001684275
cephalosporin	ADC-18	ADC beta-lactamase without carbapenemase activity	antibiotic inactivation	GCA_001684275
macrolide antibiotic; fluoroquinolone antibiotic; lincosamide antibiotic; carbapenem; cephalosporin; tetracycline antibiotic; rifamycin antibiotic; diaminopyrimidine antibiotic; phenicol antibiotic; penem	adeI	resistance-nodulation-cell division (RND) antibiotic efflux pump	antibiotic efflux	GCA_001684275
macrolide antibiotic; fluoroquinolone antibiotic; lincosamide antibiotic; carbapenem; cephalosporin; tetracycline antibiotic; rifamycin antibiotic; diaminopyrimidine antibiotic; phenicol antibiotic; penem	adeJ	resistance-nodulation-cell division (RND) antibiotic efflux pump	antibiotic efflux	GCA_001684275
macrolide antibiotic; fluoroquinolone antibiotic; lincosamide antibiotic; carbapenem; cephalosporin; tetracycline antibiotic; rifamycin antibiotic; diaminopyrimidine antibiotic; phenicol antibiotic; penem	adeK	resistance-nodulation-cell division (RND) antibiotic efflux pump	antibiotic efflux	GCA_001684275
fluoroquinolone antibiotic; tetracycline antibiotic	adeF	resistance-nodulation-cell division (RND) antibiotic efflux pump	antibiotic efflux	GCA_001684275
fluoroquinolone antibiotic; diaminopyrimidine antibiotic; phenicol antibiotic	rsmA	resistance-nodulation-cell division (RND) antibiotic efflux pump	antibiotic efflux	GCA_001684275
fluoroquinolone antibiotic; acridine dye; triclosan; disinfecting agents and intercalating dyes	abeM	multidrug and toxic compound extrusion (MATE) transporter	antibiotic efflux	GCA_001684275
macrolide antibiotic; acridine dye; disinfecting agents and intercalating dyes	Acinetobacter baumannii AmvA	major facilitator superfamily (MFS) antibiotic efflux pump	antibiotic efflux	GCA_001684275
fluoroquinolone antibiotic	Acinetobacter baumannii parC conferring resistance to fluoroquinolones	fluoroquinolone resistant parC	antibiotic target alteration	GCA_001684275
macrolide antibiotic; fluoroquinolone antibiotic; lincosamide antibiotic; carbapenem; cephalosporin; tetracycline antibiotic; rifamycin antibiotic; diaminopyrimidine antibiotic; phenicol antibiotic; penem	adeK	resistance-nodulation-cell division (RND) antibiotic efflux pump	antibiotic efflux	GCA_001698835
macrolide antibiotic; fluoroquinolone antibiotic; lincosamide antibiotic; carbapenem; cephalosporin; tetracycline antibiotic; rifamycin antibiotic; diaminopyrimidine antibiotic; phenicol antibiotic; penem	adeJ	resistance-nodulation-cell division (RND) antibiotic efflux pump	antibiotic efflux	GCA_001698835
macrolide antibiotic; fluoroquinolone antibiotic; lincosamide antibiotic; carbapenem; cephalosporin; tetracycline antibiotic; rifamycin antibiotic; diaminopyrimidine antibiotic; phenicol antibiotic; penem	adeI	resistance-nodulation-cell division (RND) antibiotic efflux pump	antibiotic efflux	GCA_001698835
cephalosporin	ADC-18	ADC beta-lactamase without carbapenemase activity	antibiotic inactivation	GCA_001698835
fluoroquinolone antibiotic; tetracycline antibiotic	adeF	resistance-nodulation-cell division (RND) antibiotic efflux pump	antibiotic efflux	GCA_001698835
fluoroquinolone antibiotic; tetracycline antibiotic	adeG	resistance-nodulation-cell division (RND) antibiotic efflux pump	antibiotic efflux	GCA_001698835
fluoroquinolone antibiotic; tetracycline antibiotic	adeL	resistance-nodulation-cell division (RND) antibiotic efflux pump	antibiotic efflux	GCA_001698835
macrolide antibiotic; aminocoumarin antibiotic	abeS	small multidrug resistance (SMR) antibiotic efflux pump	antibiotic efflux	GCA_001698835
macrolide antibiotic; acridine dye; disinfecting agents and intercalating dyes	Acinetobacter baumannii AmvA	major facilitator superfamily (MFS) antibiotic efflux pump	antibiotic efflux	GCA_001698835
fluoroquinolone antibiotic	Acinetobacter baumannii AbaQ	major facilitator superfamily (MFS) antibiotic efflux pump	antibiotic efflux	GCA_001698835
carbapenem; cephalosporin; penam	OXA-821	OXA beta-lactamase	antibiotic inactivation	GCA_001698835
fluoroquinolone antibiotic; diaminopyrimidine antibiotic; phenicol antibiotic	rsmA	resistance-nodulation-cell division (RND) antibiotic efflux pump	antibiotic efflux	GCA_001698835
peptide antibiotic	LpsB	Intrinsic peptide antibiotic resistant Lps	reduced permeability to antibiotic	GCA_001698835
fluoroquinolone antibiotic; acridine dye; triclosan; disinfecting agents and intercalating dyes	abeM	multidrug and toxic compound extrusion (MATE) transporter	antibiotic efflux	GCA_001698835
aminoglycoside antibiotic	ANT(3'')-IIc	ANT(3'')	antibiotic inactivation	GCA_001698835
fluoroquinolone antibiotic	Acinetobacter baumannii parC conferring resistance to fluoroquinolones	fluoroquinolone resistant parC	antibiotic target alteration	GCA_001698835
carbapenem; cephalosporin; penam	OXA-533	OXA beta-lactamase	antibiotic inactivation	GCA_001706035
macrolide antibiotic; acridine dye; disinfecting agents and intercalating dyes	Acinetobacter baumannii AmvA	major facilitator superfamily (MFS) antibiotic efflux pump	antibiotic efflux	GCA_001706035
fluoroquinolone antibiotic; diaminopyrimidine antibiotic; phenicol antibiotic	rsmA	resistance-nodulation-cell division (RND) antibiotic efflux pump	antibiotic efflux	GCA_001706035
macrolide antibiotic; fluoroquinolone antibiotic; lincosamide antibiotic; carbapenem; cephalosporin; tetracycline antibiotic; rifamycin antibiotic; diaminopyrimidine antibiotic; phenicol antibiotic; penem	adeI	resistance-nodulation-cell division (RND) antibiotic efflux pump	antibiotic efflux	GCA_001706035
macrolide antibiotic; fluoroquinolone antibiotic; lincosamide antibiotic; carbapenem; cephalosporin; tetracycline antibiotic; rifamycin antibiotic; diaminopyrimidine antibiotic; phenicol antibiotic; penem	adeJ	resistance-nodulation-cell division (RND) antibiotic efflux pump	antibiotic efflux	GCA_001706035
macrolide antibiotic; fluoroquinolone antibiotic; lincosamide antibiotic; carbapenem; cephalosporin; tetracycline antibiotic; rifamycin antibiotic; diaminopyrimidine antibiotic; phenicol antibiotic; penem	adeK	resistance-nodulation-cell division (RND) antibiotic efflux pump	antibiotic efflux	GCA_001706035
fosfomycin	Acinetobacter baumannii AbaF	major facilitator superfamily (MFS) antibiotic efflux pump	antibiotic efflux	GCA_001706035
peptide antibiotic	LpsB	Intrinsic peptide antibiotic resistant Lps	reduced permeability to antibiotic	GCA_001706035
fluoroquinolone antibiotic; acridine dye; triclosan; disinfecting agents and intercalating dyes	abeM	multidrug and toxic compound extrusion (MATE) transporter	antibiotic efflux	GCA_001706035
cephalosporin	ADC-70	ADC beta-lactamases pending classification for carbapenemase activity	antibiotic inactivation	GCA_001706035
fluoroquinolone antibiotic; tetracycline antibiotic	adeF	resistance-nodulation-cell division (RND) antibiotic efflux pump	antibiotic efflux	GCA_001706035
fluoroquinolone antibiotic; tetracycline antibiotic	adeG	resistance-nodulation-cell division (RND) antibiotic efflux pump	antibiotic efflux	GCA_001706035
macrolide antibiotic; aminocoumarin antibiotic	abeS	small multidrug resistance (SMR) antibiotic efflux pump	antibiotic efflux	GCA_001706035
fluoroquinolone antibiotic	Acinetobacter baumannii AbaQ	major facilitator superfamily (MFS) antibiotic efflux pump	antibiotic efflux	GCA_001706035
fluoroquinolone antibiotic	Acinetobacter baumannii parC conferring resistance to fluoroquinolones	fluoroquinolone resistant parC	antibiotic target alteration	GCA_001706035
fluoroquinolone antibiotic	Acinetobacter baumannii AbaQ	major facilitator superfamily (MFS) antibiotic efflux pump	antibiotic efflux	GCA_001706045
aminoglycoside antibiotic	ANT(3'')-IIc	ANT(3'')	antibiotic inactivation	GCA_001706045
peptide antibiotic	LpsB	Intrinsic peptide antibiotic resistant Lps	reduced permeability to antibiotic	GCA_001706045
fluoroquinolone antibiotic; acridine dye; triclosan; disinfecting agents and intercalating dyes	abeM	multidrug and toxic compound extrusion (MATE) transporter	antibiotic efflux	GCA_001706045
macrolide antibiotic; acridine dye; disinfecting agents and intercalating dyes	Acinetobacter baumannii AmvA	major facilitator superfamily (MFS) antibiotic efflux pump	antibiotic efflux	GCA_001706045
macrolide antibiotic; fluoroquinolone antibiotic; lincosamide antibiotic; carbapenem; cephalosporin; tetracycline antibiotic; rifamycin antibiotic; diaminopyrimidine antibiotic; phenicol antibiotic; penem	adeI	resistance-nodulation-cell division (RND) antibiotic efflux pump	antibiotic efflux	GCA_001706045
macrolide antibiotic; fluoroquinolone antibiotic; lincosamide antibiotic; carbapenem; cephalosporin; tetracycline antibiotic; rifamycin antibiotic; diaminopyrimidine antibiotic; phenicol antibiotic; penem	adeJ	resistance-nodulation-cell division (RND) antibiotic efflux pump	antibiotic efflux	GCA_001706045
macrolide antibiotic; fluoroquinolone antibiotic; lincosamide antibiotic; carbapenem; cephalosporin; tetracycline antibiotic; rifamycin antibiotic; diaminopyrimidine antibiotic; phenicol antibiotic; penem	adeK	resistance-nodulation-cell division (RND) antibiotic efflux pump	antibiotic efflux	GCA_001706045
fluoroquinolone antibiotic; diaminopyrimidine antibiotic; phenicol antibiotic	rsmA	resistance-nodulation-cell division (RND) antibiotic efflux pump	antibiotic efflux	GCA_001706045
cephalosporin	ADC-18	ADC beta-lactamase without carbapenemase activity	antibiotic inactivation	GCA_001706045
fluoroquinolone antibiotic; tetracycline antibiotic	adeF	resistance-nodulation-cell division (RND) antibiotic efflux pump	antibiotic efflux	GCA_001706045
fluoroquinolone antibiotic; tetracycline antibiotic	adeG	resistance-nodulation-cell division (RND) antibiotic efflux pump	antibiotic efflux	GCA_001706045
fluoroquinolone antibiotic; tetracycline antibiotic	adeL	resistance-nodulation-cell division (RND) antibiotic efflux pump	antibiotic efflux	GCA_001706045
macrolide antibiotic; aminocoumarin antibiotic	abeS	small multidrug resistance (SMR) antibiotic efflux pump	antibiotic efflux	GCA_001706045
carbapenem; cephalosporin; penam	OXA-500	OXA beta-lactamase	antibiotic inactivation	GCA_001706045
fluoroquinolone antibiotic	Acinetobacter baumannii parC conferring resistance to fluoroquinolones	fluoroquinolone resistant parC	antibiotic target alteration	GCA_001706045
cephalosporin	ADC-18	ADC beta-lactamase without carbapenemase activity	antibiotic inactivation	GCA_001706055
fluoroquinolone antibiotic; tetracycline antibiotic	adeF	resistance-nodulation-cell division (RND) antibiotic efflux pump	antibiotic efflux	GCA_001706055
fluoroquinolone antibiotic; tetracycline antibiotic	adeG	resistance-nodulation-cell division (RND) antibiotic efflux pump	antibiotic efflux	GCA_001706055
fluoroquinolone antibiotic; tetracycline antibiotic	adeL	resistance-nodulation-cell division (RND) antibiotic efflux pump	antibiotic efflux	GCA_001706055
macrolide antibiotic; aminocoumarin antibiotic	abeS	small multidrug resistance (SMR) antibiotic efflux pump	antibiotic efflux	GCA_001706055
carbapenem; cephalosporin; penam	OXA-500	OXA beta-lactamase	antibiotic inactivation	GCA_001706055
macrolide antibiotic; fluoroquinolone antibiotic; lincosamide antibiotic; carbapenem; cephalosporin; tetracycline antibiotic; rifamycin antibiotic; diaminopyrimidine antibiotic; phenicol antibiotic; penem	adeI	resistance-nodulation-cell division (RND) antibiotic efflux pump	antibiotic efflux	GCA_001706055
macrolide antibiotic; fluoroquinolone antibiotic; lincosamide antibiotic; carbapenem; cephalosporin; tetracycline antibiotic; rifamycin antibiotic; diaminopyrimidine antibiotic; phenicol antibiotic; penem	adeJ	resistance-nodulation-cell division (RND) antibiotic efflux pump	antibiotic efflux	GCA_001706055
macrolide antibiotic; fluoroquinolone antibiotic; lincosamide antibiotic; carbapenem; cephalosporin; tetracycline antibiotic; rifamycin antibiotic; diaminopyrimidine antibiotic; phenicol antibiotic; penem	adeK	resistance-nodulation-cell division (RND) antibiotic efflux pump	antibiotic efflux	GCA_001706055
macrolide antibiotic; acridine dye; disinfecting agents and intercalating dyes	Acinetobacter baumannii AmvA	major facilitator superfamily (MFS) antibiotic efflux pump	antibiotic efflux	GCA_001706055
peptide antibiotic	LpsB	Intrinsic peptide antibiotic resistant Lps	reduced permeability to antibiotic	GCA_001706055
fluoroquinolone antibiotic	Acinetobacter baumannii AbaQ	major facilitator superfamily (MFS) antibiotic efflux pump	antibiotic efflux	GCA_001706055
fluoroquinolone antibiotic; acridine dye; triclosan; disinfecting agents and intercalating dyes	abeM	multidrug and toxic compound extrusion (MATE) transporter	antibiotic efflux	GCA_001706055
fluoroquinolone antibiotic; diaminopyrimidine antibiotic; phenicol antibiotic	rsmA	resistance-nodulation-cell division (RND) antibiotic efflux pump	antibiotic efflux	GCA_001706055
fluoroquinolone antibiotic	Acinetobacter baumannii parC conferring resistance to fluoroquinolones	fluoroquinolone resistant parC	antibiotic target alteration	GCA_001706055
carbapenem; cephalosporin; penam	OXA-506	OXA beta-lactamase	antibiotic inactivation	GCA_001706065
fluoroquinolone antibiotic; diaminopyrimidine antibiotic; phenicol antibiotic	rsmA	resistance-nodulation-cell division (RND) antibiotic efflux pump	antibiotic efflux	GCA_001706065
fluoroquinolone antibiotic	Acinetobacter baumannii AbaQ	major facilitator superfamily (MFS) antibiotic efflux pump	antibiotic efflux	GCA_001706065
cephalosporin	ADC-245	ADC beta-lactamases pending classification for carbapenemase activity	antibiotic inactivation	GCA_001706065
fluoroquinolone antibiotic; tetracycline antibiotic	adeF	resistance-nodulation-cell division (RND) antibiotic efflux pump	antibiotic efflux	GCA_001706065
fluoroquinolone antibiotic; tetracycline antibiotic	adeG	resistance-nodulation-cell division (RND) antibiotic efflux pump	antibiotic efflux	GCA_001706065
macrolide antibiotic; aminocoumarin antibiotic	abeS	small multidrug resistance (SMR) antibiotic efflux pump	antibiotic efflux	GCA_001706065
aminoglycoside antibiotic	ANT(3'')-IIc	ANT(3'')	antibiotic inactivation	GCA_001706065
macrolide antibiotic; acridine dye; disinfecting agents and intercalating dyes	Acinetobacter baumannii AmvA	major facilitator superfamily (MFS) antibiotic efflux pump	antibiotic efflux	GCA_001706065
fluoroquinolone antibiotic; tetracycline antibiotic	adeF	resistance-nodulation-cell division (RND) antibiotic efflux pump	antibiotic efflux	GCA_001706065
fluoroquinolone antibiotic; acridine dye; triclosan; disinfecting agents and intercalating dyes	abeM	multidrug and toxic compound extrusion (MATE) transporter	antibiotic efflux	GCA_001706065
peptide antibiotic	LpsB	Intrinsic peptide antibiotic resistant Lps	reduced permeability to antibiotic	GCA_001706065
macrolide antibiotic; fluoroquinolone antibiotic; lincosamide antibiotic; carbapenem; cephalosporin; tetracycline antibiotic; rifamycin antibiotic; diaminopyrimidine antibiotic; phenicol antibiotic; penem	adeK	resistance-nodulation-cell division (RND) antibiotic efflux pump	antibiotic efflux	GCA_001706065
macrolide antibiotic; fluoroquinolone antibiotic; lincosamide antibiotic; carbapenem; cephalosporin; tetracycline antibiotic; rifamycin antibiotic; diaminopyrimidine antibiotic; phenicol antibiotic; penem	adeJ	resistance-nodulation-cell division (RND) antibiotic efflux pump	antibiotic efflux	GCA_001706065
macrolide antibiotic; fluoroquinolone antibiotic; lincosamide antibiotic; carbapenem; cephalosporin; tetracycline antibiotic; rifamycin antibiotic; diaminopyrimidine antibiotic; phenicol antibiotic; penem	adeI	resistance-nodulation-cell division (RND) antibiotic efflux pump	antibiotic efflux	GCA_001706065
fluoroquinolone antibiotic	Acinetobacter baumannii parC conferring resistance to fluoroquinolones	fluoroquinolone resistant parC	antibiotic target alteration	GCA_001706065
fosfomycin	Acinetobacter baumannii AbaF	major facilitator superfamily (MFS) antibiotic efflux pump	antibiotic efflux	GCA_001706115
carbapenem; cephalosporin; penam	OXA-503	OXA beta-lactamase	antibiotic inactivation	GCA_001706115
carbapenem; cephalosporin; penam	OXA-72	OXA beta-lactamase	antibiotic inactivation	GCA_001706115
fluoroquinolone antibiotic; acridine dye; triclosan; disinfecting agents and intercalating dyes	abeM	multidrug and toxic compound extrusion (MATE) transporter	antibiotic efflux	GCA_001706115
macrolide antibiotic; acridine dye; disinfecting agents and intercalating dyes	Acinetobacter baumannii AmvA	major facilitator superfamily (MFS) antibiotic efflux pump	antibiotic efflux	GCA_001706115
fluoroquinolone antibiotic; diaminopyrimidine antibiotic; phenicol antibiotic	rsmA	resistance-nodulation-cell division (RND) antibiotic efflux pump	antibiotic efflux	GCA_001706115
fosfomycin	Acinetobacter baumannii AbaF	major facilitator superfamily (MFS) antibiotic efflux pump	antibiotic efflux	GCA_001706115
macrolide antibiotic; fluoroquinolone antibiotic; lincosamide antibiotic; carbapenem; cephalosporin; tetracycline antibiotic; rifamycin antibiotic; diaminopyrimidine antibiotic; phenicol antibiotic; penem	adeI	resistance-nodulation-cell division (RND) antibiotic efflux pump	antibiotic efflux	GCA_001706115
macrolide antibiotic; fluoroquinolone antibiotic; lincosamide antibiotic; carbapenem; cephalosporin; tetracycline antibiotic; rifamycin antibiotic; diaminopyrimidine antibiotic; phenicol antibiotic; penem	adeJ	resistance-nodulation-cell division (RND) antibiotic efflux pump	antibiotic efflux	GCA_001706115
macrolide antibiotic; fluoroquinolone antibiotic; lincosamide antibiotic; carbapenem; cephalosporin; tetracycline antibiotic; rifamycin antibiotic; diaminopyrimidine antibiotic; phenicol antibiotic; penem	adeK	resistance-nodulation-cell division (RND) antibiotic efflux pump	antibiotic efflux	GCA_001706115
fluoroquinolone antibiotic	Acinetobacter baumannii AbaQ	major facilitator superfamily (MFS) antibiotic efflux pump	antibiotic efflux	GCA_001706115
peptide antibiotic	LpsB	Intrinsic peptide antibiotic resistant Lps	reduced permeability to antibiotic	GCA_001706115
macrolide antibiotic; aminocoumarin antibiotic	abeS	small multidrug resistance (SMR) antibiotic efflux pump	antibiotic efflux	GCA_001706115
fluoroquinolone antibiotic; tetracycline antibiotic	adeG	resistance-nodulation-cell division (RND) antibiotic efflux pump	antibiotic efflux	GCA_001706115
fluoroquinolone antibiotic; tetracycline antibiotic	adeF	resistance-nodulation-cell division (RND) antibiotic efflux pump	antibiotic efflux	GCA_001706115
cephalosporin	ADC-149	ADC beta-lactamases pending classification for carbapenemase activity	antibiotic inactivation	GCA_001706115
fluoroquinolone antibiotic	Acinetobacter baumannii parC conferring resistance to fluoroquinolones	fluoroquinolone resistant parC	antibiotic target alteration	GCA_001706115
fluoroquinolone antibiotic; tetracycline antibiotic	adeF	resistance-nodulation-cell division (RND) antibiotic efflux pump	antibiotic efflux	GCA_001706125
fluoroquinolone antibiotic; tetracycline antibiotic	adeG	resistance-nodulation-cell division (RND) antibiotic efflux pump	antibiotic efflux	GCA_001706125
macrolide antibiotic; aminocoumarin antibiotic	abeS	small multidrug resistance (SMR) antibiotic efflux pump	antibiotic efflux	GCA_001706125
carbapenem; cephalosporin; penam	OXA-417	OXA beta-lactamase	antibiotic inactivation	GCA_001706125
peptide antibiotic	LpsB	Intrinsic peptide antibiotic resistant Lps	reduced permeability to antibiotic	GCA_001706125
fluoroquinolone antibiotic; acridine dye; triclosan; disinfecting agents and intercalating dyes	abeM	multidrug and toxic compound extrusion (MATE) transporter	antibiotic efflux	GCA_001706125
fluoroquinolone antibiotic; diaminopyrimidine antibiotic; phenicol antibiotic	rsmA	resistance-nodulation-cell division (RND) antibiotic efflux pump	antibiotic efflux	GCA_001706125
macrolide antibiotic; acridine dye; disinfecting agents and intercalating dyes	Acinetobacter baumannii AmvA	major facilitator superfamily (MFS) antibiotic efflux pump	antibiotic efflux	GCA_001706125
aminoglycoside antibiotic	ANT(3'')-IIc	ANT(3'')	antibiotic inactivation	GCA_001706125
sulfonamide antibiotic	sul1	sulfonamide resistant sul	antibiotic target replacement	GCA_001706125
acridine dye; disinfecting agents and intercalating dyes	qacEdelta1	major facilitator superfamily (MFS) antibiotic efflux pump	antibiotic efflux	GCA_001706125
aminoglycoside antibiotic	ANT(2'')-Ia	ANT(2'')	antibiotic inactivation	GCA_001706125
monobactam; carbapenem; cephalosporin; cephamycin; penam; penem	GIM-1	GIM beta-lactamase	antibiotic inactivation	GCA_001706125
macrolide antibiotic; fluoroquinolone antibiotic; lincosamide antibiotic; carbapenem; cephalosporin; tetracycline antibiotic; rifamycin antibiotic; diaminopyrimidine antibiotic; phenicol antibiotic; penem	adeI	resistance-nodulation-cell division (RND) antibiotic efflux pump	antibiotic efflux	GCA_001706125
macrolide antibiotic; fluoroquinolone antibiotic; lincosamide antibiotic; carbapenem; cephalosporin; tetracycline antibiotic; rifamycin antibiotic; diaminopyrimidine antibiotic; phenicol antibiotic; penem	adeJ	resistance-nodulation-cell division (RND) antibiotic efflux pump	antibiotic efflux	GCA_001706125
macrolide antibiotic; fluoroquinolone antibiotic; lincosamide antibiotic; carbapenem; cephalosporin; tetracycline antibiotic; rifamycin antibiotic; diaminopyrimidine antibiotic; phenicol antibiotic; penem	adeK	resistance-nodulation-cell division (RND) antibiotic efflux pump	antibiotic efflux	GCA_001706125
fluoroquinolone antibiotic	Acinetobacter baumannii AbaQ	major facilitator superfamily (MFS) antibiotic efflux pump	antibiotic efflux	GCA_001706125
cephalosporin	ADC-70	ADC beta-lactamases pending classification for carbapenemase activity	antibiotic inactivation	GCA_001706125
aminoglycoside antibiotic	APH(3')-VI	APH(3')	antibiotic inactivation	GCA_001706125
fluoroquinolone antibiotic	Acinetobacter baumannii parC conferring resistance to fluoroquinolones	fluoroquinolone resistant parC	antibiotic target alteration	GCA_001706125
macrolide antibiotic; acridine dye; disinfecting agents and intercalating dyes	Acinetobacter baumannii AmvA	major facilitator superfamily (MFS) antibiotic efflux pump	antibiotic efflux	GCA_001706135
fluoroquinolone antibiotic; diaminopyrimidine antibiotic; phenicol antibiotic	rsmA	resistance-nodulation-cell division (RND) antibiotic efflux pump	antibiotic efflux	GCA_001706135
cephalosporin	ADC-151	ADC beta-lactamases pending classification for carbapenemase activity	antibiotic inactivation	GCA_001706135
fluoroquinolone antibiotic; tetracycline antibiotic	adeF	resistance-nodulation-cell division (RND) antibiotic efflux pump	antibiotic efflux	GCA_001706135
fluoroquinolone antibiotic; tetracycline antibiotic	adeG	resistance-nodulation-cell division (RND) antibiotic efflux pump	antibiotic efflux	GCA_001706135
macrolide antibiotic; aminocoumarin antibiotic	abeS	small multidrug resistance (SMR) antibiotic efflux pump	antibiotic efflux	GCA_001706135
carbapenem; cephalosporin; penam	OXA-72	OXA beta-lactamase	antibiotic inactivation	GCA_001706135
peptide antibiotic	LpsB	Intrinsic peptide antibiotic resistant Lps	reduced permeability to antibiotic	GCA_001706135
fluoroquinolone antibiotic; acridine dye; triclosan; disinfecting agents and intercalating dyes	abeM	multidrug and toxic compound extrusion (MATE) transporter	antibiotic efflux	GCA_001706135
macrolide antibiotic; fluoroquinolone antibiotic; lincosamide antibiotic; carbapenem; cephalosporin; tetracycline antibiotic; rifamycin antibiotic; diaminopyrimidine antibiotic; phenicol antibiotic; penem	adeK	resistance-nodulation-cell division (RND) antibiotic efflux pump	antibiotic efflux	GCA_001706135
macrolide antibiotic; fluoroquinolone antibiotic; lincosamide antibiotic; carbapenem; cephalosporin; tetracycline antibiotic; rifamycin antibiotic; diaminopyrimidine antibiotic; phenicol antibiotic; penem	adeJ	resistance-nodulation-cell division (RND) antibiotic efflux pump	antibiotic efflux	GCA_001706135
macrolide antibiotic; fluoroquinolone antibiotic; lincosamide antibiotic; carbapenem; cephalosporin; tetracycline antibiotic; rifamycin antibiotic; diaminopyrimidine antibiotic; phenicol antibiotic; penem	adeI	resistance-nodulation-cell division (RND) antibiotic efflux pump	antibiotic efflux	GCA_001706135
carbapenem; cephalosporin; penam	OXA-502	OXA beta-lactamase	antibiotic inactivation	GCA_001706135
fluoroquinolone antibiotic	Acinetobacter baumannii parC conferring resistance to fluoroquinolones	fluoroquinolone resistant parC	antibiotic target alteration	GCA_001706135
aminoglycoside antibiotic	APH(3')-VI	APH(3')	antibiotic inactivation	GCA_001706155
macrolide antibiotic; acridine dye; disinfecting agents and intercalating dyes	Acinetobacter baumannii AmvA	major facilitator superfamily (MFS) antibiotic efflux pump	antibiotic efflux	GCA_001706155
fluoroquinolone antibiotic	Acinetobacter baumannii AbaQ	major facilitator superfamily (MFS) antibiotic efflux pump	antibiotic efflux	GCA_001706155
fluoroquinolone antibiotic; acridine dye; triclosan; disinfecting agents and intercalating dyes	abeM	multidrug and toxic compound extrusion (MATE) transporter	antibiotic efflux	GCA_001706155
peptide antibiotic	LpsB	Intrinsic peptide antibiotic resistant Lps	reduced permeability to antibiotic	GCA_001706155
carbapenem; cephalosporin; cephamycin; penam	NDM-1	NDM beta-lactamase	antibiotic inactivation	GCA_001706155
glycopeptide antibiotic	BRP(MBL)	Bleomycin resistant protein	antibiotic inactivation	GCA_001706155
cephalosporin	ADC-150	ADC beta-lactamases pending classification for carbapenemase activity	antibiotic inactivation	GCA_001706155
fluoroquinolone antibiotic; tetracycline antibiotic	adeF	resistance-nodulation-cell division (RND) antibiotic efflux pump	antibiotic efflux	GCA_001706155
fluoroquinolone antibiotic; tetracycline antibiotic	adeG	resistance-nodulation-cell division (RND) antibiotic efflux pump	antibiotic efflux	GCA_001706155
fluoroquinolone antibiotic; tetracycline antibiotic	adeL	resistance-nodulation-cell division (RND) antibiotic efflux pump	antibiotic efflux	GCA_001706155
macrolide antibiotic; aminocoumarin antibiotic	abeS	small multidrug resistance (SMR) antibiotic efflux pump	antibiotic efflux	GCA_001706155
aminoglycoside antibiotic	ANT(3'')-IIc	ANT(3'')	antibiotic inactivation	GCA_001706155
fluoroquinolone antibiotic; diaminopyrimidine antibiotic; phenicol antibiotic	rsmA	resistance-nodulation-cell division (RND) antibiotic efflux pump	antibiotic efflux	GCA_001706155
macrolide antibiotic; fluoroquinolone antibiotic; lincosamide antibiotic; carbapenem; cephalosporin; tetracycline antibiotic; rifamycin antibiotic; diaminopyrimidine antibiotic; phenicol antibiotic; penem	adeK	resistance-nodulation-cell division (RND) antibiotic efflux pump	antibiotic efflux	GCA_001706155
macrolide antibiotic; fluoroquinolone antibiotic; lincosamide antibiotic; carbapenem; cephalosporin; tetracycline antibiotic; rifamycin antibiotic; diaminopyrimidine antibiotic; phenicol antibiotic; penem	adeJ	resistance-nodulation-cell division (RND) antibiotic efflux pump	antibiotic efflux	GCA_001706155
macrolide antibiotic; fluoroquinolone antibiotic; lincosamide antibiotic; carbapenem; cephalosporin; tetracycline antibiotic; rifamycin antibiotic; diaminopyrimidine antibiotic; phenicol antibiotic; penem	adeI	resistance-nodulation-cell division (RND) antibiotic efflux pump	antibiotic efflux	GCA_001706155
carbapenem; cephalosporin; penam	OXA-421	OXA beta-lactamase	antibiotic inactivation	GCA_001706155
fluoroquinolone antibiotic	Acinetobacter baumannii gyrA conferring resistance to fluoroquinolones	fluoroquinolone resistant gyrA	antibiotic target alteration	GCA_001706155
fluoroquinolone antibiotic	Acinetobacter baumannii parC conferring resistance to fluoroquinolones	fluoroquinolone resistant parC	antibiotic target alteration	GCA_001706155
fluoroquinolone antibiotic; diaminopyrimidine antibiotic; phenicol antibiotic	rsmA	resistance-nodulation-cell division (RND) antibiotic efflux pump	antibiotic efflux	GCA_001706195
fluoroquinolone antibiotic; tetracycline antibiotic	adeF	resistance-nodulation-cell division (RND) antibiotic efflux pump	antibiotic efflux	GCA_001706195
fluoroquinolone antibiotic; tetracycline antibiotic	adeG	resistance-nodulation-cell division (RND) antibiotic efflux pump	antibiotic efflux	GCA_001706195
fluoroquinolone antibiotic; tetracycline antibiotic	adeL	resistance-nodulation-cell division (RND) antibiotic efflux pump	antibiotic efflux	GCA_001706195
fluoroquinolone antibiotic; acridine dye; triclosan; disinfecting agents and intercalating dyes	abeM	multidrug and toxic compound extrusion (MATE) transporter	antibiotic efflux	GCA_001706195
aminoglycoside antibiotic	ANT(3'')-IIc	ANT(3'')	antibiotic inactivation	GCA_001706195
fluoroquinolone antibiotic	Acinetobacter baumannii AbaQ	major facilitator superfamily (MFS) antibiotic efflux pump	antibiotic efflux	GCA_001706195
macrolide antibiotic; aminocoumarin antibiotic	abeS	small multidrug resistance (SMR) antibiotic efflux pump	antibiotic efflux	GCA_001706195
cephalosporin	ADC-150	ADC beta-lactamases pending classification for carbapenemase activity	antibiotic inactivation	GCA_001706195
macrolide antibiotic; fluoroquinolone antibiotic; lincosamide antibiotic; carbapenem; cephalosporin; tetracycline antibiotic; rifamycin antibiotic; diaminopyrimidine antibiotic; phenicol antibiotic; penem	adeI	resistance-nodulation-cell division (RND) antibiotic efflux pump	antibiotic efflux	GCA_001706195
macrolide antibiotic; fluoroquinolone antibiotic; lincosamide antibiotic; carbapenem; cephalosporin; tetracycline antibiotic; rifamycin antibiotic; diaminopyrimidine antibiotic; phenicol antibiotic; penem	adeJ	resistance-nodulation-cell division (RND) antibiotic efflux pump	antibiotic efflux	GCA_001706195
macrolide antibiotic; fluoroquinolone antibiotic; lincosamide antibiotic; carbapenem; cephalosporin; tetracycline antibiotic; rifamycin antibiotic; diaminopyrimidine antibiotic; phenicol antibiotic; penem	adeK	resistance-nodulation-cell division (RND) antibiotic efflux pump	antibiotic efflux	GCA_001706195
carbapenem; cephalosporin; cephamycin; penam	NDM-1	NDM beta-lactamase	antibiotic inactivation	GCA_001706195
glycopeptide antibiotic	BRP(MBL)	Bleomycin resistant protein	antibiotic inactivation	GCA_001706195
carbapenem; cephalosporin; penam	OXA-421	OXA beta-lactamase	antibiotic inactivation	GCA_001706195
peptide antibiotic	LpsB	Intrinsic peptide antibiotic resistant Lps	reduced permeability to antibiotic	GCA_001706195
macrolide antibiotic; acridine dye; disinfecting agents and intercalating dyes	Acinetobacter baumannii AmvA	major facilitator superfamily (MFS) antibiotic efflux pump	antibiotic efflux	GCA_001706195
fluoroquinolone antibiotic	Acinetobacter baumannii parC conferring resistance to fluoroquinolones	fluoroquinolone resistant parC	antibiotic target alteration	GCA_001706195
fluoroquinolone antibiotic; diaminopyrimidine antibiotic; phenicol antibiotic	rsmA	resistance-nodulation-cell division (RND) antibiotic efflux pump	antibiotic efflux	GCA_001706205
cephalosporin	ADC-18	ADC beta-lactamase without carbapenemase activity	antibiotic inactivation	GCA_001706205
fluoroquinolone antibiotic; tetracycline antibiotic	adeF	resistance-nodulation-cell division (RND) antibiotic efflux pump	antibiotic efflux	GCA_001706205
fluoroquinolone antibiotic; tetracycline antibiotic	adeG	resistance-nodulation-cell division (RND) antibiotic efflux pump	antibiotic efflux	GCA_001706205
fluoroquinolone antibiotic; tetracycline antibiotic	adeL	resistance-nodulation-cell division (RND) antibiotic efflux pump	antibiotic efflux	GCA_001706205
macrolide antibiotic; aminocoumarin antibiotic	abeS	small multidrug resistance (SMR) antibiotic efflux pump	antibiotic efflux	GCA_001706205
carbapenem; cephalosporin; cephamycin; penam	NDM-1	NDM beta-lactamase	antibiotic inactivation	GCA_001706205
glycopeptide antibiotic	BRP(MBL)	Bleomycin resistant protein	antibiotic inactivation	GCA_001706205
aminoglycoside antibiotic	ANT(3'')-IIc	ANT(3'')	antibiotic inactivation	GCA_001706205
fluoroquinolone antibiotic; acridine dye; triclosan; disinfecting agents and intercalating dyes	abeM	multidrug and toxic compound extrusion (MATE) transporter	antibiotic efflux	GCA_001706205
peptide antibiotic	LpsB	Intrinsic peptide antibiotic resistant Lps	reduced permeability to antibiotic	GCA_001706205
carbapenem; cephalosporin; penam	OXA-500	OXA beta-lactamase	antibiotic inactivation	GCA_001706205
macrolide antibiotic; fluoroquinolone antibiotic; lincosamide antibiotic; carbapenem; cephalosporin; tetracycline antibiotic; rifamycin antibiotic; diaminopyrimidine antibiotic; phenicol antibiotic; penem	adeK	resistance-nodulation-cell division (RND) antibiotic efflux pump	antibiotic efflux	GCA_001706205
macrolide antibiotic; fluoroquinolone antibiotic; lincosamide antibiotic; carbapenem; cephalosporin; tetracycline antibiotic; rifamycin antibiotic; diaminopyrimidine antibiotic; phenicol antibiotic; penem	adeJ	resistance-nodulation-cell division (RND) antibiotic efflux pump	antibiotic efflux	GCA_001706205
macrolide antibiotic; fluoroquinolone antibiotic; lincosamide antibiotic; carbapenem; cephalosporin; tetracycline antibiotic; rifamycin antibiotic; diaminopyrimidine antibiotic; phenicol antibiotic; penem	adeI	resistance-nodulation-cell division (RND) antibiotic efflux pump	antibiotic efflux	GCA_001706205
macrolide antibiotic; acridine dye; disinfecting agents and intercalating dyes	Acinetobacter baumannii AmvA	major facilitator superfamily (MFS) antibiotic efflux pump	antibiotic efflux	GCA_001706205
fluoroquinolone antibiotic	Acinetobacter baumannii AbaQ	major facilitator superfamily (MFS) antibiotic efflux pump	antibiotic efflux	GCA_001706205
fluoroquinolone antibiotic	Acinetobacter baumannii parC conferring resistance to fluoroquinolones	fluoroquinolone resistant parC	antibiotic target alteration	GCA_001706205
macrolide antibiotic; aminocoumarin antibiotic	abeS	small multidrug resistance (SMR) antibiotic efflux pump	antibiotic efflux	GCA_001706215
fluoroquinolone antibiotic; tetracycline antibiotic	adeL	resistance-nodulation-cell division (RND) antibiotic efflux pump	antibiotic efflux	GCA_001706215
fluoroquinolone antibiotic; tetracycline antibiotic	adeG	resistance-nodulation-cell division (RND) antibiotic efflux pump	antibiotic efflux	GCA_001706215
fluoroquinolone antibiotic; tetracycline antibiotic	adeF	resistance-nodulation-cell division (RND) antibiotic efflux pump	antibiotic efflux	GCA_001706215
cephalosporin	ADC-18	ADC beta-lactamase without carbapenemase activity	antibiotic inactivation	GCA_001706215
carbapenem; cephalosporin; penam	OXA-23	OXA beta-lactamase	antibiotic inactivation	GCA_001706215
fluoroquinolone antibiotic	Acinetobacter baumannii AbaQ	major facilitator superfamily (MFS) antibiotic efflux pump	antibiotic efflux	GCA_001706215
carbapenem; cephalosporin; penam	OXA-500	OXA beta-lactamase	antibiotic inactivation	GCA_001706215
macrolide antibiotic; acridine dye; disinfecting agents and intercalating dyes	Acinetobacter baumannii AmvA	major facilitator superfamily (MFS) antibiotic efflux pump	antibiotic efflux	GCA_001706215
fluoroquinolone antibiotic; diaminopyrimidine antibiotic; phenicol antibiotic	rsmA	resistance-nodulation-cell division (RND) antibiotic efflux pump	antibiotic efflux	GCA_001706215
macrolide antibiotic; fluoroquinolone antibiotic; lincosamide antibiotic; carbapenem; cephalosporin; tetracycline antibiotic; rifamycin antibiotic; diaminopyrimidine antibiotic; phenicol antibiotic; penem	adeK	resistance-nodulation-cell division (RND) antibiotic efflux pump	antibiotic efflux	GCA_001706215
macrolide antibiotic; fluoroquinolone antibiotic; lincosamide antibiotic; carbapenem; cephalosporin; tetracycline antibiotic; rifamycin antibiotic; diaminopyrimidine antibiotic; phenicol antibiotic; penem	adeJ	resistance-nodulation-cell division (RND) antibiotic efflux pump	antibiotic efflux	GCA_001706215
macrolide antibiotic; fluoroquinolone antibiotic; lincosamide antibiotic; carbapenem; cephalosporin; tetracycline antibiotic; rifamycin antibiotic; diaminopyrimidine antibiotic; phenicol antibiotic; penem	adeI	resistance-nodulation-cell division (RND) antibiotic efflux pump	antibiotic efflux	GCA_001706215
fluoroquinolone antibiotic; acridine dye; triclosan; disinfecting agents and intercalating dyes	abeM	multidrug and toxic compound extrusion (MATE) transporter	antibiotic efflux	GCA_001706215
peptide antibiotic	LpsB	Intrinsic peptide antibiotic resistant Lps	reduced permeability to antibiotic	GCA_001706215
fluoroquinolone antibiotic	Acinetobacter baumannii parC conferring resistance to fluoroquinolones	fluoroquinolone resistant parC	antibiotic target alteration	GCA_001706215
peptide antibiotic	LpsB	Intrinsic peptide antibiotic resistant Lps	reduced permeability to antibiotic	GCA_001706225
fluoroquinolone antibiotic; acridine dye; triclosan; disinfecting agents and intercalating dyes	abeM	multidrug and toxic compound extrusion (MATE) transporter	antibiotic efflux	GCA_001706225
macrolide antibiotic; acridine dye; disinfecting agents and intercalating dyes	Acinetobacter baumannii AmvA	major facilitator superfamily (MFS) antibiotic efflux pump	antibiotic efflux	GCA_001706225
fluoroquinolone antibiotic; tetracycline antibiotic	adeF	resistance-nodulation-cell division (RND) antibiotic efflux pump	antibiotic efflux	GCA_001706225
fluoroquinolone antibiotic; tetracycline antibiotic	adeG	resistance-nodulation-cell division (RND) antibiotic efflux pump	antibiotic efflux	GCA_001706225
fluoroquinolone antibiotic; tetracycline antibiotic	adeL	resistance-nodulation-cell division (RND) antibiotic efflux pump	antibiotic efflux	GCA_001706225
macrolide antibiotic; aminocoumarin antibiotic	abeS	small multidrug resistance (SMR) antibiotic efflux pump	antibiotic efflux	GCA_001706225
macrolide antibiotic; fluoroquinolone antibiotic; lincosamide antibiotic; carbapenem; cephalosporin; tetracycline antibiotic; rifamycin antibiotic; diaminopyrimidine antibiotic; phenicol antibiotic; penem	adeK	resistance-nodulation-cell division (RND) antibiotic efflux pump	antibiotic efflux	GCA_001706225
macrolide antibiotic; fluoroquinolone antibiotic; lincosamide antibiotic; carbapenem; cephalosporin; tetracycline antibiotic; rifamycin antibiotic; diaminopyrimidine antibiotic; phenicol antibiotic; penem	adeJ	resistance-nodulation-cell division (RND) antibiotic efflux pump	antibiotic efflux	GCA_001706225
macrolide antibiotic; fluoroquinolone antibiotic; lincosamide antibiotic; carbapenem; cephalosporin; tetracycline antibiotic; rifamycin antibiotic; diaminopyrimidine antibiotic; phenicol antibiotic; penem	adeI	resistance-nodulation-cell division (RND) antibiotic efflux pump	antibiotic efflux	GCA_001706225
aminoglycoside antibiotic	ANT(3'')-IIc	ANT(3'')	antibiotic inactivation	GCA_001706225
cephalosporin	ADC-18	ADC beta-lactamase without carbapenemase activity	antibiotic inactivation	GCA_001706225
carbapenem; cephalosporin; penam	OXA-500	OXA beta-lactamase	antibiotic inactivation	GCA_001706225
carbapenem; cephalosporin; penam	OXA-58	OXA beta-lactamase	antibiotic inactivation	GCA_001706225
fluoroquinolone antibiotic	Acinetobacter baumannii AbaQ	major facilitator superfamily (MFS) antibiotic efflux pump	antibiotic efflux	GCA_001706225
fluoroquinolone antibiotic; diaminopyrimidine antibiotic; phenicol antibiotic	rsmA	resistance-nodulation-cell division (RND) antibiotic efflux pump	antibiotic efflux	GCA_001706225
fluoroquinolone antibiotic	Acinetobacter baumannii parC conferring resistance to fluoroquinolones	fluoroquinolone resistant parC	antibiotic target alteration	GCA_001706225
aminoglycoside antibiotic	ANT(3'')-IIc	ANT(3'')	antibiotic inactivation	GCA_001706275
fluoroquinolone antibiotic; acridine dye; triclosan; disinfecting agents and intercalating dyes	abeM	multidrug and toxic compound extrusion (MATE) transporter	antibiotic efflux	GCA_001706275
peptide antibiotic	LpsB	Intrinsic peptide antibiotic resistant Lps	reduced permeability to antibiotic	GCA_001706275
cephalosporin	ADC-70	ADC beta-lactamases pending classification for carbapenemase activity	antibiotic inactivation	GCA_001706275
macrolide antibiotic; aminocoumarin antibiotic	abeS	small multidrug resistance (SMR) antibiotic efflux pump	antibiotic efflux	GCA_001706275
fluoroquinolone antibiotic; tetracycline antibiotic	adeG	resistance-nodulation-cell division (RND) antibiotic efflux pump	antibiotic efflux	GCA_001706275
fluoroquinolone antibiotic; tetracycline antibiotic	adeF	resistance-nodulation-cell division (RND) antibiotic efflux pump	antibiotic efflux	GCA_001706275
carbapenem; cephalosporin; penam	OXA-417	OXA beta-lactamase	antibiotic inactivation	GCA_001706275
macrolide antibiotic; acridine dye; disinfecting agents and intercalating dyes	Acinetobacter baumannii AmvA	major facilitator superfamily (MFS) antibiotic efflux pump	antibiotic efflux	GCA_001706275
macrolide antibiotic; fluoroquinolone antibiotic; lincosamide antibiotic; carbapenem; cephalosporin; tetracycline antibiotic; rifamycin antibiotic; diaminopyrimidine antibiotic; phenicol antibiotic; penem	adeI	resistance-nodulation-cell division (RND) antibiotic efflux pump	antibiotic efflux	GCA_001706275
macrolide antibiotic; fluoroquinolone antibiotic; lincosamide antibiotic; carbapenem; cephalosporin; tetracycline antibiotic; rifamycin antibiotic; diaminopyrimidine antibiotic; phenicol antibiotic; penem	adeJ	resistance-nodulation-cell division (RND) antibiotic efflux pump	antibiotic efflux	GCA_001706275
macrolide antibiotic; fluoroquinolone antibiotic; lincosamide antibiotic; carbapenem; cephalosporin; tetracycline antibiotic; rifamycin antibiotic; diaminopyrimidine antibiotic; phenicol antibiotic; penem	adeK	resistance-nodulation-cell division (RND) antibiotic efflux pump	antibiotic efflux	GCA_001706275
fluoroquinolone antibiotic	Acinetobacter baumannii AbaQ	major facilitator superfamily (MFS) antibiotic efflux pump	antibiotic efflux	GCA_001706275
fluoroquinolone antibiotic; diaminopyrimidine antibiotic; phenicol antibiotic	rsmA	resistance-nodulation-cell division (RND) antibiotic efflux pump	antibiotic efflux	GCA_001706275
fluoroquinolone antibiotic	Acinetobacter baumannii parC conferring resistance to fluoroquinolones	fluoroquinolone resistant parC	antibiotic target alteration	GCA_001706275
aminoglycoside antibiotic	ANT(2'')-Ia	ANT(2'')	antibiotic inactivation	GCA_001706285
aminoglycoside antibiotic	APH(3')-Ia	APH(3')	antibiotic inactivation	GCA_001706285
acridine dye; disinfecting agents and intercalating dyes	qacEdelta1	major facilitator superfamily (MFS) antibiotic efflux pump	antibiotic efflux	GCA_001706285
sulfonamide antibiotic	sul1	sulfonamide resistant sul	antibiotic target replacement	GCA_001706285
fluoroquinolone antibiotic; acridine dye; triclosan; disinfecting agents and intercalating dyes	abeM	multidrug and toxic compound extrusion (MATE) transporter	antibiotic efflux	GCA_001706285
peptide antibiotic	LpsB	Intrinsic peptide antibiotic resistant Lps	reduced permeability to antibiotic	GCA_001706285
macrolide antibiotic; acridine dye; disinfecting agents and intercalating dyes	Acinetobacter baumannii AmvA	major facilitator superfamily (MFS) antibiotic efflux pump	antibiotic efflux	GCA_001706285
macrolide antibiotic; fluoroquinolone antibiotic; lincosamide antibiotic; carbapenem; cephalosporin; tetracycline antibiotic; rifamycin antibiotic; diaminopyrimidine antibiotic; phenicol antibiotic; penem	adeK	resistance-nodulation-cell division (RND) antibiotic efflux pump	antibiotic efflux	GCA_001706285
macrolide antibiotic; fluoroquinolone antibiotic; lincosamide antibiotic; carbapenem; cephalosporin; tetracycline antibiotic; rifamycin antibiotic; diaminopyrimidine antibiotic; phenicol antibiotic; penem	adeJ	resistance-nodulation-cell division (RND) antibiotic efflux pump	antibiotic efflux	GCA_001706285
macrolide antibiotic; fluoroquinolone antibiotic; lincosamide antibiotic; carbapenem; cephalosporin; tetracycline antibiotic; rifamycin antibiotic; diaminopyrimidine antibiotic; phenicol antibiotic; penem	adeI	resistance-nodulation-cell division (RND) antibiotic efflux pump	antibiotic efflux	GCA_001706285
fluoroquinolone antibiotic; diaminopyrimidine antibiotic; phenicol antibiotic	rsmA	resistance-nodulation-cell division (RND) antibiotic efflux pump	antibiotic efflux	GCA_001706285
penam	CARB-16	CARB beta-lactamase	antibiotic inactivation	GCA_001706285
fluoroquinolone antibiotic	Acinetobacter baumannii AbaQ	major facilitator superfamily (MFS) antibiotic efflux pump	antibiotic efflux	GCA_001706285
carbapenem; cephalosporin; penam	OXA-500	OXA beta-lactamase	antibiotic inactivation	GCA_001706285
cephalosporin	ADC-18	ADC beta-lactamase without carbapenemase activity	antibiotic inactivation	GCA_001706285
aminoglycoside antibiotic	AAC(6')-Ib10	AAC(6')	antibiotic inactivation	GCA_001706285
carbapenem; cephalosporin; cephamycin; penam; penem	VIM-4	VIM beta-lactamase	antibiotic inactivation	GCA_001706285
fluoroquinolone antibiotic; tetracycline antibiotic	adeF	resistance-nodulation-cell division (RND) antibiotic efflux pump	antibiotic efflux	GCA_001706285
fluoroquinolone antibiotic; tetracycline antibiotic	adeG	resistance-nodulation-cell division (RND) antibiotic efflux pump	antibiotic efflux	GCA_001706285
fluoroquinolone antibiotic; tetracycline antibiotic	adeL	resistance-nodulation-cell division (RND) antibiotic efflux pump	antibiotic efflux	GCA_001706285
macrolide antibiotic; aminocoumarin antibiotic	abeS	small multidrug resistance (SMR) antibiotic efflux pump	antibiotic efflux	GCA_001706285
fluoroquinolone antibiotic	Acinetobacter baumannii parC conferring resistance to fluoroquinolones	fluoroquinolone resistant parC	antibiotic target alteration	GCA_001706285
peptide antibiotic	LpsB	Intrinsic peptide antibiotic resistant Lps	reduced permeability to antibiotic	GCA_001706305
fluoroquinolone antibiotic; tetracycline antibiotic	adeG	resistance-nodulation-cell division (RND) antibiotic efflux pump	antibiotic efflux	GCA_001706305
fluoroquinolone antibiotic; tetracycline antibiotic	adeF	resistance-nodulation-cell division (RND) antibiotic efflux pump	antibiotic efflux	GCA_001706305
macrolide antibiotic; aminocoumarin antibiotic	abeS	small multidrug resistance (SMR) antibiotic efflux pump	antibiotic efflux	GCA_001706305
carbapenem; cephalosporin; penam	OXA-500	OXA beta-lactamase	antibiotic inactivation	GCA_001706305
macrolide antibiotic; acridine dye; disinfecting agents and intercalating dyes	Acinetobacter baumannii AmvA	major facilitator superfamily (MFS) antibiotic efflux pump	antibiotic efflux	GCA_001706305
sulfonamide antibiotic	sul1	sulfonamide resistant sul	antibiotic target replacement	GCA_001706305
acridine dye; disinfecting agents and intercalating dyes	qacEdelta1	major facilitator superfamily (MFS) antibiotic efflux pump	antibiotic efflux	GCA_001706305
aminoglycoside antibiotic	ANT(2'')-Ia	ANT(2'')	antibiotic inactivation	GCA_001706305
monobactam; carbapenem; cephalosporin; cephamycin; penam; penem	GIM-1	GIM beta-lactamase	antibiotic inactivation	GCA_001706305
fluoroquinolone antibiotic; diaminopyrimidine antibiotic; phenicol antibiotic	rsmA	resistance-nodulation-cell division (RND) antibiotic efflux pump	antibiotic efflux	GCA_001706305
macrolide antibiotic; acridine dye; disinfecting agents and intercalating dyes	Acinetobacter baumannii AmvA	major facilitator superfamily (MFS) antibiotic efflux pump	antibiotic efflux	GCA_001706305
fluoroquinolone antibiotic	Acinetobacter baumannii AbaQ	major facilitator superfamily (MFS) antibiotic efflux pump	antibiotic efflux	GCA_001706305
fusidic acid	fusC	Target protecting FusB-type protein conferring resistance to Fusidic acid	antibiotic target protection	GCA_001706305
macrolide antibiotic; fluoroquinolone antibiotic; lincosamide antibiotic; carbapenem; cephalosporin; tetracycline antibiotic; rifamycin antibiotic; diaminopyrimidine antibiotic; phenicol antibiotic; penem	adeI	resistance-nodulation-cell division (RND) antibiotic efflux pump	antibiotic efflux	GCA_001706305
macrolide antibiotic; fluoroquinolone antibiotic; lincosamide antibiotic; carbapenem; cephalosporin; tetracycline antibiotic; rifamycin antibiotic; diaminopyrimidine antibiotic; phenicol antibiotic; penem	adeJ	resistance-nodulation-cell division (RND) antibiotic efflux pump	antibiotic efflux	GCA_001706305
macrolide antibiotic; fluoroquinolone antibiotic; lincosamide antibiotic; carbapenem; cephalosporin; tetracycline antibiotic; rifamycin antibiotic; diaminopyrimidine antibiotic; phenicol antibiotic; penem	adeK	resistance-nodulation-cell division (RND) antibiotic efflux pump	antibiotic efflux	GCA_001706305
fluoroquinolone antibiotic; tetracycline antibiotic	adeF	resistance-nodulation-cell division (RND) antibiotic efflux pump	antibiotic efflux	GCA_001706305
cephalosporin	ADC-42	ADC beta-lactamase without carbapenemase activity	antibiotic inactivation	GCA_001706305
aminoglycoside antibiotic	ANT(3'')-IIc	ANT(3'')	antibiotic inactivation	GCA_001706305
fluoroquinolone antibiotic; acridine dye; triclosan; disinfecting agents and intercalating dyes	abeM	multidrug and toxic compound extrusion (MATE) transporter	antibiotic efflux	GCA_001706305
aminoglycoside antibiotic	APH(3')-VI	APH(3')	antibiotic inactivation	GCA_001706305
cephalosporin	ADC-70	ADC beta-lactamases pending classification for carbapenemase activity	antibiotic inactivation	GCA_001706305
fluoroquinolone antibiotic	Acinetobacter baumannii parC conferring resistance to fluoroquinolones	fluoroquinolone resistant parC	antibiotic target alteration	GCA_001706305
cephalosporin	ADC-18	ADC beta-lactamase without carbapenemase activity	antibiotic inactivation	GCA_001706315
fluoroquinolone antibiotic	Acinetobacter baumannii AbaQ	major facilitator superfamily (MFS) antibiotic efflux pump	antibiotic efflux	GCA_001706315
monobactam; carbapenem; cephalosporin; cephamycin; penam; penem	GIM-1	GIM beta-lactamase	antibiotic inactivation	GCA_001706315
aminoglycoside antibiotic	ANT(2'')-Ia	ANT(2'')	antibiotic inactivation	GCA_001706315
acridine dye; disinfecting agents and intercalating dyes	qacEdelta1	major facilitator superfamily (MFS) antibiotic efflux pump	antibiotic efflux	GCA_001706315
sulfonamide antibiotic	sul1	sulfonamide resistant sul	antibiotic target replacement	GCA_001706315
aminoglycoside antibiotic	ANT(3'')-IIc	ANT(3'')	antibiotic inactivation	GCA_001706315
carbapenem; cephalosporin; penam	OXA-500	OXA beta-lactamase	antibiotic inactivation	GCA_001706315
fluoroquinolone antibiotic; diaminopyrimidine antibiotic; phenicol antibiotic	rsmA	resistance-nodulation-cell division (RND) antibiotic efflux pump	antibiotic efflux	GCA_001706315
fluoroquinolone antibiotic; tetracycline antibiotic	adeF	resistance-nodulation-cell division (RND) antibiotic efflux pump	antibiotic efflux	GCA_001706315
fluoroquinolone antibiotic; tetracycline antibiotic	adeG	resistance-nodulation-cell division (RND) antibiotic efflux pump	antibiotic efflux	GCA_001706315
fluoroquinolone antibiotic; tetracycline antibiotic	adeL	resistance-nodulation-cell division (RND) antibiotic efflux pump	antibiotic efflux	GCA_001706315
macrolide antibiotic; aminocoumarin antibiotic	abeS	small multidrug resistance (SMR) antibiotic efflux pump	antibiotic efflux	GCA_001706315
aminoglycoside antibiotic	APH(3')-VI	APH(3')	antibiotic inactivation	GCA_001706315
macrolide antibiotic; fluoroquinolone antibiotic; lincosamide antibiotic; carbapenem; cephalosporin; tetracycline antibiotic; rifamycin antibiotic; diaminopyrimidine antibiotic; phenicol antibiotic; penem	adeI	resistance-nodulation-cell division (RND) antibiotic efflux pump	antibiotic efflux	GCA_001706315
macrolide antibiotic; fluoroquinolone antibiotic; lincosamide antibiotic; carbapenem; cephalosporin; tetracycline antibiotic; rifamycin antibiotic; diaminopyrimidine antibiotic; phenicol antibiotic; penem	adeJ	resistance-nodulation-cell division (RND) antibiotic efflux pump	antibiotic efflux	GCA_001706315
macrolide antibiotic; fluoroquinolone antibiotic; lincosamide antibiotic; carbapenem; cephalosporin; tetracycline antibiotic; rifamycin antibiotic; diaminopyrimidine antibiotic; phenicol antibiotic; penem	adeK	resistance-nodulation-cell division (RND) antibiotic efflux pump	antibiotic efflux	GCA_001706315
macrolide antibiotic; acridine dye; disinfecting agents and intercalating dyes	Acinetobacter baumannii AmvA	major facilitator superfamily (MFS) antibiotic efflux pump	antibiotic efflux	GCA_001706315
peptide antibiotic	LpsB	Intrinsic peptide antibiotic resistant Lps	reduced permeability to antibiotic	GCA_001706315
fluoroquinolone antibiotic; acridine dye; triclosan; disinfecting agents and intercalating dyes	abeM	multidrug and toxic compound extrusion (MATE) transporter	antibiotic efflux	GCA_001706315
fluoroquinolone antibiotic	Acinetobacter baumannii parC conferring resistance to fluoroquinolones	fluoroquinolone resistant parC	antibiotic target alteration	GCA_001706315
macrolide antibiotic; fluoroquinolone antibiotic; lincosamide antibiotic; carbapenem; cephalosporin; tetracycline antibiotic; rifamycin antibiotic; diaminopyrimidine antibiotic; phenicol antibiotic; penem	adeK	resistance-nodulation-cell division (RND) antibiotic efflux pump	antibiotic efflux	GCA_001706355
macrolide antibiotic; fluoroquinolone antibiotic; lincosamide antibiotic; carbapenem; cephalosporin; tetracycline antibiotic; rifamycin antibiotic; diaminopyrimidine antibiotic; phenicol antibiotic; penem	adeJ	resistance-nodulation-cell division (RND) antibiotic efflux pump	antibiotic efflux	GCA_001706355
macrolide antibiotic; fluoroquinolone antibiotic; lincosamide antibiotic; carbapenem; cephalosporin; tetracycline antibiotic; rifamycin antibiotic; diaminopyrimidine antibiotic; phenicol antibiotic; penem	adeI	resistance-nodulation-cell division (RND) antibiotic efflux pump	antibiotic efflux	GCA_001706355
carbapenem; cephalosporin; penam	OXA-500	OXA beta-lactamase	antibiotic inactivation	GCA_001706355
fluoroquinolone antibiotic; diaminopyrimidine antibiotic; phenicol antibiotic	rsmA	resistance-nodulation-cell division (RND) antibiotic efflux pump	antibiotic efflux	GCA_001706355
macrolide antibiotic; acridine dye; disinfecting agents and intercalating dyes	Acinetobacter baumannii AmvA	major facilitator superfamily (MFS) antibiotic efflux pump	antibiotic efflux	GCA_001706355
aminoglycoside antibiotic	ANT(3'')-IIc	ANT(3'')	antibiotic inactivation	GCA_001706355
fluoroquinolone antibiotic	Acinetobacter baumannii AbaQ	major facilitator superfamily (MFS) antibiotic efflux pump	antibiotic efflux	GCA_001706355
fluoroquinolone antibiotic; tetracycline antibiotic	adeF	resistance-nodulation-cell division (RND) antibiotic efflux pump	antibiotic efflux	GCA_001706355
fluoroquinolone antibiotic; tetracycline antibiotic	adeG	resistance-nodulation-cell division (RND) antibiotic efflux pump	antibiotic efflux	GCA_001706355
macrolide antibiotic; aminocoumarin antibiotic	abeS	small multidrug resistance (SMR) antibiotic efflux pump	antibiotic efflux	GCA_001706355
fluoroquinolone antibiotic; acridine dye; triclosan; disinfecting agents and intercalating dyes	abeM	multidrug and toxic compound extrusion (MATE) transporter	antibiotic efflux	GCA_001706355
sulfonamide antibiotic	sul1	sulfonamide resistant sul	antibiotic target replacement	GCA_001706355
acridine dye; disinfecting agents and intercalating dyes	qacEdelta1	major facilitator superfamily (MFS) antibiotic efflux pump	antibiotic efflux	GCA_001706355
aminoglycoside antibiotic	ANT(2'')-Ia	ANT(2'')	antibiotic inactivation	GCA_001706355
monobactam; carbapenem; cephalosporin; cephamycin; penam; penem	GIM-1	GIM beta-lactamase	antibiotic inactivation	GCA_001706355
aminoglycoside antibiotic	APH(3')-VI	APH(3')	antibiotic inactivation	GCA_001706355
peptide antibiotic	LpsB	Intrinsic peptide antibiotic resistant Lps	reduced permeability to antibiotic	GCA_001706355
cephalosporin	ADC-70	ADC beta-lactamases pending classification for carbapenemase activity	antibiotic inactivation	GCA_001706355
fluoroquinolone antibiotic	Acinetobacter baumannii parC conferring resistance to fluoroquinolones	fluoroquinolone resistant parC	antibiotic target alteration	GCA_001706355
fluoroquinolone antibiotic; diaminopyrimidine antibiotic; phenicol antibiotic	rsmA	resistance-nodulation-cell division (RND) antibiotic efflux pump	antibiotic efflux	GCA_001706365
aminoglycoside antibiotic	ANT(3'')-IIc	ANT(3'')	antibiotic inactivation	GCA_001706365
fluoroquinolone antibiotic; acridine dye; triclosan; disinfecting agents and intercalating dyes	abeM	multidrug and toxic compound extrusion (MATE) transporter	antibiotic efflux	GCA_001706365
peptide antibiotic	LpsB	Intrinsic peptide antibiotic resistant Lps	reduced permeability to antibiotic	GCA_001706365
macrolide antibiotic; fluoroquinolone antibiotic; lincosamide antibiotic; carbapenem; cephalosporin; tetracycline antibiotic; rifamycin antibiotic; diaminopyrimidine antibiotic; phenicol antibiotic; penem	adeI	resistance-nodulation-cell division (RND) antibiotic efflux pump	antibiotic efflux	GCA_001706365
macrolide antibiotic; fluoroquinolone antibiotic; lincosamide antibiotic; carbapenem; cephalosporin; tetracycline antibiotic; rifamycin antibiotic; diaminopyrimidine antibiotic; phenicol antibiotic; penem	adeJ	resistance-nodulation-cell division (RND) antibiotic efflux pump	antibiotic efflux	GCA_001706365
macrolide antibiotic; fluoroquinolone antibiotic; lincosamide antibiotic; carbapenem; cephalosporin; tetracycline antibiotic; rifamycin antibiotic; diaminopyrimidine antibiotic; phenicol antibiotic; penem	adeK	resistance-nodulation-cell division (RND) antibiotic efflux pump	antibiotic efflux	GCA_001706365
macrolide antibiotic; acridine dye; disinfecting agents and intercalating dyes	Acinetobacter baumannii AmvA	major facilitator superfamily (MFS) antibiotic efflux pump	antibiotic efflux	GCA_001706365
fluoroquinolone antibiotic; tetracycline antibiotic	adeF	resistance-nodulation-cell division (RND) antibiotic efflux pump	antibiotic efflux	GCA_001706365
fluoroquinolone antibiotic; tetracycline antibiotic	adeG	resistance-nodulation-cell division (RND) antibiotic efflux pump	antibiotic efflux	GCA_001706365
fluoroquinolone antibiotic; tetracycline antibiotic	adeL	resistance-nodulation-cell division (RND) antibiotic efflux pump	antibiotic efflux	GCA_001706365
macrolide antibiotic; aminocoumarin antibiotic	abeS	small multidrug resistance (SMR) antibiotic efflux pump	antibiotic efflux	GCA_001706365
cephalosporin	ADC-18	ADC beta-lactamase without carbapenemase activity	antibiotic inactivation	GCA_001706365
fluoroquinolone antibiotic	Acinetobacter baumannii AbaQ	major facilitator superfamily (MFS) antibiotic efflux pump	antibiotic efflux	GCA_001706365
carbapenem; cephalosporin; penam	OXA-500	OXA beta-lactamase	antibiotic inactivation	GCA_001706365
fluoroquinolone antibiotic	Acinetobacter baumannii parC conferring resistance to fluoroquinolones	fluoroquinolone resistant parC	antibiotic target alteration	GCA_001706365
macrolide antibiotic; fluoroquinolone antibiotic; lincosamide antibiotic; carbapenem; cephalosporin; tetracycline antibiotic; rifamycin antibiotic; diaminopyrimidine antibiotic; phenicol antibiotic; penem	adeK	resistance-nodulation-cell division (RND) antibiotic efflux pump	antibiotic efflux	GCA_001706415
macrolide antibiotic; fluoroquinolone antibiotic; lincosamide antibiotic; carbapenem; cephalosporin; tetracycline antibiotic; rifamycin antibiotic; diaminopyrimidine antibiotic; phenicol antibiotic; penem	adeJ	resistance-nodulation-cell division (RND) antibiotic efflux pump	antibiotic efflux	GCA_001706415
macrolide antibiotic; fluoroquinolone antibiotic; lincosamide antibiotic; carbapenem; cephalosporin; tetracycline antibiotic; rifamycin antibiotic; diaminopyrimidine antibiotic; phenicol antibiotic; penem	adeI	resistance-nodulation-cell division (RND) antibiotic efflux pump	antibiotic efflux	GCA_001706415
carbapenem; cephalosporin; penam	OXA-500	OXA beta-lactamase	antibiotic inactivation	GCA_001706415
fluoroquinolone antibiotic; diaminopyrimidine antibiotic; phenicol antibiotic	rsmA	resistance-nodulation-cell division (RND) antibiotic efflux pump	antibiotic efflux	GCA_001706415
fluoroquinolone antibiotic	Acinetobacter baumannii AbaQ	major facilitator superfamily (MFS) antibiotic efflux pump	antibiotic efflux	GCA_001706415
macrolide antibiotic; acridine dye; disinfecting agents and intercalating dyes	Acinetobacter baumannii AmvA	major facilitator superfamily (MFS) antibiotic efflux pump	antibiotic efflux	GCA_001706415
fluoroquinolone antibiotic; acridine dye; triclosan; disinfecting agents and intercalating dyes	abeM	multidrug and toxic compound extrusion (MATE) transporter	antibiotic efflux	GCA_001706415
carbapenem; cephalosporin; cephamycin; penam	NDM-1	NDM beta-lactamase	antibiotic inactivation	GCA_001706415
cephalosporin	ADC-18	ADC beta-lactamase without carbapenemase activity	antibiotic inactivation	GCA_001706415
peptide antibiotic	LpsB	Intrinsic peptide antibiotic resistant Lps	reduced permeability to antibiotic	GCA_001706415
aminoglycoside antibiotic	ANT(3'')-IIc	ANT(3'')	antibiotic inactivation	GCA_001706415
macrolide antibiotic; aminocoumarin antibiotic	abeS	small multidrug resistance (SMR) antibiotic efflux pump	antibiotic efflux	GCA_001706415
fluoroquinolone antibiotic; tetracycline antibiotic	adeL	resistance-nodulation-cell division (RND) antibiotic efflux pump	antibiotic efflux	GCA_001706415
fluoroquinolone antibiotic; tetracycline antibiotic	adeG	resistance-nodulation-cell division (RND) antibiotic efflux pump	antibiotic efflux	GCA_001706415
fluoroquinolone antibiotic; tetracycline antibiotic	adeF	resistance-nodulation-cell division (RND) antibiotic efflux pump	antibiotic efflux	GCA_001706415
phenicol antibiotic	catI	chloramphenicol acetyltransferase (CAT)	antibiotic inactivation	GCA_001706415
aminoglycoside antibiotic	APH(3')-Ia	APH(3')	antibiotic inactivation	GCA_001706415
aminoglycoside antibiotic	APH(3')-VI	APH(3')	antibiotic inactivation	GCA_001706415
fluoroquinolone antibiotic	Acinetobacter baumannii gyrA conferring resistance to fluoroquinolones	fluoroquinolone resistant gyrA	antibiotic target alteration	GCA_001706415
fluoroquinolone antibiotic	Acinetobacter baumannii parC conferring resistance to fluoroquinolones	fluoroquinolone resistant parC	antibiotic target alteration	GCA_001706415
aminoglycoside antibiotic	ANT(2'')-Ia	ANT(2'')	antibiotic inactivation	GCA_001706425
aminoglycoside antibiotic	APH(3')-Ia	APH(3')	antibiotic inactivation	GCA_001706425
fluoroquinolone antibiotic; acridine dye; triclosan; disinfecting agents and intercalating dyes	abeM	multidrug and toxic compound extrusion (MATE) transporter	antibiotic efflux	GCA_001706425
fluoroquinolone antibiotic	Acinetobacter baumannii AbaQ	major facilitator superfamily (MFS) antibiotic efflux pump	antibiotic efflux	GCA_001706425
cephalosporin	ADC-18	ADC beta-lactamase without carbapenemase activity	antibiotic inactivation	GCA_001706425
fluoroquinolone antibiotic; diaminopyrimidine antibiotic; phenicol antibiotic	rsmA	resistance-nodulation-cell division (RND) antibiotic efflux pump	antibiotic efflux	GCA_001706425
penam	CARB-16	CARB beta-lactamase	antibiotic inactivation	GCA_001706425
acridine dye; disinfecting agents and intercalating dyes	qacEdelta1	major facilitator superfamily (MFS) antibiotic efflux pump	antibiotic efflux	GCA_001706425
sulfonamide antibiotic	sul1	sulfonamide resistant sul	antibiotic target replacement	GCA_001706425
peptide antibiotic	LpsB	Intrinsic peptide antibiotic resistant Lps	reduced permeability to antibiotic	GCA_001706425
macrolide antibiotic; aminocoumarin antibiotic	abeS	small multidrug resistance (SMR) antibiotic efflux pump	antibiotic efflux	GCA_001706425
fluoroquinolone antibiotic; tetracycline antibiotic	adeL	resistance-nodulation-cell division (RND) antibiotic efflux pump	antibiotic efflux	GCA_001706425
fluoroquinolone antibiotic; tetracycline antibiotic	adeG	resistance-nodulation-cell division (RND) antibiotic efflux pump	antibiotic efflux	GCA_001706425
fluoroquinolone antibiotic; tetracycline antibiotic	adeF	resistance-nodulation-cell division (RND) antibiotic efflux pump	antibiotic efflux	GCA_001706425
carbapenem; cephalosporin; penam	OXA-500	OXA beta-lactamase	antibiotic inactivation	GCA_001706425
carbapenem; cephalosporin; cephamycin; penam; penem	VIM-4	VIM beta-lactamase	antibiotic inactivation	GCA_001706425
aminoglycoside antibiotic	AAC(6')-Ib10	AAC(6')	antibiotic inactivation	GCA_001706425
macrolide antibiotic; fluoroquinolone antibiotic; lincosamide antibiotic; carbapenem; cephalosporin; tetracycline antibiotic; rifamycin antibiotic; diaminopyrimidine antibiotic; phenicol antibiotic; penem	adeK	resistance-nodulation-cell division (RND) antibiotic efflux pump	antibiotic efflux	GCA_001706425
macrolide antibiotic; fluoroquinolone antibiotic; lincosamide antibiotic; carbapenem; cephalosporin; tetracycline antibiotic; rifamycin antibiotic; diaminopyrimidine antibiotic; phenicol antibiotic; penem	adeJ	resistance-nodulation-cell division (RND) antibiotic efflux pump	antibiotic efflux	GCA_001706425
macrolide antibiotic; fluoroquinolone antibiotic; lincosamide antibiotic; carbapenem; cephalosporin; tetracycline antibiotic; rifamycin antibiotic; diaminopyrimidine antibiotic; phenicol antibiotic; penem	adeI	resistance-nodulation-cell division (RND) antibiotic efflux pump	antibiotic efflux	GCA_001706425
macrolide antibiotic; acridine dye; disinfecting agents and intercalating dyes	Acinetobacter baumannii AmvA	major facilitator superfamily (MFS) antibiotic efflux pump	antibiotic efflux	GCA_001706425
fluoroquinolone antibiotic	Acinetobacter baumannii parC conferring resistance to fluoroquinolones	fluoroquinolone resistant parC	antibiotic target alteration	GCA_001706425
macrolide antibiotic; lincosamide antibiotic; streptogramin antibiotic; tetracycline antibiotic; oxazolidinone antibiotic; phenicol antibiotic; pleuromutilin antibiotic	msrE	ABC-F ATP-binding cassette ribosomal protection protein	antibiotic target protection	GCA_001706435
macrolide antibiotic	mphE	macrolide phosphotransferase (MPH)	antibiotic inactivation	GCA_001706435
fluoroquinolone antibiotic; diaminopyrimidine antibiotic; phenicol antibiotic	rsmA	resistance-nodulation-cell division (RND) antibiotic efflux pump	antibiotic efflux	GCA_001706435
fluoroquinolone antibiotic; acridine dye; triclosan; disinfecting agents and intercalating dyes	abeM	multidrug and toxic compound extrusion (MATE) transporter	antibiotic efflux	GCA_001706435
peptide antibiotic	LpsB	Intrinsic peptide antibiotic resistant Lps	reduced permeability to antibiotic	GCA_001706435
macrolide antibiotic; acridine dye; disinfecting agents and intercalating dyes	Acinetobacter baumannii AmvA	major facilitator superfamily (MFS) antibiotic efflux pump	antibiotic efflux	GCA_001706435
aminoglycoside antibiotic	ANT(3'')-IIc	ANT(3'')	antibiotic inactivation	GCA_001706435
macrolide antibiotic; fluoroquinolone antibiotic; lincosamide antibiotic; carbapenem; cephalosporin; tetracycline antibiotic; rifamycin antibiotic; diaminopyrimidine antibiotic; phenicol antibiotic; penem	adeI	resistance-nodulation-cell division (RND) antibiotic efflux pump	antibiotic efflux	GCA_001706435
macrolide antibiotic; fluoroquinolone antibiotic; lincosamide antibiotic; carbapenem; cephalosporin; tetracycline antibiotic; rifamycin antibiotic; diaminopyrimidine antibiotic; phenicol antibiotic; penem	adeJ	resistance-nodulation-cell division (RND) antibiotic efflux pump	antibiotic efflux	GCA_001706435
macrolide antibiotic; fluoroquinolone antibiotic; lincosamide antibiotic; carbapenem; cephalosporin; tetracycline antibiotic; rifamycin antibiotic; diaminopyrimidine antibiotic; phenicol antibiotic; penem	adeK	resistance-nodulation-cell division (RND) antibiotic efflux pump	antibiotic efflux	GCA_001706435
fluoroquinolone antibiotic	Acinetobacter baumannii AbaQ	major facilitator superfamily (MFS) antibiotic efflux pump	antibiotic efflux	GCA_001706435
macrolide antibiotic; acridine dye; disinfecting agents and intercalating dyes	Acinetobacter baumannii AmvA	major facilitator superfamily (MFS) antibiotic efflux pump	antibiotic efflux	GCA_001706435
macrolide antibiotic; aminocoumarin antibiotic	abeS	small multidrug resistance (SMR) antibiotic efflux pump	antibiotic efflux	GCA_001706435
fluoroquinolone antibiotic; tetracycline antibiotic	adeG	resistance-nodulation-cell division (RND) antibiotic efflux pump	antibiotic efflux	GCA_001706435
fluoroquinolone antibiotic; tetracycline antibiotic	adeF	resistance-nodulation-cell division (RND) antibiotic efflux pump	antibiotic efflux	GCA_001706435
cephalosporin	ADC-245	ADC beta-lactamases pending classification for carbapenemase activity	antibiotic inactivation	GCA_001706435
carbapenem; cephalosporin; penam	OXA-506	OXA beta-lactamase	antibiotic inactivation	GCA_001706435
fluoroquinolone antibiotic	Acinetobacter baumannii parC conferring resistance to fluoroquinolones	fluoroquinolone resistant parC	antibiotic target alteration	GCA_001706435
macrolide antibiotic; acridine dye; disinfecting agents and intercalating dyes	Acinetobacter baumannii AmvA	major facilitator superfamily (MFS) antibiotic efflux pump	antibiotic efflux	GCA_001706445
fluoroquinolone antibiotic; acridine dye; triclosan; disinfecting agents and intercalating dyes	abeM	multidrug and toxic compound extrusion (MATE) transporter	antibiotic efflux	GCA_001706445
fluoroquinolone antibiotic	Acinetobacter baumannii AbaQ	major facilitator superfamily (MFS) antibiotic efflux pump	antibiotic efflux	GCA_001706445
carbapenem; cephalosporin; cephamycin; penam; penem	VIM-4	VIM beta-lactamase	antibiotic inactivation	GCA_001706445
aminoglycoside antibiotic	AAC(6')-Ib10	AAC(6')	antibiotic inactivation	GCA_001706445
carbapenem; cephalosporin; penam	OXA-421	OXA beta-lactamase	antibiotic inactivation	GCA_001706445
aminoglycoside antibiotic	ANT(3'')-IIc	ANT(3'')	antibiotic inactivation	GCA_001706445
acridine dye; disinfecting agents and intercalating dyes	qacEdelta1	major facilitator superfamily (MFS) antibiotic efflux pump	antibiotic efflux	GCA_001706445
sulfonamide antibiotic	sul1	sulfonamide resistant sul	antibiotic target replacement	GCA_001706445
peptide antibiotic	LpsB	Intrinsic peptide antibiotic resistant Lps	reduced permeability to antibiotic	GCA_001706445
cephalosporin	ADC-150	ADC beta-lactamases pending classification for carbapenemase activity	antibiotic inactivation	GCA_001706445
penam	CARB-16	CARB beta-lactamase	antibiotic inactivation	GCA_001706445
sulfonamide antibiotic	sul2	sulfonamide resistant sul	antibiotic target replacement	GCA_001706445
aminoglycoside antibiotic	APH(6)-Id	APH(6)	antibiotic inactivation	GCA_001706445
aminoglycoside antibiotic	APH(3'')-Ib	APH(3'')	antibiotic inactivation	GCA_001706445
aminoglycoside antibiotic	ANT(2'')-Ia	ANT(2'')	antibiotic inactivation	GCA_001706445
aminoglycoside antibiotic	APH(3')-Ia	APH(3')	antibiotic inactivation	GCA_001706445
fluoroquinolone antibiotic; tetracycline antibiotic	adeF	resistance-nodulation-cell division (RND) antibiotic efflux pump	antibiotic efflux	GCA_001706445
fluoroquinolone antibiotic; tetracycline antibiotic	adeG	resistance-nodulation-cell division (RND) antibiotic efflux pump	antibiotic efflux	GCA_001706445
fluoroquinolone antibiotic; tetracycline antibiotic	adeL	resistance-nodulation-cell division (RND) antibiotic efflux pump	antibiotic efflux	GCA_001706445
macrolide antibiotic; aminocoumarin antibiotic	abeS	small multidrug resistance (SMR) antibiotic efflux pump	antibiotic efflux	GCA_001706445
fluoroquinolone antibiotic; diaminopyrimidine antibiotic; phenicol antibiotic	rsmA	resistance-nodulation-cell division (RND) antibiotic efflux pump	antibiotic efflux	GCA_001706445
macrolide antibiotic; fluoroquinolone antibiotic; lincosamide antibiotic; carbapenem; cephalosporin; tetracycline antibiotic; rifamycin antibiotic; diaminopyrimidine antibiotic; phenicol antibiotic; penem	adeK	resistance-nodulation-cell division (RND) antibiotic efflux pump	antibiotic efflux	GCA_001706445
macrolide antibiotic; fluoroquinolone antibiotic; lincosamide antibiotic; carbapenem; cephalosporin; tetracycline antibiotic; rifamycin antibiotic; diaminopyrimidine antibiotic; phenicol antibiotic; penem	adeJ	resistance-nodulation-cell division (RND) antibiotic efflux pump	antibiotic efflux	GCA_001706445
macrolide antibiotic; fluoroquinolone antibiotic; lincosamide antibiotic; carbapenem; cephalosporin; tetracycline antibiotic; rifamycin antibiotic; diaminopyrimidine antibiotic; phenicol antibiotic; penem	adeI	resistance-nodulation-cell division (RND) antibiotic efflux pump	antibiotic efflux	GCA_001706445
fluoroquinolone antibiotic	Acinetobacter baumannii parC conferring resistance to fluoroquinolones	fluoroquinolone resistant parC	antibiotic target alteration	GCA_001706445
carbapenem; cephalosporin; penam	OXA-500	OXA beta-lactamase	antibiotic inactivation	GCA_001706495
macrolide antibiotic; fluoroquinolone antibiotic; lincosamide antibiotic; carbapenem; cephalosporin; tetracycline antibiotic; rifamycin antibiotic; diaminopyrimidine antibiotic; phenicol antibiotic; penem	adeI	resistance-nodulation-cell division (RND) antibiotic efflux pump	antibiotic efflux	GCA_001706495
macrolide antibiotic; fluoroquinolone antibiotic; lincosamide antibiotic; carbapenem; cephalosporin; tetracycline antibiotic; rifamycin antibiotic; diaminopyrimidine antibiotic; phenicol antibiotic; penem	adeJ	resistance-nodulation-cell division (RND) antibiotic efflux pump	antibiotic efflux	GCA_001706495
macrolide antibiotic; fluoroquinolone antibiotic; lincosamide antibiotic; carbapenem; cephalosporin; tetracycline antibiotic; rifamycin antibiotic; diaminopyrimidine antibiotic; phenicol antibiotic; penem	adeK	resistance-nodulation-cell division (RND) antibiotic efflux pump	antibiotic efflux	GCA_001706495
acridine dye; disinfecting agents and intercalating dyes	qacEdelta1	major facilitator superfamily (MFS) antibiotic efflux pump	antibiotic efflux	GCA_001706495
aminoglycoside antibiotic	ANT(2'')-Ia	ANT(2'')	antibiotic inactivation	GCA_001706495
monobactam; carbapenem; cephalosporin; cephamycin; penam; penem	GIM-1	GIM beta-lactamase	antibiotic inactivation	GCA_001706495
cephalosporin	ADC-18	ADC beta-lactamase without carbapenemase activity	antibiotic inactivation	GCA_001706495
aminoglycoside antibiotic	ANT(3'')-IIc	ANT(3'')	antibiotic inactivation	GCA_001706495
macrolide antibiotic; acridine dye; disinfecting agents and intercalating dyes	Acinetobacter baumannii AmvA	major facilitator superfamily (MFS) antibiotic efflux pump	antibiotic efflux	GCA_001706495
fluoroquinolone antibiotic; tetracycline antibiotic	adeF	resistance-nodulation-cell division (RND) antibiotic efflux pump	antibiotic efflux	GCA_001706495
fluoroquinolone antibiotic; tetracycline antibiotic	adeG	resistance-nodulation-cell division (RND) antibiotic efflux pump	antibiotic efflux	GCA_001706495
fluoroquinolone antibiotic; tetracycline antibiotic	adeL	resistance-nodulation-cell division (RND) antibiotic efflux pump	antibiotic efflux	GCA_001706495
macrolide antibiotic; aminocoumarin antibiotic	abeS	small multidrug resistance (SMR) antibiotic efflux pump	antibiotic efflux	GCA_001706495
aminoglycoside antibiotic	APH(3')-VI	APH(3')	antibiotic inactivation	GCA_001706495
fluoroquinolone antibiotic	Acinetobacter baumannii AbaQ	major facilitator superfamily (MFS) antibiotic efflux pump	antibiotic efflux	GCA_001706495
fluoroquinolone antibiotic; diaminopyrimidine antibiotic; phenicol antibiotic	rsmA	resistance-nodulation-cell division (RND) antibiotic efflux pump	antibiotic efflux	GCA_001706495
fluoroquinolone antibiotic; acridine dye; triclosan; disinfecting agents and intercalating dyes	abeM	multidrug and toxic compound extrusion (MATE) transporter	antibiotic efflux	GCA_001706495
peptide antibiotic	LpsB	Intrinsic peptide antibiotic resistant Lps	reduced permeability to antibiotic	GCA_001706495
fluoroquinolone antibiotic	Acinetobacter baumannii gyrA conferring resistance to fluoroquinolones	fluoroquinolone resistant gyrA	antibiotic target alteration	GCA_001706495
fluoroquinolone antibiotic	Acinetobacter baumannii parC conferring resistance to fluoroquinolones	fluoroquinolone resistant parC	antibiotic target alteration	GCA_001706495
macrolide antibiotic; fluoroquinolone antibiotic; lincosamide antibiotic; carbapenem; cephalosporin; tetracycline antibiotic; rifamycin antibiotic; diaminopyrimidine antibiotic; phenicol antibiotic; penem	adeI	resistance-nodulation-cell division (RND) antibiotic efflux pump	antibiotic efflux	GCA_001706505
macrolide antibiotic; fluoroquinolone antibiotic; lincosamide antibiotic; carbapenem; cephalosporin; tetracycline antibiotic; rifamycin antibiotic; diaminopyrimidine antibiotic; phenicol antibiotic; penem	adeJ	resistance-nodulation-cell division (RND) antibiotic efflux pump	antibiotic efflux	GCA_001706505
macrolide antibiotic; fluoroquinolone antibiotic; lincosamide antibiotic; carbapenem; cephalosporin; tetracycline antibiotic; rifamycin antibiotic; diaminopyrimidine antibiotic; phenicol antibiotic; penem	adeK	resistance-nodulation-cell division (RND) antibiotic efflux pump	antibiotic efflux	GCA_001706505
fluoroquinolone antibiotic	Acinetobacter baumannii AbaQ	major facilitator superfamily (MFS) antibiotic efflux pump	antibiotic efflux	GCA_001706505
fluoroquinolone antibiotic; acridine dye; triclosan; disinfecting agents and intercalating dyes	abeM	multidrug and toxic compound extrusion (MATE) transporter	antibiotic efflux	GCA_001706505
peptide antibiotic	LpsB	Intrinsic peptide antibiotic resistant Lps	reduced permeability to antibiotic	GCA_001706505
fluoroquinolone antibiotic; diaminopyrimidine antibiotic; phenicol antibiotic	rsmA	resistance-nodulation-cell division (RND) antibiotic efflux pump	antibiotic efflux	GCA_001706505
carbapenem; cephalosporin; penam	OXA-500	OXA beta-lactamase	antibiotic inactivation	GCA_001706505
cephalosporin	ADC-18	ADC beta-lactamase without carbapenemase activity	antibiotic inactivation	GCA_001706505
fluoroquinolone antibiotic; tetracycline antibiotic	adeF	resistance-nodulation-cell division (RND) antibiotic efflux pump	antibiotic efflux	GCA_001706505
fluoroquinolone antibiotic; tetracycline antibiotic	adeG	resistance-nodulation-cell division (RND) antibiotic efflux pump	antibiotic efflux	GCA_001706505
fluoroquinolone antibiotic; tetracycline antibiotic	adeL	resistance-nodulation-cell division (RND) antibiotic efflux pump	antibiotic efflux	GCA_001706505
macrolide antibiotic; aminocoumarin antibiotic	abeS	small multidrug resistance (SMR) antibiotic efflux pump	antibiotic efflux	GCA_001706505
aminoglycoside antibiotic	ANT(3'')-IIc	ANT(3'')	antibiotic inactivation	GCA_001706505
macrolide antibiotic; acridine dye; disinfecting agents and intercalating dyes	Acinetobacter baumannii AmvA	major facilitator superfamily (MFS) antibiotic efflux pump	antibiotic efflux	GCA_001706505
fluoroquinolone antibiotic	Acinetobacter baumannii parC conferring resistance to fluoroquinolones	fluoroquinolone resistant parC	antibiotic target alteration	GCA_001706505
macrolide antibiotic; aminocoumarin antibiotic	abeS	small multidrug resistance (SMR) antibiotic efflux pump	antibiotic efflux	GCA_001706525
fluoroquinolone antibiotic; tetracycline antibiotic	adeG	resistance-nodulation-cell division (RND) antibiotic efflux pump	antibiotic efflux	GCA_001706525
fluoroquinolone antibiotic; tetracycline antibiotic	adeF	resistance-nodulation-cell division (RND) antibiotic efflux pump	antibiotic efflux	GCA_001706525
cephalosporin	ADC-245	ADC beta-lactamases pending classification for carbapenemase activity	antibiotic inactivation	GCA_001706525
fluoroquinolone antibiotic	Acinetobacter baumannii AbaQ	major facilitator superfamily (MFS) antibiotic efflux pump	antibiotic efflux	GCA_001706525
carbapenem; cephalosporin; penam	OXA-506	OXA beta-lactamase	antibiotic inactivation	GCA_001706525
fluoroquinolone antibiotic; acridine dye; triclosan; disinfecting agents and intercalating dyes	abeM	multidrug and toxic compound extrusion (MATE) transporter	antibiotic efflux	GCA_001706525
peptide antibiotic	LpsB	Intrinsic peptide antibiotic resistant Lps	reduced permeability to antibiotic	GCA_001706525
fluoroquinolone antibiotic; diaminopyrimidine antibiotic; phenicol antibiotic	rsmA	resistance-nodulation-cell division (RND) antibiotic efflux pump	antibiotic efflux	GCA_001706525
macrolide antibiotic; fluoroquinolone antibiotic; lincosamide antibiotic; carbapenem; cephalosporin; tetracycline antibiotic; rifamycin antibiotic; diaminopyrimidine antibiotic; phenicol antibiotic; penem	adeI	resistance-nodulation-cell division (RND) antibiotic efflux pump	antibiotic efflux	GCA_001706525
macrolide antibiotic; fluoroquinolone antibiotic; lincosamide antibiotic; carbapenem; cephalosporin; tetracycline antibiotic; rifamycin antibiotic; diaminopyrimidine antibiotic; phenicol antibiotic; penem	adeJ	resistance-nodulation-cell division (RND) antibiotic efflux pump	antibiotic efflux	GCA_001706525
macrolide antibiotic; fluoroquinolone antibiotic; lincosamide antibiotic; carbapenem; cephalosporin; tetracycline antibiotic; rifamycin antibiotic; diaminopyrimidine antibiotic; phenicol antibiotic; penem	adeK	resistance-nodulation-cell division (RND) antibiotic efflux pump	antibiotic efflux	GCA_001706525
macrolide antibiotic; acridine dye; disinfecting agents and intercalating dyes	Acinetobacter baumannii AmvA	major facilitator superfamily (MFS) antibiotic efflux pump	antibiotic efflux	GCA_001706525
fluoroquinolone antibiotic	Acinetobacter baumannii parC conferring resistance to fluoroquinolones	fluoroquinolone resistant parC	antibiotic target alteration	GCA_001706525
aminoglycoside antibiotic	ANT(3'')-IIc	ANT(3'')	antibiotic inactivation	GCA_001706555
carbapenem; cephalosporin; penam	OXA-500	OXA beta-lactamase	antibiotic inactivation	GCA_001706555
macrolide antibiotic; acridine dye; disinfecting agents and intercalating dyes	Acinetobacter baumannii AmvA	major facilitator superfamily (MFS) antibiotic efflux pump	antibiotic efflux	GCA_001706555
fluoroquinolone antibiotic; diaminopyrimidine antibiotic; phenicol antibiotic	rsmA	resistance-nodulation-cell division (RND) antibiotic efflux pump	antibiotic efflux	GCA_001706555
macrolide antibiotic; aminocoumarin antibiotic	abeS	small multidrug resistance (SMR) antibiotic efflux pump	antibiotic efflux	GCA_001706555
fluoroquinolone antibiotic; tetracycline antibiotic	adeL	resistance-nodulation-cell division (RND) antibiotic efflux pump	antibiotic efflux	GCA_001706555
fluoroquinolone antibiotic; tetracycline antibiotic	adeG	resistance-nodulation-cell division (RND) antibiotic efflux pump	antibiotic efflux	GCA_001706555
fluoroquinolone antibiotic; tetracycline antibiotic	adeF	resistance-nodulation-cell division (RND) antibiotic efflux pump	antibiotic efflux	GCA_001706555
fluoroquinolone antibiotic; acridine dye; triclosan; disinfecting agents and intercalating dyes	abeM	multidrug and toxic compound extrusion (MATE) transporter	antibiotic efflux	GCA_001706555
peptide antibiotic	LpsB	Intrinsic peptide antibiotic resistant Lps	reduced permeability to antibiotic	GCA_001706555
cephalosporin	ADC-18	ADC beta-lactamase without carbapenemase activity	antibiotic inactivation	GCA_001706555
macrolide antibiotic; fluoroquinolone antibiotic; lincosamide antibiotic; carbapenem; cephalosporin; tetracycline antibiotic; rifamycin antibiotic; diaminopyrimidine antibiotic; phenicol antibiotic; penem	adeI	resistance-nodulation-cell division (RND) antibiotic efflux pump	antibiotic efflux	GCA_001706555
macrolide antibiotic; fluoroquinolone antibiotic; lincosamide antibiotic; carbapenem; cephalosporin; tetracycline antibiotic; rifamycin antibiotic; diaminopyrimidine antibiotic; phenicol antibiotic; penem	adeJ	resistance-nodulation-cell division (RND) antibiotic efflux pump	antibiotic efflux	GCA_001706555
macrolide antibiotic; fluoroquinolone antibiotic; lincosamide antibiotic; carbapenem; cephalosporin; tetracycline antibiotic; rifamycin antibiotic; diaminopyrimidine antibiotic; phenicol antibiotic; penem	adeK	resistance-nodulation-cell division (RND) antibiotic efflux pump	antibiotic efflux	GCA_001706555
fluoroquinolone antibiotic	Acinetobacter baumannii AbaQ	major facilitator superfamily (MFS) antibiotic efflux pump	antibiotic efflux	GCA_001706555
carbapenem; cephalosporin; cephamycin; penam	NDM-30	NDM beta-lactamase	antibiotic inactivation	GCA_001706555
aminoglycoside antibiotic	APH(3')-VI	APH(3')	antibiotic inactivation	GCA_001706555
fluoroquinolone antibiotic	Acinetobacter baumannii parC conferring resistance to fluoroquinolones	fluoroquinolone resistant parC	antibiotic target alteration	GCA_001706555
fluoroquinolone antibiotic; diaminopyrimidine antibiotic; phenicol antibiotic	rsmA	resistance-nodulation-cell division (RND) antibiotic efflux pump	antibiotic efflux	GCA_001706565
macrolide antibiotic; acridine dye; disinfecting agents and intercalating dyes	Acinetobacter baumannii AmvA	major facilitator superfamily (MFS) antibiotic efflux pump	antibiotic efflux	GCA_001706565
peptide antibiotic	LpsB	Intrinsic peptide antibiotic resistant Lps	reduced permeability to antibiotic	GCA_001706565
cephalosporin	ADC-18	ADC beta-lactamase without carbapenemase activity	antibiotic inactivation	GCA_001706565
peptide antibiotic	ArnT	pmr phosphoethanolamine transferase	antibiotic target alteration	GCA_001706565
macrolide antibiotic; aminocoumarin antibiotic	abeS	small multidrug resistance (SMR) antibiotic efflux pump	antibiotic efflux	GCA_001706565
fluoroquinolone antibiotic; tetracycline antibiotic	adeL	resistance-nodulation-cell division (RND) antibiotic efflux pump	antibiotic efflux	GCA_001706565
fluoroquinolone antibiotic; tetracycline antibiotic	adeG	resistance-nodulation-cell division (RND) antibiotic efflux pump	antibiotic efflux	GCA_001706565
fluoroquinolone antibiotic; tetracycline antibiotic	adeF	resistance-nodulation-cell division (RND) antibiotic efflux pump	antibiotic efflux	GCA_001706565
fluoroquinolone antibiotic	Acinetobacter baumannii AbaQ	major facilitator superfamily (MFS) antibiotic efflux pump	antibiotic efflux	GCA_001706565
macrolide antibiotic; fluoroquinolone antibiotic; lincosamide antibiotic; carbapenem; cephalosporin; tetracycline antibiotic; rifamycin antibiotic; diaminopyrimidine antibiotic; phenicol antibiotic; penem	adeK	resistance-nodulation-cell division (RND) antibiotic efflux pump	antibiotic efflux	GCA_001706565
macrolide antibiotic; fluoroquinolone antibiotic; lincosamide antibiotic; carbapenem; cephalosporin; tetracycline antibiotic; rifamycin antibiotic; diaminopyrimidine antibiotic; phenicol antibiotic; penem	adeJ	resistance-nodulation-cell division (RND) antibiotic efflux pump	antibiotic efflux	GCA_001706565
macrolide antibiotic; fluoroquinolone antibiotic; lincosamide antibiotic; carbapenem; cephalosporin; tetracycline antibiotic; rifamycin antibiotic; diaminopyrimidine antibiotic; phenicol antibiotic; penem	adeI	resistance-nodulation-cell division (RND) antibiotic efflux pump	antibiotic efflux	GCA_001706565
fluoroquinolone antibiotic; acridine dye; triclosan; disinfecting agents and intercalating dyes	abeM	multidrug and toxic compound extrusion (MATE) transporter	antibiotic efflux	GCA_001706565
carbapenem; cephalosporin; penam	OXA-500	OXA beta-lactamase	antibiotic inactivation	GCA_001706565
carbapenem; cephalosporin; penam	OXA-23	OXA beta-lactamase	antibiotic inactivation	GCA_001706565
aminoglycoside antibiotic	APH(3')-VIa	APH(3')	antibiotic inactivation	GCA_001706565
fluoroquinolone antibiotic	Acinetobacter baumannii gyrA conferring resistance to fluoroquinolones	fluoroquinolone resistant gyrA	antibiotic target alteration	GCA_001706565
fluoroquinolone antibiotic	Acinetobacter baumannii parC conferring resistance to fluoroquinolones	fluoroquinolone resistant parC	antibiotic target alteration	GCA_001706565
carbapenem; cephalosporin; cephamycin; penam	NDM-1	NDM beta-lactamase	antibiotic inactivation	GCA_001706575
glycopeptide antibiotic	BRP(MBL)	Bleomycin resistant protein	antibiotic inactivation	GCA_001706575
aminoglycoside antibiotic	ANT(3'')-IIc	ANT(3'')	antibiotic inactivation	GCA_001706575
macrolide antibiotic; aminocoumarin antibiotic	abeS	small multidrug resistance (SMR) antibiotic efflux pump	antibiotic efflux	GCA_001706575
fluoroquinolone antibiotic; tetracycline antibiotic	adeL	resistance-nodulation-cell division (RND) antibiotic efflux pump	antibiotic efflux	GCA_001706575
fluoroquinolone antibiotic; tetracycline antibiotic	adeG	resistance-nodulation-cell division (RND) antibiotic efflux pump	antibiotic efflux	GCA_001706575
fluoroquinolone antibiotic; tetracycline antibiotic	adeF	resistance-nodulation-cell division (RND) antibiotic efflux pump	antibiotic efflux	GCA_001706575
cephalosporin	ADC-18	ADC beta-lactamase without carbapenemase activity	antibiotic inactivation	GCA_001706575
fluoroquinolone antibiotic; acridine dye; triclosan; disinfecting agents and intercalating dyes	abeM	multidrug and toxic compound extrusion (MATE) transporter	antibiotic efflux	GCA_001706575
peptide antibiotic	LpsB	Intrinsic peptide antibiotic resistant Lps	reduced permeability to antibiotic	GCA_001706575
carbapenem; cephalosporin; penam	OXA-500	OXA beta-lactamase	antibiotic inactivation	GCA_001706575
fluoroquinolone antibiotic	Acinetobacter baumannii AbaQ	major facilitator superfamily (MFS) antibiotic efflux pump	antibiotic efflux	GCA_001706575
macrolide antibiotic; fluoroquinolone antibiotic; lincosamide antibiotic; carbapenem; cephalosporin; tetracycline antibiotic; rifamycin antibiotic; diaminopyrimidine antibiotic; phenicol antibiotic; penem	adeI	resistance-nodulation-cell division (RND) antibiotic efflux pump	antibiotic efflux	GCA_001706575
macrolide antibiotic; fluoroquinolone antibiotic; lincosamide antibiotic; carbapenem; cephalosporin; tetracycline antibiotic; rifamycin antibiotic; diaminopyrimidine antibiotic; phenicol antibiotic; penem	adeJ	resistance-nodulation-cell division (RND) antibiotic efflux pump	antibiotic efflux	GCA_001706575
macrolide antibiotic; fluoroquinolone antibiotic; lincosamide antibiotic; carbapenem; cephalosporin; tetracycline antibiotic; rifamycin antibiotic; diaminopyrimidine antibiotic; phenicol antibiotic; penem	adeK	resistance-nodulation-cell division (RND) antibiotic efflux pump	antibiotic efflux	GCA_001706575
fluoroquinolone antibiotic; diaminopyrimidine antibiotic; phenicol antibiotic	rsmA	resistance-nodulation-cell division (RND) antibiotic efflux pump	antibiotic efflux	GCA_001706575
macrolide antibiotic; acridine dye; disinfecting agents and intercalating dyes	Acinetobacter baumannii AmvA	major facilitator superfamily (MFS) antibiotic efflux pump	antibiotic efflux	GCA_001706575
fluoroquinolone antibiotic	Acinetobacter baumannii parC conferring resistance to fluoroquinolones	fluoroquinolone resistant parC	antibiotic target alteration	GCA_001706575
fluoroquinolone antibiotic; diaminopyrimidine antibiotic; phenicol antibiotic	rsmA	resistance-nodulation-cell division (RND) antibiotic efflux pump	antibiotic efflux	GCA_001706585
cephalosporin	ADC-18	ADC beta-lactamase without carbapenemase activity	antibiotic inactivation	GCA_001706585
fluoroquinolone antibiotic; tetracycline antibiotic	adeF	resistance-nodulation-cell division (RND) antibiotic efflux pump	antibiotic efflux	GCA_001706585
fluoroquinolone antibiotic; tetracycline antibiotic	adeG	resistance-nodulation-cell division (RND) antibiotic efflux pump	antibiotic efflux	GCA_001706585
fluoroquinolone antibiotic; tetracycline antibiotic	adeL	resistance-nodulation-cell division (RND) antibiotic efflux pump	antibiotic efflux	GCA_001706585
macrolide antibiotic; aminocoumarin antibiotic	abeS	small multidrug resistance (SMR) antibiotic efflux pump	antibiotic efflux	GCA_001706585
fluoroquinolone antibiotic; acridine dye; triclosan; disinfecting agents and intercalating dyes	abeM	multidrug and toxic compound extrusion (MATE) transporter	antibiotic efflux	GCA_001706585
carbapenem; cephalosporin; penam	OXA-500	OXA beta-lactamase	antibiotic inactivation	GCA_001706585
macrolide antibiotic; fluoroquinolone antibiotic; lincosamide antibiotic; carbapenem; cephalosporin; tetracycline antibiotic; rifamycin antibiotic; diaminopyrimidine antibiotic; phenicol antibiotic; penem	adeI	resistance-nodulation-cell division (RND) antibiotic efflux pump	antibiotic efflux	GCA_001706585
macrolide antibiotic; fluoroquinolone antibiotic; lincosamide antibiotic; carbapenem; cephalosporin; tetracycline antibiotic; rifamycin antibiotic; diaminopyrimidine antibiotic; phenicol antibiotic; penem	adeJ	resistance-nodulation-cell division (RND) antibiotic efflux pump	antibiotic efflux	GCA_001706585
macrolide antibiotic; fluoroquinolone antibiotic; lincosamide antibiotic; carbapenem; cephalosporin; tetracycline antibiotic; rifamycin antibiotic; diaminopyrimidine antibiotic; phenicol antibiotic; penem	adeK	resistance-nodulation-cell division (RND) antibiotic efflux pump	antibiotic efflux	GCA_001706585
fluoroquinolone antibiotic	Acinetobacter baumannii AbaQ	major facilitator superfamily (MFS) antibiotic efflux pump	antibiotic efflux	GCA_001706585
macrolide antibiotic; acridine dye; disinfecting agents and intercalating dyes	Acinetobacter baumannii AmvA	major facilitator superfamily (MFS) antibiotic efflux pump	antibiotic efflux	GCA_001706585
peptide antibiotic	LpsB	Intrinsic peptide antibiotic resistant Lps	reduced permeability to antibiotic	GCA_001706585
fluoroquinolone antibiotic	Acinetobacter baumannii parC conferring resistance to fluoroquinolones	fluoroquinolone resistant parC	antibiotic target alteration	GCA_001706585
macrolide antibiotic; aminocoumarin antibiotic	abeS	small multidrug resistance (SMR) antibiotic efflux pump	antibiotic efflux	GCA_001706635
fluoroquinolone antibiotic; tetracycline antibiotic	adeL	resistance-nodulation-cell division (RND) antibiotic efflux pump	antibiotic efflux	GCA_001706635
fluoroquinolone antibiotic; tetracycline antibiotic	adeG	resistance-nodulation-cell division (RND) antibiotic efflux pump	antibiotic efflux	GCA_001706635
fluoroquinolone antibiotic; tetracycline antibiotic	adeF	resistance-nodulation-cell division (RND) antibiotic efflux pump	antibiotic efflux	GCA_001706635
cephalosporin	ADC-18	ADC beta-lactamase without carbapenemase activity	antibiotic inactivation	GCA_001706635
carbapenem; cephalosporin; cephamycin; penam	NDM-1	NDM beta-lactamase	antibiotic inactivation	GCA_001706635
glycopeptide antibiotic	BRP(MBL)	Bleomycin resistant protein	antibiotic inactivation	GCA_001706635
aminoglycoside antibiotic	ANT(3'')-IIc	ANT(3'')	antibiotic inactivation	GCA_001706635
carbapenem; cephalosporin; penam	OXA-500	OXA beta-lactamase	antibiotic inactivation	GCA_001706635
fluoroquinolone antibiotic	Acinetobacter baumannii AbaQ	major facilitator superfamily (MFS) antibiotic efflux pump	antibiotic efflux	GCA_001706635
macrolide antibiotic; fluoroquinolone antibiotic; lincosamide antibiotic; carbapenem; cephalosporin; tetracycline antibiotic; rifamycin antibiotic; diaminopyrimidine antibiotic; phenicol antibiotic; penem	adeI	resistance-nodulation-cell division (RND) antibiotic efflux pump	antibiotic efflux	GCA_001706635
macrolide antibiotic; fluoroquinolone antibiotic; lincosamide antibiotic; carbapenem; cephalosporin; tetracycline antibiotic; rifamycin antibiotic; diaminopyrimidine antibiotic; phenicol antibiotic; penem	adeJ	resistance-nodulation-cell division (RND) antibiotic efflux pump	antibiotic efflux	GCA_001706635
macrolide antibiotic; fluoroquinolone antibiotic; lincosamide antibiotic; carbapenem; cephalosporin; tetracycline antibiotic; rifamycin antibiotic; diaminopyrimidine antibiotic; phenicol antibiotic; penem	adeK	resistance-nodulation-cell division (RND) antibiotic efflux pump	antibiotic efflux	GCA_001706635
macrolide antibiotic; acridine dye; disinfecting agents and intercalating dyes	Acinetobacter baumannii AmvA	major facilitator superfamily (MFS) antibiotic efflux pump	antibiotic efflux	GCA_001706635
fluoroquinolone antibiotic; diaminopyrimidine antibiotic; phenicol antibiotic	rsmA	resistance-nodulation-cell division (RND) antibiotic efflux pump	antibiotic efflux	GCA_001706635
peptide antibiotic	LpsB	Intrinsic peptide antibiotic resistant Lps	reduced permeability to antibiotic	GCA_001706635
fluoroquinolone antibiotic; acridine dye; triclosan; disinfecting agents and intercalating dyes	abeM	multidrug and toxic compound extrusion (MATE) transporter	antibiotic efflux	GCA_001706635
fluoroquinolone antibiotic	Acinetobacter baumannii parC conferring resistance to fluoroquinolones	fluoroquinolone resistant parC	antibiotic target alteration	GCA_001706635
macrolide antibiotic; aminocoumarin antibiotic	abeS	small multidrug resistance (SMR) antibiotic efflux pump	antibiotic efflux	GCA_001706645
fluoroquinolone antibiotic; tetracycline antibiotic	adeL	resistance-nodulation-cell division (RND) antibiotic efflux pump	antibiotic efflux	GCA_001706645
fluoroquinolone antibiotic; tetracycline antibiotic	adeG	resistance-nodulation-cell division (RND) antibiotic efflux pump	antibiotic efflux	GCA_001706645
fluoroquinolone antibiotic; tetracycline antibiotic	adeF	resistance-nodulation-cell division (RND) antibiotic efflux pump	antibiotic efflux	GCA_001706645
cephalosporin	ADC-18	ADC beta-lactamase without carbapenemase activity	antibiotic inactivation	GCA_001706645
fluoroquinolone antibiotic; diaminopyrimidine antibiotic; phenicol antibiotic	rsmA	resistance-nodulation-cell division (RND) antibiotic efflux pump	antibiotic efflux	GCA_001706645
macrolide antibiotic; acridine dye; disinfecting agents and intercalating dyes	Acinetobacter baumannii AmvA	major facilitator superfamily (MFS) antibiotic efflux pump	antibiotic efflux	GCA_001706645
macrolide antibiotic; fluoroquinolone antibiotic; lincosamide antibiotic; carbapenem; cephalosporin; tetracycline antibiotic; rifamycin antibiotic; diaminopyrimidine antibiotic; phenicol antibiotic; penem	adeI	resistance-nodulation-cell division (RND) antibiotic efflux pump	antibiotic efflux	GCA_001706645
macrolide antibiotic; fluoroquinolone antibiotic; lincosamide antibiotic; carbapenem; cephalosporin; tetracycline antibiotic; rifamycin antibiotic; diaminopyrimidine antibiotic; phenicol antibiotic; penem	adeJ	resistance-nodulation-cell division (RND) antibiotic efflux pump	antibiotic efflux	GCA_001706645
macrolide antibiotic; fluoroquinolone antibiotic; lincosamide antibiotic; carbapenem; cephalosporin; tetracycline antibiotic; rifamycin antibiotic; diaminopyrimidine antibiotic; phenicol antibiotic; penem	adeK	resistance-nodulation-cell division (RND) antibiotic efflux pump	antibiotic efflux	GCA_001706645
peptide antibiotic	LpsB	Intrinsic peptide antibiotic resistant Lps	reduced permeability to antibiotic	GCA_001706645
fluoroquinolone antibiotic; acridine dye; triclosan; disinfecting agents and intercalating dyes	abeM	multidrug and toxic compound extrusion (MATE) transporter	antibiotic efflux	GCA_001706645
fluoroquinolone antibiotic	Acinetobacter baumannii AbaQ	major facilitator superfamily (MFS) antibiotic efflux pump	antibiotic efflux	GCA_001706645
carbapenem; cephalosporin; penam	OXA-500	OXA beta-lactamase	antibiotic inactivation	GCA_001706645
fluoroquinolone antibiotic	Acinetobacter baumannii parC conferring resistance to fluoroquinolones	fluoroquinolone resistant parC	antibiotic target alteration	GCA_001706645
carbapenem; cephalosporin; penam	OXA-500	OXA beta-lactamase	antibiotic inactivation	GCA_001706665
fluoroquinolone antibiotic	Acinetobacter baumannii AbaQ	major facilitator superfamily (MFS) antibiotic efflux pump	antibiotic efflux	GCA_001706665
peptide antibiotic	LpsB	Intrinsic peptide antibiotic resistant Lps	reduced permeability to antibiotic	GCA_001706665
fluoroquinolone antibiotic; acridine dye; triclosan; disinfecting agents and intercalating dyes	abeM	multidrug and toxic compound extrusion (MATE) transporter	antibiotic efflux	GCA_001706665
cephalosporin	ADC-18	ADC beta-lactamase without carbapenemase activity	antibiotic inactivation	GCA_001706665
fluoroquinolone antibiotic; tetracycline antibiotic	adeF	resistance-nodulation-cell division (RND) antibiotic efflux pump	antibiotic efflux	GCA_001706665
fluoroquinolone antibiotic; tetracycline antibiotic	adeG	resistance-nodulation-cell division (RND) antibiotic efflux pump	antibiotic efflux	GCA_001706665
fluoroquinolone antibiotic; tetracycline antibiotic	adeL	resistance-nodulation-cell division (RND) antibiotic efflux pump	antibiotic efflux	GCA_001706665
macrolide antibiotic; aminocoumarin antibiotic	abeS	small multidrug resistance (SMR) antibiotic efflux pump	antibiotic efflux	GCA_001706665
macrolide antibiotic; acridine dye; disinfecting agents and intercalating dyes	Acinetobacter baumannii AmvA	major facilitator superfamily (MFS) antibiotic efflux pump	antibiotic efflux	GCA_001706665
fluoroquinolone antibiotic; diaminopyrimidine antibiotic; phenicol antibiotic	rsmA	resistance-nodulation-cell division (RND) antibiotic efflux pump	antibiotic efflux	GCA_001706665
aminoglycoside antibiotic	ANT(3'')-IIc	ANT(3'')	antibiotic inactivation	GCA_001706665
macrolide antibiotic; fluoroquinolone antibiotic; lincosamide antibiotic; carbapenem; cephalosporin; tetracycline antibiotic; rifamycin antibiotic; diaminopyrimidine antibiotic; phenicol antibiotic; penem	adeK	resistance-nodulation-cell division (RND) antibiotic efflux pump	antibiotic efflux	GCA_001706665
macrolide antibiotic; fluoroquinolone antibiotic; lincosamide antibiotic; carbapenem; cephalosporin; tetracycline antibiotic; rifamycin antibiotic; diaminopyrimidine antibiotic; phenicol antibiotic; penem	adeJ	resistance-nodulation-cell division (RND) antibiotic efflux pump	antibiotic efflux	GCA_001706665
macrolide antibiotic; fluoroquinolone antibiotic; lincosamide antibiotic; carbapenem; cephalosporin; tetracycline antibiotic; rifamycin antibiotic; diaminopyrimidine antibiotic; phenicol antibiotic; penem	adeI	resistance-nodulation-cell division (RND) antibiotic efflux pump	antibiotic efflux	GCA_001706665
fluoroquinolone antibiotic	Acinetobacter baumannii parC conferring resistance to fluoroquinolones	fluoroquinolone resistant parC	antibiotic target alteration	GCA_001706665
fluoroquinolone antibiotic; diaminopyrimidine antibiotic; phenicol antibiotic	rsmA	resistance-nodulation-cell division (RND) antibiotic efflux pump	antibiotic efflux	GCA_001706695
cephalosporin	ADC-18	ADC beta-lactamase without carbapenemase activity	antibiotic inactivation	GCA_001706695
fluoroquinolone antibiotic	Acinetobacter baumannii AbaQ	major facilitator superfamily (MFS) antibiotic efflux pump	antibiotic efflux	GCA_001706695
fluoroquinolone antibiotic; tetracycline antibiotic	adeF	resistance-nodulation-cell division (RND) antibiotic efflux pump	antibiotic efflux	GCA_001706695
fluoroquinolone antibiotic; tetracycline antibiotic	adeG	resistance-nodulation-cell division (RND) antibiotic efflux pump	antibiotic efflux	GCA_001706695
fluoroquinolone antibiotic; tetracycline antibiotic	adeL	resistance-nodulation-cell division (RND) antibiotic efflux pump	antibiotic efflux	GCA_001706695
macrolide antibiotic; aminocoumarin antibiotic	abeS	small multidrug resistance (SMR) antibiotic efflux pump	antibiotic efflux	GCA_001706695
fluoroquinolone antibiotic; acridine dye; triclosan; disinfecting agents and intercalating dyes	abeM	multidrug and toxic compound extrusion (MATE) transporter	antibiotic efflux	GCA_001706695
aminoglycoside antibiotic	ANT(3'')-IIc	ANT(3'')	antibiotic inactivation	GCA_001706695
macrolide antibiotic; acridine dye; disinfecting agents and intercalating dyes	Acinetobacter baumannii AmvA	major facilitator superfamily (MFS) antibiotic efflux pump	antibiotic efflux	GCA_001706695
macrolide antibiotic; fluoroquinolone antibiotic; lincosamide antibiotic; carbapenem; cephalosporin; tetracycline antibiotic; rifamycin antibiotic; diaminopyrimidine antibiotic; phenicol antibiotic; penem	adeI	resistance-nodulation-cell division (RND) antibiotic efflux pump	antibiotic efflux	GCA_001706695
macrolide antibiotic; fluoroquinolone antibiotic; lincosamide antibiotic; carbapenem; cephalosporin; tetracycline antibiotic; rifamycin antibiotic; diaminopyrimidine antibiotic; phenicol antibiotic; penem	adeJ	resistance-nodulation-cell division (RND) antibiotic efflux pump	antibiotic efflux	GCA_001706695
macrolide antibiotic; fluoroquinolone antibiotic; lincosamide antibiotic; carbapenem; cephalosporin; tetracycline antibiotic; rifamycin antibiotic; diaminopyrimidine antibiotic; phenicol antibiotic; penem	adeK	resistance-nodulation-cell division (RND) antibiotic efflux pump	antibiotic efflux	GCA_001706695
carbapenem; cephalosporin; penam	OXA-500	OXA beta-lactamase	antibiotic inactivation	GCA_001706695
peptide antibiotic	LpsB	Intrinsic peptide antibiotic resistant Lps	reduced permeability to antibiotic	GCA_001706695
fluoroquinolone antibiotic	Acinetobacter baumannii parC conferring resistance to fluoroquinolones	fluoroquinolone resistant parC	antibiotic target alteration	GCA_001706695
fluoroquinolone antibiotic; diaminopyrimidine antibiotic; phenicol antibiotic	rsmA	resistance-nodulation-cell division (RND) antibiotic efflux pump	antibiotic efflux	GCA_001706715
fluoroquinolone antibiotic	Acinetobacter baumannii AbaQ	major facilitator superfamily (MFS) antibiotic efflux pump	antibiotic efflux	GCA_001706715
macrolide antibiotic; aminocoumarin antibiotic	abeS	small multidrug resistance (SMR) antibiotic efflux pump	antibiotic efflux	GCA_001706715
fluoroquinolone antibiotic; tetracycline antibiotic	adeL	resistance-nodulation-cell division (RND) antibiotic efflux pump	antibiotic efflux	GCA_001706715
fluoroquinolone antibiotic; tetracycline antibiotic	adeG	resistance-nodulation-cell division (RND) antibiotic efflux pump	antibiotic efflux	GCA_001706715
fluoroquinolone antibiotic; tetracycline antibiotic	adeF	resistance-nodulation-cell division (RND) antibiotic efflux pump	antibiotic efflux	GCA_001706715
carbapenem; cephalosporin; penam	OXA-500	OXA beta-lactamase	antibiotic inactivation	GCA_001706715
aminoglycoside antibiotic	ANT(3'')-IIc	ANT(3'')	antibiotic inactivation	GCA_001706715
fluoroquinolone antibiotic; acridine dye; triclosan; disinfecting agents and intercalating dyes	abeM	multidrug and toxic compound extrusion (MATE) transporter	antibiotic efflux	GCA_001706715
macrolide antibiotic; acridine dye; disinfecting agents and intercalating dyes	Acinetobacter baumannii AmvA	major facilitator superfamily (MFS) antibiotic efflux pump	antibiotic efflux	GCA_001706715
macrolide antibiotic; fluoroquinolone antibiotic; lincosamide antibiotic; carbapenem; cephalosporin; tetracycline antibiotic; rifamycin antibiotic; diaminopyrimidine antibiotic; phenicol antibiotic; penem	adeI	resistance-nodulation-cell division (RND) antibiotic efflux pump	antibiotic efflux	GCA_001706715
macrolide antibiotic; fluoroquinolone antibiotic; lincosamide antibiotic; carbapenem; cephalosporin; tetracycline antibiotic; rifamycin antibiotic; diaminopyrimidine antibiotic; phenicol antibiotic; penem	adeJ	resistance-nodulation-cell division (RND) antibiotic efflux pump	antibiotic efflux	GCA_001706715
macrolide antibiotic; fluoroquinolone antibiotic; lincosamide antibiotic; carbapenem; cephalosporin; tetracycline antibiotic; rifamycin antibiotic; diaminopyrimidine antibiotic; phenicol antibiotic; penem	adeK	resistance-nodulation-cell division (RND) antibiotic efflux pump	antibiotic efflux	GCA_001706715
peptide antibiotic	LpsB	Intrinsic peptide antibiotic resistant Lps	reduced permeability to antibiotic	GCA_001706715
cephalosporin	ADC-18	ADC beta-lactamase without carbapenemase activity	antibiotic inactivation	GCA_001706715
fluoroquinolone antibiotic	Acinetobacter baumannii parC conferring resistance to fluoroquinolones	fluoroquinolone resistant parC	antibiotic target alteration	GCA_001706715
aminoglycoside antibiotic	ANT(2'')-Ia	ANT(2'')	antibiotic inactivation	GCA_001706735
macrolide antibiotic; fluoroquinolone antibiotic; lincosamide antibiotic; carbapenem; cephalosporin; tetracycline antibiotic; rifamycin antibiotic; diaminopyrimidine antibiotic; phenicol antibiotic; penem	adeK	resistance-nodulation-cell division (RND) antibiotic efflux pump	antibiotic efflux	GCA_001706735
macrolide antibiotic; fluoroquinolone antibiotic; lincosamide antibiotic; carbapenem; cephalosporin; tetracycline antibiotic; rifamycin antibiotic; diaminopyrimidine antibiotic; phenicol antibiotic; penem	adeJ	resistance-nodulation-cell division (RND) antibiotic efflux pump	antibiotic efflux	GCA_001706735
macrolide antibiotic; fluoroquinolone antibiotic; lincosamide antibiotic; carbapenem; cephalosporin; tetracycline antibiotic; rifamycin antibiotic; diaminopyrimidine antibiotic; phenicol antibiotic; penem	adeI	resistance-nodulation-cell division (RND) antibiotic efflux pump	antibiotic efflux	GCA_001706735
macrolide antibiotic; fluoroquinolone antibiotic; penam; tetracycline antibiotic	evgS	major facilitator superfamily (MFS) antibiotic efflux pump; resistance-nodulation-cell division (RND) antibiotic efflux pump	antibiotic efflux	GCA_001706735
aminoglycoside antibiotic	APH(3')-VI	APH(3')	antibiotic inactivation	GCA_001706735
fluoroquinolone antibiotic	mdtH	major facilitator superfamily (MFS) antibiotic efflux pump	antibiotic efflux	GCA_001706735
peptide antibiotic	ugd	pmr phosphoethanolamine transferase	antibiotic target alteration	GCA_001706735
macrolide antibiotic; fluoroquinolone antibiotic; aminoglycoside antibiotic; carbapenem; cephalosporin; penam; peptide antibiotic; penem	Klebsiella pneumoniae KpnH	major facilitator superfamily (MFS) antibiotic efflux pump	antibiotic efflux	GCA_001706735
aminoglycoside antibiotic	ANT(3'')-IIc	ANT(3'')	antibiotic inactivation	GCA_001706735
cephalosporin	ADC-18	ADC beta-lactamase without carbapenemase activity	antibiotic inactivation	GCA_001706735
fluoroquinolone antibiotic; lincosamide antibiotic; nucleoside antibiotic; acridine dye; phenicol antibiotic; disinfecting agents and intercalating dyes	mdtM	major facilitator superfamily (MFS) antibiotic efflux pump	antibiotic efflux	GCA_001706735
fluoroquinolone antibiotic; cephalosporin; glycylcycline; penam; tetracycline antibiotic; rifamycin antibiotic; phenicol antibiotic; triclosan	acrB	resistance-nodulation-cell division (RND) antibiotic efflux pump	antibiotic efflux	GCA_001706735
fluoroquinolone antibiotic	Acinetobacter baumannii AbaQ	major facilitator superfamily (MFS) antibiotic efflux pump	antibiotic efflux	GCA_001706735
fluoroquinolone antibiotic; tetracycline antibiotic	adeF	resistance-nodulation-cell division (RND) antibiotic efflux pump	antibiotic efflux	GCA_001706735
fluoroquinolone antibiotic; tetracycline antibiotic	adeG	resistance-nodulation-cell division (RND) antibiotic efflux pump	antibiotic efflux	GCA_001706735
fluoroquinolone antibiotic; tetracycline antibiotic	adeL	resistance-nodulation-cell division (RND) antibiotic efflux pump	antibiotic efflux	GCA_001706735
macrolide antibiotic; aminocoumarin antibiotic	abeS	small multidrug resistance (SMR) antibiotic efflux pump	antibiotic efflux	GCA_001706735
carbapenem; cephalosporin; cephamycin; penam; penem	VIM-2	VIM beta-lactamase	antibiotic inactivation	GCA_001706735
aminoglycoside antibiotic	AAC(6')-Ib9	AAC(6')	antibiotic inactivation	GCA_001706735
acridine dye; disinfecting agents and intercalating dyes	qacEdelta1	major facilitator superfamily (MFS) antibiotic efflux pump	antibiotic efflux	GCA_001706735
sulfonamide antibiotic	sul1	sulfonamide resistant sul	antibiotic target replacement	GCA_001706735
fluoroquinolone antibiotic; cephalosporin; cephamycin; penam	AcrF	resistance-nodulation-cell division (RND) antibiotic efflux pump	antibiotic efflux	GCA_001706735
fluoroquinolone antibiotic; cephalosporin; cephamycin; penam	AcrE	resistance-nodulation-cell division (RND) antibiotic efflux pump	antibiotic efflux	GCA_001706735
macrolide antibiotic; fluoroquinolone antibiotic; penam	mdtF	resistance-nodulation-cell division (RND) antibiotic efflux pump	antibiotic efflux	GCA_001706735
macrolide antibiotic; fluoroquinolone antibiotic; penam	gadW	resistance-nodulation-cell division (RND) antibiotic efflux pump	antibiotic efflux	GCA_001706735
macrolide antibiotic; fluoroquinolone antibiotic; penam	mdtF	resistance-nodulation-cell division (RND) antibiotic efflux pump	antibiotic efflux	GCA_001706735
macrolide antibiotic; fluoroquinolone antibiotic; aminoglycoside antibiotic; carbapenem; cephalosporin; glycylcycline; cephamycin; penam; tetracycline antibiotic; peptide antibiotic; aminocoumarin antibiotic; rifamycin antibiotic; phenicol antibiotic; triclosan; penem	TolC	ATP-binding cassette (ABC) antibiotic efflux pump; major facilitator superfamily (MFS) antibiotic efflux pump; resistance-nodulation-cell division (RND) antibiotic efflux pump	antibiotic efflux	GCA_001706735
aminoglycoside antibiotic; aminocoumarin antibiotic	cpxA	resistance-nodulation-cell division (RND) antibiotic efflux pump	antibiotic efflux	GCA_001706735
fosfomycin	mdtG	major facilitator superfamily (MFS) antibiotic efflux pump	antibiotic efflux	GCA_001706735
macrolide antibiotic; fluoroquinolone antibiotic; penam; tetracycline antibiotic	evgS	major facilitator superfamily (MFS) antibiotic efflux pump; resistance-nodulation-cell division (RND) antibiotic efflux pump	antibiotic efflux	GCA_001706735
fluoroquinolone antibiotic; acridine dye; triclosan; disinfecting agents and intercalating dyes	abeM	multidrug and toxic compound extrusion (MATE) transporter	antibiotic efflux	GCA_001706735
carbapenem; cephalosporin; penam	OXA-500	OXA beta-lactamase	antibiotic inactivation	GCA_001706735
nitroimidazole antibiotic	msbA	ATP-binding cassette (ABC) antibiotic efflux pump	antibiotic efflux	GCA_001706735
macrolide antibiotic; acridine dye; disinfecting agents and intercalating dyes	Acinetobacter baumannii AmvA	major facilitator superfamily (MFS) antibiotic efflux pump	antibiotic efflux	GCA_001706735
fluoroquinolone antibiotic	emrR	major facilitator superfamily (MFS) antibiotic efflux pump	antibiotic efflux	GCA_001706735
fluoroquinolone antibiotic	emrA	major facilitator superfamily (MFS) antibiotic efflux pump	antibiotic efflux	GCA_001706735
fluoroquinolone antibiotic; monobactam; carbapenem; cephalosporin; glycylcycline; cephamycin; penam; tetracycline antibiotic; rifamycin antibiotic; phenicol antibiotic; triclosan; penem	marA	resistance-nodulation-cell division (RND) antibiotic efflux pump; General Bacterial Porin with reduced permeability to beta-lactams	antibiotic efflux; reduced permeability to antibiotic	GCA_001706735
macrolide antibiotic; fluoroquinolone antibiotic; penam	gadX	resistance-nodulation-cell division (RND) antibiotic efflux pump	antibiotic efflux	GCA_001706735
fluoroquinolone antibiotic; diaminopyrimidine antibiotic; phenicol antibiotic	rsmA	resistance-nodulation-cell division (RND) antibiotic efflux pump	antibiotic efflux	GCA_001706735
aminocoumarin antibiotic	mdtC	resistance-nodulation-cell division (RND) antibiotic efflux pump	antibiotic efflux	GCA_001706735
fluoroquinolone antibiotic; cephalosporin; cephamycin; penam	AcrF	resistance-nodulation-cell division (RND) antibiotic efflux pump	antibiotic efflux	GCA_001706735
phenicol antibiotic	catI	chloramphenicol acetyltransferase (CAT)	antibiotic inactivation	GCA_001706735
aminoglycoside antibiotic	APH(3')-Ia	APH(3')	antibiotic inactivation	GCA_001706735
peptide antibiotic	LpsB	Intrinsic peptide antibiotic resistant Lps	reduced permeability to antibiotic	GCA_001706735
fluoroquinolone antibiotic	Acinetobacter baumannii parC conferring resistance to fluoroquinolones	fluoroquinolone resistant parC	antibiotic target alteration	GCA_001706735
elfamycin antibiotic	Escherichia coli EF-Tu mutants conferring resistance to Pulvomycin	elfamycin resistant EF-Tu	antibiotic target alteration	GCA_001706735
fluoroquinolone antibiotic; cephalosporin; glycylcycline; penam; tetracycline antibiotic; rifamycin antibiotic; phenicol antibiotic; triclosan	Escherichia coli marR mutant conferring antibiotic resistance	resistance-nodulation-cell division (RND) antibiotic efflux pump	antibiotic target alteration; antibiotic efflux	GCA_001706735
tetracycline antibiotic	tet(D)	major facilitator superfamily (MFS) antibiotic efflux pump	antibiotic efflux	GCA_001706775
fluoroquinolone antibiotic; cephalosporin; glycylcycline; penam; tetracycline antibiotic; rifamycin antibiotic; phenicol antibiotic; triclosan	Escherichia coli acrA	resistance-nodulation-cell division (RND) antibiotic efflux pump	antibiotic efflux	GCA_001706775
peptide antibiotic	LpsB	Intrinsic peptide antibiotic resistant Lps	reduced permeability to antibiotic	GCA_001706775
aminoglycoside antibiotic	APH(3')-VI	APH(3')	antibiotic inactivation	GCA_001706775
macrolide antibiotic; acridine dye; disinfecting agents and intercalating dyes	Acinetobacter baumannii AmvA	major facilitator superfamily (MFS) antibiotic efflux pump	antibiotic efflux	GCA_001706775
cephalosporin	ADC-18	ADC beta-lactamase without carbapenemase activity	antibiotic inactivation	GCA_001706775
fluoroquinolone antibiotic; acridine dye; triclosan; disinfecting agents and intercalating dyes	abeM	multidrug and toxic compound extrusion (MATE) transporter	antibiotic efflux	GCA_001706775
fluoroquinolone antibiotic	Acinetobacter baumannii AbaQ	major facilitator superfamily (MFS) antibiotic efflux pump	antibiotic efflux	GCA_001706775
aminoglycoside antibiotic	ANT(3'')-IIc	ANT(3'')	antibiotic inactivation	GCA_001706775
phenicol antibiotic	catI	chloramphenicol acetyltransferase (CAT)	antibiotic inactivation	GCA_001706775
aminoglycoside antibiotic	APH(3')-Ia	APH(3')	antibiotic inactivation	GCA_001706775
macrolide antibiotic; aminocoumarin antibiotic	abeS	small multidrug resistance (SMR) antibiotic efflux pump	antibiotic efflux	GCA_001706775
fluoroquinolone antibiotic; tetracycline antibiotic	adeL	resistance-nodulation-cell division (RND) antibiotic efflux pump	antibiotic efflux	GCA_001706775
fluoroquinolone antibiotic; tetracycline antibiotic	adeG	resistance-nodulation-cell division (RND) antibiotic efflux pump	antibiotic efflux	GCA_001706775
fluoroquinolone antibiotic; tetracycline antibiotic	adeF	resistance-nodulation-cell division (RND) antibiotic efflux pump	antibiotic efflux	GCA_001706775
sulfonamide antibiotic	sul1	sulfonamide resistant sul	antibiotic target replacement	GCA_001706775
acridine dye; disinfecting agents and intercalating dyes	qacEdelta1	major facilitator superfamily (MFS) antibiotic efflux pump	antibiotic efflux	GCA_001706775
aminoglycoside antibiotic	AAC(6')-Ib9	AAC(6')	antibiotic inactivation	GCA_001706775
carbapenem; cephalosporin; cephamycin; penam; penem	VIM-2	VIM beta-lactamase	antibiotic inactivation	GCA_001706775
carbapenem; cephalosporin; penam	OXA-500	OXA beta-lactamase	antibiotic inactivation	GCA_001706775
macrolide antibiotic; fluoroquinolone antibiotic; lincosamide antibiotic; carbapenem; cephalosporin; tetracycline antibiotic; rifamycin antibiotic; diaminopyrimidine antibiotic; phenicol antibiotic; penem	adeK	resistance-nodulation-cell division (RND) antibiotic efflux pump	antibiotic efflux	GCA_001706775
macrolide antibiotic; fluoroquinolone antibiotic; lincosamide antibiotic; carbapenem; cephalosporin; tetracycline antibiotic; rifamycin antibiotic; diaminopyrimidine antibiotic; phenicol antibiotic; penem	adeJ	resistance-nodulation-cell division (RND) antibiotic efflux pump	antibiotic efflux	GCA_001706775
macrolide antibiotic; fluoroquinolone antibiotic; lincosamide antibiotic; carbapenem; cephalosporin; tetracycline antibiotic; rifamycin antibiotic; diaminopyrimidine antibiotic; phenicol antibiotic; penem	adeI	resistance-nodulation-cell division (RND) antibiotic efflux pump	antibiotic efflux	GCA_001706775
fluoroquinolone antibiotic; diaminopyrimidine antibiotic; phenicol antibiotic	rsmA	resistance-nodulation-cell division (RND) antibiotic efflux pump	antibiotic efflux	GCA_001706775
fluoroquinolone antibiotic	Acinetobacter baumannii parC conferring resistance to fluoroquinolones	fluoroquinolone resistant parC	antibiotic target alteration	GCA_001706775
fluoroquinolone antibiotic	Acinetobacter baumannii gyrA conferring resistance to fluoroquinolones	fluoroquinolone resistant gyrA	antibiotic target alteration	GCA_001706775
macrolide antibiotic; fluoroquinolone antibiotic; lincosamide antibiotic; carbapenem; cephalosporin; tetracycline antibiotic; rifamycin antibiotic; diaminopyrimidine antibiotic; phenicol antibiotic; penem	adeI	resistance-nodulation-cell division (RND) antibiotic efflux pump	antibiotic efflux	GCA_001707545
macrolide antibiotic; fluoroquinolone antibiotic; lincosamide antibiotic; carbapenem; cephalosporin; tetracycline antibiotic; rifamycin antibiotic; diaminopyrimidine antibiotic; phenicol antibiotic; penem	adeJ	resistance-nodulation-cell division (RND) antibiotic efflux pump	antibiotic efflux	GCA_001707545
macrolide antibiotic; fluoroquinolone antibiotic; lincosamide antibiotic; carbapenem; cephalosporin; tetracycline antibiotic; rifamycin antibiotic; diaminopyrimidine antibiotic; phenicol antibiotic; penem	adeK	resistance-nodulation-cell division (RND) antibiotic efflux pump	antibiotic efflux	GCA_001707545
carbapenem; cephalosporin; penam	OXA-502	OXA beta-lactamase	antibiotic inactivation	GCA_001707545
macrolide antibiotic; aminocoumarin antibiotic	abeS	small multidrug resistance (SMR) antibiotic efflux pump	antibiotic efflux	GCA_001707545
fluoroquinolone antibiotic; tetracycline antibiotic	adeG	resistance-nodulation-cell division (RND) antibiotic efflux pump	antibiotic efflux	GCA_001707545
fluoroquinolone antibiotic; tetracycline antibiotic	adeF	resistance-nodulation-cell division (RND) antibiotic efflux pump	antibiotic efflux	GCA_001707545
cephalosporin	ADC-206	ADC beta-lactamases pending classification for carbapenemase activity	antibiotic inactivation	GCA_001707545
aminoglycoside antibiotic	ANT(3'')-IIc	ANT(3'')	antibiotic inactivation	GCA_001707545
macrolide antibiotic; acridine dye; disinfecting agents and intercalating dyes	Acinetobacter baumannii AmvA	major facilitator superfamily (MFS) antibiotic efflux pump	antibiotic efflux	GCA_001707545
peptide antibiotic	LpsB	Intrinsic peptide antibiotic resistant Lps	reduced permeability to antibiotic	GCA_001707545
fluoroquinolone antibiotic; acridine dye; triclosan; disinfecting agents and intercalating dyes	abeM	multidrug and toxic compound extrusion (MATE) transporter	antibiotic efflux	GCA_001707545
fluoroquinolone antibiotic; diaminopyrimidine antibiotic; phenicol antibiotic	rsmA	resistance-nodulation-cell division (RND) antibiotic efflux pump	antibiotic efflux	GCA_001707545
fluoroquinolone antibiotic	Acinetobacter baumannii parC conferring resistance to fluoroquinolones	fluoroquinolone resistant parC	antibiotic target alteration	GCA_001707545
fluoroquinolone antibiotic; diaminopyrimidine antibiotic; phenicol antibiotic	rsmA	resistance-nodulation-cell division (RND) antibiotic efflux pump	antibiotic efflux	GCA_001713665
aminoglycoside antibiotic	ANT(3'')-IIc	ANT(3'')	antibiotic inactivation	GCA_001713665
macrolide antibiotic; fluoroquinolone antibiotic; lincosamide antibiotic; carbapenem; cephalosporin; tetracycline antibiotic; rifamycin antibiotic; diaminopyrimidine antibiotic; phenicol antibiotic; penem	adeI	resistance-nodulation-cell division (RND) antibiotic efflux pump	antibiotic efflux	GCA_001713665
macrolide antibiotic; fluoroquinolone antibiotic; lincosamide antibiotic; carbapenem; cephalosporin; tetracycline antibiotic; rifamycin antibiotic; diaminopyrimidine antibiotic; phenicol antibiotic; penem	adeJ	resistance-nodulation-cell division (RND) antibiotic efflux pump	antibiotic efflux	GCA_001713665
macrolide antibiotic; fluoroquinolone antibiotic; lincosamide antibiotic; carbapenem; cephalosporin; tetracycline antibiotic; rifamycin antibiotic; diaminopyrimidine antibiotic; phenicol antibiotic; penem	adeK	resistance-nodulation-cell division (RND) antibiotic efflux pump	antibiotic efflux	GCA_001713665
carbapenem; cephalosporin; penam	OXA-501	OXA beta-lactamase	antibiotic inactivation	GCA_001713665
fluoroquinolone antibiotic	Acinetobacter baumannii AbaQ	major facilitator superfamily (MFS) antibiotic efflux pump	antibiotic efflux	GCA_001713665
macrolide antibiotic; acridine dye; disinfecting agents and intercalating dyes	Acinetobacter baumannii AmvA	major facilitator superfamily (MFS) antibiotic efflux pump	antibiotic efflux	GCA_001713665
cephalosporin	ADC-22	ADC beta-lactamase without carbapenemase activity	antibiotic inactivation	GCA_001713665
phenicol antibiotic	catI	chloramphenicol acetyltransferase (CAT)	antibiotic inactivation	GCA_001713665
carbapenem; cephalosporin; cephamycin; penam	NDM-1	NDM beta-lactamase	antibiotic inactivation	GCA_001713665
aminoglycoside antibiotic	APH(3')-VI	APH(3')	antibiotic inactivation	GCA_001713665
macrolide antibiotic; aminocoumarin antibiotic	abeS	small multidrug resistance (SMR) antibiotic efflux pump	antibiotic efflux	GCA_001713665
fluoroquinolone antibiotic; tetracycline antibiotic	adeL	resistance-nodulation-cell division (RND) antibiotic efflux pump	antibiotic efflux	GCA_001713665
fluoroquinolone antibiotic; tetracycline antibiotic	adeG	resistance-nodulation-cell division (RND) antibiotic efflux pump	antibiotic efflux	GCA_001713665
fluoroquinolone antibiotic; tetracycline antibiotic	adeF	resistance-nodulation-cell division (RND) antibiotic efflux pump	antibiotic efflux	GCA_001713665
aminoglycoside antibiotic	APH(3')-Ia	APH(3')	antibiotic inactivation	GCA_001713665
fluoroquinolone antibiotic; acridine dye; triclosan; disinfecting agents and intercalating dyes	abeM	multidrug and toxic compound extrusion (MATE) transporter	antibiotic efflux	GCA_001713665
peptide antibiotic	LpsB	Intrinsic peptide antibiotic resistant Lps	reduced permeability to antibiotic	GCA_001713665
fluoroquinolone antibiotic	Acinetobacter baumannii parC conferring resistance to fluoroquinolones	fluoroquinolone resistant parC	antibiotic target alteration	GCA_001713665
fluoroquinolone antibiotic; tetracycline antibiotic	adeF	resistance-nodulation-cell division (RND) antibiotic efflux pump	antibiotic efflux	GCA_001713675
fluoroquinolone antibiotic; tetracycline antibiotic	adeG	resistance-nodulation-cell division (RND) antibiotic efflux pump	antibiotic efflux	GCA_001713675
fluoroquinolone antibiotic; tetracycline antibiotic	adeL	resistance-nodulation-cell division (RND) antibiotic efflux pump	antibiotic efflux	GCA_001713675
macrolide antibiotic; aminocoumarin antibiotic	abeS	small multidrug resistance (SMR) antibiotic efflux pump	antibiotic efflux	GCA_001713675
fluoroquinolone antibiotic	Acinetobacter baumannii AbaQ	major facilitator superfamily (MFS) antibiotic efflux pump	antibiotic efflux	GCA_001713675
macrolide antibiotic; acridine dye; disinfecting agents and intercalating dyes	Acinetobacter baumannii AmvA	major facilitator superfamily (MFS) antibiotic efflux pump	antibiotic efflux	GCA_001713675
peptide antibiotic	LpsB	Intrinsic peptide antibiotic resistant Lps	reduced permeability to antibiotic	GCA_001713675
fluoroquinolone antibiotic; acridine dye; triclosan; disinfecting agents and intercalating dyes	abeM	multidrug and toxic compound extrusion (MATE) transporter	antibiotic efflux	GCA_001713675
fluoroquinolone antibiotic; diaminopyrimidine antibiotic; phenicol antibiotic	rsmA	resistance-nodulation-cell division (RND) antibiotic efflux pump	antibiotic efflux	GCA_001713675
aminoglycoside antibiotic	APH(3')-VIa	APH(3')	antibiotic inactivation	GCA_001713675
cephalosporin	ADC-22	ADC beta-lactamase without carbapenemase activity	antibiotic inactivation	GCA_001713675
carbapenem; cephalosporin; penam	OXA-164	OXA beta-lactamase	antibiotic inactivation	GCA_001713675
macrolide antibiotic; fluoroquinolone antibiotic; lincosamide antibiotic; carbapenem; cephalosporin; tetracycline antibiotic; rifamycin antibiotic; diaminopyrimidine antibiotic; phenicol antibiotic; penem	adeI	resistance-nodulation-cell division (RND) antibiotic efflux pump	antibiotic efflux	GCA_001713675
macrolide antibiotic; fluoroquinolone antibiotic; lincosamide antibiotic; carbapenem; cephalosporin; tetracycline antibiotic; rifamycin antibiotic; diaminopyrimidine antibiotic; phenicol antibiotic; penem	adeJ	resistance-nodulation-cell division (RND) antibiotic efflux pump	antibiotic efflux	GCA_001713675
macrolide antibiotic; fluoroquinolone antibiotic; lincosamide antibiotic; carbapenem; cephalosporin; tetracycline antibiotic; rifamycin antibiotic; diaminopyrimidine antibiotic; phenicol antibiotic; penem	adeK	resistance-nodulation-cell division (RND) antibiotic efflux pump	antibiotic efflux	GCA_001713675
carbapenem; cephalosporin; penam	OXA-502	OXA beta-lactamase	antibiotic inactivation	GCA_001713675
fluoroquinolone antibiotic	Acinetobacter baumannii parC conferring resistance to fluoroquinolones	fluoroquinolone resistant parC	antibiotic target alteration	GCA_001713675
aminoglycoside antibiotic	ANT(3'')-IIc	ANT(3'')	antibiotic inactivation	GCA_001713685
macrolide antibiotic; acridine dye; disinfecting agents and intercalating dyes	Acinetobacter baumannii AmvA	major facilitator superfamily (MFS) antibiotic efflux pump	antibiotic efflux	GCA_001713685
fluoroquinolone antibiotic; acridine dye; triclosan; disinfecting agents and intercalating dyes	abeM	multidrug and toxic compound extrusion (MATE) transporter	antibiotic efflux	GCA_001713685
peptide antibiotic	LpsB	Intrinsic peptide antibiotic resistant Lps	reduced permeability to antibiotic	GCA_001713685
monobactam; carbapenem; cephalosporin; cephamycin; penam; penem	GIM-1	GIM beta-lactamase	antibiotic inactivation	GCA_001713685
aminoglycoside antibiotic	ANT(2'')-Ia	ANT(2'')	antibiotic inactivation	GCA_001713685
acridine dye; disinfecting agents and intercalating dyes	qacEdelta1	major facilitator superfamily (MFS) antibiotic efflux pump	antibiotic efflux	GCA_001713685
sulfonamide antibiotic	sul1	sulfonamide resistant sul	antibiotic target replacement	GCA_001713685
cephalosporin	ADC-18	ADC beta-lactamase without carbapenemase activity	antibiotic inactivation	GCA_001713685
fluoroquinolone antibiotic; tetracycline antibiotic	adeF	resistance-nodulation-cell division (RND) antibiotic efflux pump	antibiotic efflux	GCA_001713685
fluoroquinolone antibiotic; tetracycline antibiotic	adeG	resistance-nodulation-cell division (RND) antibiotic efflux pump	antibiotic efflux	GCA_001713685
fluoroquinolone antibiotic; tetracycline antibiotic	adeL	resistance-nodulation-cell division (RND) antibiotic efflux pump	antibiotic efflux	GCA_001713685
macrolide antibiotic; aminocoumarin antibiotic	abeS	small multidrug resistance (SMR) antibiotic efflux pump	antibiotic efflux	GCA_001713685
carbapenem; cephalosporin; penam	OXA-500	OXA beta-lactamase	antibiotic inactivation	GCA_001713685
fluoroquinolone antibiotic	Acinetobacter baumannii AbaQ	major facilitator superfamily (MFS) antibiotic efflux pump	antibiotic efflux	GCA_001713685
aminoglycoside antibiotic	APH(3')-VI	APH(3')	antibiotic inactivation	GCA_001713685
fluoroquinolone antibiotic; diaminopyrimidine antibiotic; phenicol antibiotic	rsmA	resistance-nodulation-cell division (RND) antibiotic efflux pump	antibiotic efflux	GCA_001713685
macrolide antibiotic; fluoroquinolone antibiotic; lincosamide antibiotic; carbapenem; cephalosporin; tetracycline antibiotic; rifamycin antibiotic; diaminopyrimidine antibiotic; phenicol antibiotic; penem	adeK	resistance-nodulation-cell division (RND) antibiotic efflux pump	antibiotic efflux	GCA_001713685
macrolide antibiotic; fluoroquinolone antibiotic; lincosamide antibiotic; carbapenem; cephalosporin; tetracycline antibiotic; rifamycin antibiotic; diaminopyrimidine antibiotic; phenicol antibiotic; penem	adeJ	resistance-nodulation-cell division (RND) antibiotic efflux pump	antibiotic efflux	GCA_001713685
macrolide antibiotic; fluoroquinolone antibiotic; lincosamide antibiotic; carbapenem; cephalosporin; tetracycline antibiotic; rifamycin antibiotic; diaminopyrimidine antibiotic; phenicol antibiotic; penem	adeI	resistance-nodulation-cell division (RND) antibiotic efflux pump	antibiotic efflux	GCA_001713685
fluoroquinolone antibiotic	Acinetobacter baumannii parC conferring resistance to fluoroquinolones	fluoroquinolone resistant parC	antibiotic target alteration	GCA_001713685
fluoroquinolone antibiotic	Acinetobacter baumannii gyrA conferring resistance to fluoroquinolones	fluoroquinolone resistant gyrA	antibiotic target alteration	GCA_001713685
macrolide antibiotic; fluoroquinolone antibiotic; lincosamide antibiotic; carbapenem; cephalosporin; tetracycline antibiotic; rifamycin antibiotic; diaminopyrimidine antibiotic; phenicol antibiotic; penem	adeI	resistance-nodulation-cell division (RND) antibiotic efflux pump	antibiotic efflux	GCA_001716935
macrolide antibiotic; fluoroquinolone antibiotic; lincosamide antibiotic; carbapenem; cephalosporin; tetracycline antibiotic; rifamycin antibiotic; diaminopyrimidine antibiotic; phenicol antibiotic; penem	adeJ	resistance-nodulation-cell division (RND) antibiotic efflux pump	antibiotic efflux	GCA_001716935
macrolide antibiotic; fluoroquinolone antibiotic; lincosamide antibiotic; carbapenem; cephalosporin; tetracycline antibiotic; rifamycin antibiotic; diaminopyrimidine antibiotic; phenicol antibiotic; penem	adeK	resistance-nodulation-cell division (RND) antibiotic efflux pump	antibiotic efflux	GCA_001716935
carbapenem; cephalosporin; penam	OXA-533	OXA beta-lactamase	antibiotic inactivation	GCA_001716935
cephalosporin	ADC-43	ADC beta-lactamase without carbapenemase activity	antibiotic inactivation	GCA_001716935
fluoroquinolone antibiotic; tetracycline antibiotic	adeF	resistance-nodulation-cell division (RND) antibiotic efflux pump	antibiotic efflux	GCA_001716935
fluoroquinolone antibiotic; tetracycline antibiotic	adeG	resistance-nodulation-cell division (RND) antibiotic efflux pump	antibiotic efflux	GCA_001716935
macrolide antibiotic; aminocoumarin antibiotic	abeS	small multidrug resistance (SMR) antibiotic efflux pump	antibiotic efflux	GCA_001716935
fluoroquinolone antibiotic; diaminopyrimidine antibiotic; phenicol antibiotic	rsmA	resistance-nodulation-cell division (RND) antibiotic efflux pump	antibiotic efflux	GCA_001716935
sulfonamide antibiotic	sul2	sulfonamide resistant sul	antibiotic target replacement	GCA_001716935
fluoroquinolone antibiotic	Acinetobacter baumannii AbaQ	major facilitator superfamily (MFS) antibiotic efflux pump	antibiotic efflux	GCA_001716935
aminoglycoside antibiotic	APH(3'')-Ib	APH(3'')	antibiotic inactivation	GCA_001716935
aminoglycoside antibiotic	APH(6)-Id	APH(6)	antibiotic inactivation	GCA_001716935
macrolide antibiotic; lincosamide antibiotic; streptogramin antibiotic; tetracycline antibiotic; oxazolidinone antibiotic; phenicol antibiotic; pleuromutilin antibiotic	msrE	ABC-F ATP-binding cassette ribosomal protection protein	antibiotic target protection	GCA_001716935
macrolide antibiotic	mphE	macrolide phosphotransferase (MPH)	antibiotic inactivation	GCA_001716935
tetracycline antibiotic	tet(D)	major facilitator superfamily (MFS) antibiotic efflux pump	antibiotic efflux	GCA_001716935
peptide antibiotic	LpsB	Intrinsic peptide antibiotic resistant Lps	reduced permeability to antibiotic	GCA_001716935
fluoroquinolone antibiotic; acridine dye; triclosan; disinfecting agents and intercalating dyes	abeM	multidrug and toxic compound extrusion (MATE) transporter	antibiotic efflux	GCA_001716935
carbapenem; cephalosporin; cephamycin; penam	NDM-1	NDM beta-lactamase	antibiotic inactivation	GCA_001716935
aminoglycoside antibiotic	APH(3')-VI	APH(3')	antibiotic inactivation	GCA_001716935
macrolide antibiotic; acridine dye; disinfecting agents and intercalating dyes	Acinetobacter baumannii AmvA	major facilitator superfamily (MFS) antibiotic efflux pump	antibiotic efflux	GCA_001716935
fluoroquinolone antibiotic	Acinetobacter baumannii parC conferring resistance to fluoroquinolones	fluoroquinolone resistant parC	antibiotic target alteration	GCA_001716935
fluoroquinolone antibiotic	Acinetobacter baumannii gyrA conferring resistance to fluoroquinolones	fluoroquinolone resistant gyrA	antibiotic target alteration	GCA_001716935
peptide antibiotic	LpsB	Intrinsic peptide antibiotic resistant Lps	reduced permeability to antibiotic	GCA_001716945
fluoroquinolone antibiotic; acridine dye; triclosan; disinfecting agents and intercalating dyes	abeM	multidrug and toxic compound extrusion (MATE) transporter	antibiotic efflux	GCA_001716945
carbapenem; cephalosporin; penam	OXA-72	OXA beta-lactamase	antibiotic inactivation	GCA_001716945
fluoroquinolone antibiotic; diaminopyrimidine antibiotic; phenicol antibiotic	rsmA	resistance-nodulation-cell division (RND) antibiotic efflux pump	antibiotic efflux	GCA_001716945
carbapenem; cephalosporin; penam	OXA-533	OXA beta-lactamase	antibiotic inactivation	GCA_001716945
monobactam; cephalosporin; penam; penem	TEM-112	TEM beta-lactamase	antibiotic inactivation	GCA_001716945
macrolide antibiotic; aminocoumarin antibiotic	abeS	small multidrug resistance (SMR) antibiotic efflux pump	antibiotic efflux	GCA_001716945
fluoroquinolone antibiotic; tetracycline antibiotic	adeG	resistance-nodulation-cell division (RND) antibiotic efflux pump	antibiotic efflux	GCA_001716945
fluoroquinolone antibiotic; tetracycline antibiotic	adeF	resistance-nodulation-cell division (RND) antibiotic efflux pump	antibiotic efflux	GCA_001716945
cephalosporin	ADC-206	ADC beta-lactamases pending classification for carbapenemase activity	antibiotic inactivation	GCA_001716945
macrolide antibiotic; fluoroquinolone antibiotic; lincosamide antibiotic; carbapenem; cephalosporin; tetracycline antibiotic; rifamycin antibiotic; diaminopyrimidine antibiotic; phenicol antibiotic; penem	adeI	resistance-nodulation-cell division (RND) antibiotic efflux pump	antibiotic efflux	GCA_001716945
macrolide antibiotic; fluoroquinolone antibiotic; lincosamide antibiotic; carbapenem; cephalosporin; tetracycline antibiotic; rifamycin antibiotic; diaminopyrimidine antibiotic; phenicol antibiotic; penem	adeJ	resistance-nodulation-cell division (RND) antibiotic efflux pump	antibiotic efflux	GCA_001716945
macrolide antibiotic; fluoroquinolone antibiotic; lincosamide antibiotic; carbapenem; cephalosporin; tetracycline antibiotic; rifamycin antibiotic; diaminopyrimidine antibiotic; phenicol antibiotic; penem	adeK	resistance-nodulation-cell division (RND) antibiotic efflux pump	antibiotic efflux	GCA_001716945
macrolide antibiotic; acridine dye; disinfecting agents and intercalating dyes	Acinetobacter baumannii AmvA	major facilitator superfamily (MFS) antibiotic efflux pump	antibiotic efflux	GCA_001716945
fluoroquinolone antibiotic	Acinetobacter baumannii parC conferring resistance to fluoroquinolones	fluoroquinolone resistant parC	antibiotic target alteration	GCA_001716945
carbapenem; cephalosporin; penam	OXA-272	OXA beta-lactamase	antibiotic inactivation	GCA_001716955
fluoroquinolone antibiotic	Acinetobacter baumannii AbaQ	major facilitator superfamily (MFS) antibiotic efflux pump	antibiotic efflux	GCA_001716955
macrolide antibiotic; acridine dye; disinfecting agents and intercalating dyes	Acinetobacter baumannii AmvA	major facilitator superfamily (MFS) antibiotic efflux pump	antibiotic efflux	GCA_001716955
macrolide antibiotic; aminocoumarin antibiotic	abeS	small multidrug resistance (SMR) antibiotic efflux pump	antibiotic efflux	GCA_001716955
fluoroquinolone antibiotic; tetracycline antibiotic	adeL	resistance-nodulation-cell division (RND) antibiotic efflux pump	antibiotic efflux	GCA_001716955
fluoroquinolone antibiotic; tetracycline antibiotic	adeG	resistance-nodulation-cell division (RND) antibiotic efflux pump	antibiotic efflux	GCA_001716955
fluoroquinolone antibiotic; tetracycline antibiotic	adeF	resistance-nodulation-cell division (RND) antibiotic efflux pump	antibiotic efflux	GCA_001716955
cephalosporin	ADC-23	ADC beta-lactamase without carbapenemase activity	antibiotic inactivation	GCA_001716955
fluoroquinolone antibiotic; diaminopyrimidine antibiotic; phenicol antibiotic	rsmA	resistance-nodulation-cell division (RND) antibiotic efflux pump	antibiotic efflux	GCA_001716955
macrolide antibiotic; fluoroquinolone antibiotic; lincosamide antibiotic; carbapenem; cephalosporin; tetracycline antibiotic; rifamycin antibiotic; diaminopyrimidine antibiotic; phenicol antibiotic; penem	adeI	resistance-nodulation-cell division (RND) antibiotic efflux pump	antibiotic efflux	GCA_001716955
macrolide antibiotic; fluoroquinolone antibiotic; lincosamide antibiotic; carbapenem; cephalosporin; tetracycline antibiotic; rifamycin antibiotic; diaminopyrimidine antibiotic; phenicol antibiotic; penem	adeJ	resistance-nodulation-cell division (RND) antibiotic efflux pump	antibiotic efflux	GCA_001716955
macrolide antibiotic; fluoroquinolone antibiotic; lincosamide antibiotic; carbapenem; cephalosporin; tetracycline antibiotic; rifamycin antibiotic; diaminopyrimidine antibiotic; phenicol antibiotic; penem	adeK	resistance-nodulation-cell division (RND) antibiotic efflux pump	antibiotic efflux	GCA_001716955
fluoroquinolone antibiotic; acridine dye; triclosan; disinfecting agents and intercalating dyes	abeM	multidrug and toxic compound extrusion (MATE) transporter	antibiotic efflux	GCA_001716955
peptide antibiotic	LpsB	Intrinsic peptide antibiotic resistant Lps	reduced permeability to antibiotic	GCA_001716955
fluoroquinolone antibiotic	Acinetobacter baumannii parC conferring resistance to fluoroquinolones	fluoroquinolone resistant parC	antibiotic target alteration	GCA_001716955
cephalosporin	ADC-18	ADC beta-lactamase without carbapenemase activity	antibiotic inactivation	GCA_001743435
macrolide antibiotic; fluoroquinolone antibiotic; lincosamide antibiotic; carbapenem; cephalosporin; tetracycline antibiotic; rifamycin antibiotic; diaminopyrimidine antibiotic; phenicol antibiotic; penem	adeI	resistance-nodulation-cell division (RND) antibiotic efflux pump	antibiotic efflux	GCA_001743435
macrolide antibiotic; fluoroquinolone antibiotic; lincosamide antibiotic; carbapenem; cephalosporin; tetracycline antibiotic; rifamycin antibiotic; diaminopyrimidine antibiotic; phenicol antibiotic; penem	adeJ	resistance-nodulation-cell division (RND) antibiotic efflux pump	antibiotic efflux	GCA_001743435
macrolide antibiotic; fluoroquinolone antibiotic; lincosamide antibiotic; carbapenem; cephalosporin; tetracycline antibiotic; rifamycin antibiotic; diaminopyrimidine antibiotic; phenicol antibiotic; penem	adeK	resistance-nodulation-cell division (RND) antibiotic efflux pump	antibiotic efflux	GCA_001743435
fluoroquinolone antibiotic	Acinetobacter baumannii AbaQ	major facilitator superfamily (MFS) antibiotic efflux pump	antibiotic efflux	GCA_001743435
peptide antibiotic	LpsB	Intrinsic peptide antibiotic resistant Lps	reduced permeability to antibiotic	GCA_001743435
fluoroquinolone antibiotic; acridine dye; triclosan; disinfecting agents and intercalating dyes	abeM	multidrug and toxic compound extrusion (MATE) transporter	antibiotic efflux	GCA_001743435
macrolide antibiotic; acridine dye; disinfecting agents and intercalating dyes	Acinetobacter baumannii AmvA	major facilitator superfamily (MFS) antibiotic efflux pump	antibiotic efflux	GCA_001743435
fluoroquinolone antibiotic; tetracycline antibiotic	adeF	resistance-nodulation-cell division (RND) antibiotic efflux pump	antibiotic efflux	GCA_001743435
fluoroquinolone antibiotic; tetracycline antibiotic	adeG	resistance-nodulation-cell division (RND) antibiotic efflux pump	antibiotic efflux	GCA_001743435
fluoroquinolone antibiotic; tetracycline antibiotic	adeL	resistance-nodulation-cell division (RND) antibiotic efflux pump	antibiotic efflux	GCA_001743435
macrolide antibiotic; aminocoumarin antibiotic	abeS	small multidrug resistance (SMR) antibiotic efflux pump	antibiotic efflux	GCA_001743435
fluoroquinolone antibiotic; diaminopyrimidine antibiotic; phenicol antibiotic	rsmA	resistance-nodulation-cell division (RND) antibiotic efflux pump	antibiotic efflux	GCA_001743435
carbapenem; cephalosporin; penam	OXA-500	OXA beta-lactamase	antibiotic inactivation	GCA_001743435
aminoglycoside antibiotic	ANT(3'')-IIc	ANT(3'')	antibiotic inactivation	GCA_001743435
aminoglycoside antibiotic	ANT(3'')-IIa	ANT(3'')	antibiotic inactivation	GCA_001743435
aminoglycoside antibiotic	AAC(6')-Ib7	AAC(6')	antibiotic inactivation	GCA_001743435
fluoroquinolone antibiotic	Acinetobacter baumannii parC conferring resistance to fluoroquinolones	fluoroquinolone resistant parC	antibiotic target alteration	GCA_001743435
fluoroquinolone antibiotic	Acinetobacter baumannii AbaQ	major facilitator superfamily (MFS) antibiotic efflux pump	antibiotic efflux	GCA_001861625
fluoroquinolone antibiotic; acridine dye; triclosan; disinfecting agents and intercalating dyes	abeM	multidrug and toxic compound extrusion (MATE) transporter	antibiotic efflux	GCA_001861625
fluoroquinolone antibiotic; diaminopyrimidine antibiotic; phenicol antibiotic	rsmA	resistance-nodulation-cell division (RND) antibiotic efflux pump	antibiotic efflux	GCA_001861625
carbapenem; cephalosporin; penam	OXA-500	OXA beta-lactamase	antibiotic inactivation	GCA_001861625
fluoroquinolone antibiotic; tetracycline antibiotic	adeF	resistance-nodulation-cell division (RND) antibiotic efflux pump	antibiotic efflux	GCA_001861625
macrolide antibiotic; acridine dye; disinfecting agents and intercalating dyes	Acinetobacter baumannii AmvA	major facilitator superfamily (MFS) antibiotic efflux pump	antibiotic efflux	GCA_001861625
cephalosporin	ADC-18	ADC beta-lactamase without carbapenemase activity	antibiotic inactivation	GCA_001861625
fluoroquinolone antibiotic; tetracycline antibiotic	adeF	resistance-nodulation-cell division (RND) antibiotic efflux pump	antibiotic efflux	GCA_001861625
fluoroquinolone antibiotic; tetracycline antibiotic	adeG	resistance-nodulation-cell division (RND) antibiotic efflux pump	antibiotic efflux	GCA_001861625
fluoroquinolone antibiotic; tetracycline antibiotic	adeL	resistance-nodulation-cell division (RND) antibiotic efflux pump	antibiotic efflux	GCA_001861625
macrolide antibiotic; aminocoumarin antibiotic	abeS	small multidrug resistance (SMR) antibiotic efflux pump	antibiotic efflux	GCA_001861625
peptide antibiotic	LpsB	Intrinsic peptide antibiotic resistant Lps	reduced permeability to antibiotic	GCA_001861625
fluoroquinolone antibiotic	Acinetobacter baumannii parC conferring resistance to fluoroquinolones	fluoroquinolone resistant parC	antibiotic target alteration	GCA_001861625
fluoroquinolone antibiotic; diaminopyrimidine antibiotic; phenicol antibiotic	rsmA	resistance-nodulation-cell division (RND) antibiotic efflux pump	antibiotic efflux	GCA_001936495
aminoglycoside antibiotic	ANT(3'')-IIc	ANT(3'')	antibiotic inactivation	GCA_001936495
macrolide antibiotic; acridine dye; disinfecting agents and intercalating dyes	Acinetobacter baumannii AmvA	major facilitator superfamily (MFS) antibiotic efflux pump	antibiotic efflux	GCA_001936495
carbapenem; cephalosporin; penam	OXA-826	OXA beta-lactamase	antibiotic inactivation	GCA_001936495
fluoroquinolone antibiotic	Acinetobacter baumannii AbaQ	major facilitator superfamily (MFS) antibiotic efflux pump	antibiotic efflux	GCA_001936495
peptide antibiotic	LpsB	Intrinsic peptide antibiotic resistant Lps	reduced permeability to antibiotic	GCA_001936495
fluoroquinolone antibiotic; acridine dye; triclosan; disinfecting agents and intercalating dyes	abeM	multidrug and toxic compound extrusion (MATE) transporter	antibiotic efflux	GCA_001936495
cephalosporin	ADC-149	ADC beta-lactamases pending classification for carbapenemase activity	antibiotic inactivation	GCA_001936495
fluoroquinolone antibiotic; tetracycline antibiotic	adeF	resistance-nodulation-cell division (RND) antibiotic efflux pump	antibiotic efflux	GCA_001936495
macrolide antibiotic; aminocoumarin antibiotic	abeS	small multidrug resistance (SMR) antibiotic efflux pump	antibiotic efflux	GCA_001936495
macrolide antibiotic; fluoroquinolone antibiotic; lincosamide antibiotic; carbapenem; cephalosporin; tetracycline antibiotic; rifamycin antibiotic; diaminopyrimidine antibiotic; phenicol antibiotic; penem	adeI	resistance-nodulation-cell division (RND) antibiotic efflux pump	antibiotic efflux	GCA_001936495
macrolide antibiotic; fluoroquinolone antibiotic; lincosamide antibiotic; carbapenem; cephalosporin; tetracycline antibiotic; rifamycin antibiotic; diaminopyrimidine antibiotic; phenicol antibiotic; penem	adeJ	resistance-nodulation-cell division (RND) antibiotic efflux pump	antibiotic efflux	GCA_001936495
macrolide antibiotic; fluoroquinolone antibiotic; lincosamide antibiotic; carbapenem; cephalosporin; tetracycline antibiotic; rifamycin antibiotic; diaminopyrimidine antibiotic; phenicol antibiotic; penem	adeK	resistance-nodulation-cell division (RND) antibiotic efflux pump	antibiotic efflux	GCA_001936495
macrolide antibiotic; fluoroquinolone antibiotic; lincosamide antibiotic; carbapenem; cephalosporin; tetracycline antibiotic; rifamycin antibiotic; diaminopyrimidine antibiotic; phenicol antibiotic; penem	adeK	resistance-nodulation-cell division (RND) antibiotic efflux pump	antibiotic efflux	GCA_001936495
fluoroquinolone antibiotic	Acinetobacter baumannii parC conferring resistance to fluoroquinolones	fluoroquinolone resistant parC	antibiotic target alteration	GCA_001936495
fluoroquinolone antibiotic; diaminopyrimidine antibiotic; phenicol antibiotic	rsmA	resistance-nodulation-cell division (RND) antibiotic efflux pump	antibiotic efflux	GCA_002006845
fosfomycin	Acinetobacter baumannii AbaF	major facilitator superfamily (MFS) antibiotic efflux pump	antibiotic efflux	GCA_002006845
peptide antibiotic	LpsB	Intrinsic peptide antibiotic resistant Lps	reduced permeability to antibiotic	GCA_002006845
macrolide antibiotic; aminocoumarin antibiotic	abeS	small multidrug resistance (SMR) antibiotic efflux pump	antibiotic efflux	GCA_002006845
fluoroquinolone antibiotic; tetracycline antibiotic	adeG	resistance-nodulation-cell division (RND) antibiotic efflux pump	antibiotic efflux	GCA_002006845
fluoroquinolone antibiotic; tetracycline antibiotic	adeF	resistance-nodulation-cell division (RND) antibiotic efflux pump	antibiotic efflux	GCA_002006845
macrolide antibiotic; acridine dye; disinfecting agents and intercalating dyes	Acinetobacter baumannii AmvA	major facilitator superfamily (MFS) antibiotic efflux pump	antibiotic efflux	GCA_002006845
fluoroquinolone antibiotic; acridine dye; triclosan; disinfecting agents and intercalating dyes	abeM	multidrug and toxic compound extrusion (MATE) transporter	antibiotic efflux	GCA_002006845
cephalosporin	ADC-206	ADC beta-lactamases pending classification for carbapenemase activity	antibiotic inactivation	GCA_002006845
carbapenem; cephalosporin; penam	OXA-499	OXA beta-lactamase	antibiotic inactivation	GCA_002006845
carbapenem; cephalosporin; penam	OXA-506	OXA beta-lactamase	antibiotic inactivation	GCA_002006845
fluoroquinolone antibiotic	Acinetobacter baumannii AbaQ	major facilitator superfamily (MFS) antibiotic efflux pump	antibiotic efflux	GCA_002006845
macrolide antibiotic; fluoroquinolone antibiotic; lincosamide antibiotic; carbapenem; cephalosporin; tetracycline antibiotic; rifamycin antibiotic; diaminopyrimidine antibiotic; phenicol antibiotic; penem	adeK	resistance-nodulation-cell division (RND) antibiotic efflux pump	antibiotic efflux	GCA_002006845
macrolide antibiotic; fluoroquinolone antibiotic; lincosamide antibiotic; carbapenem; cephalosporin; tetracycline antibiotic; rifamycin antibiotic; diaminopyrimidine antibiotic; phenicol antibiotic; penem	adeK	resistance-nodulation-cell division (RND) antibiotic efflux pump	antibiotic efflux	GCA_002006845
macrolide antibiotic; fluoroquinolone antibiotic; lincosamide antibiotic; carbapenem; cephalosporin; tetracycline antibiotic; rifamycin antibiotic; diaminopyrimidine antibiotic; phenicol antibiotic; penem	adeJ	resistance-nodulation-cell division (RND) antibiotic efflux pump	antibiotic efflux	GCA_002006845
macrolide antibiotic; fluoroquinolone antibiotic; lincosamide antibiotic; carbapenem; cephalosporin; tetracycline antibiotic; rifamycin antibiotic; diaminopyrimidine antibiotic; phenicol antibiotic; penem	adeJ	resistance-nodulation-cell division (RND) antibiotic efflux pump	antibiotic efflux	GCA_002006845
macrolide antibiotic; fluoroquinolone antibiotic; lincosamide antibiotic; carbapenem; cephalosporin; tetracycline antibiotic; rifamycin antibiotic; diaminopyrimidine antibiotic; phenicol antibiotic; penem	adeI	resistance-nodulation-cell division (RND) antibiotic efflux pump	antibiotic efflux	GCA_002006845
fluoroquinolone antibiotic	Acinetobacter baumannii parC conferring resistance to fluoroquinolones	fluoroquinolone resistant parC	antibiotic target alteration	GCA_002006845
macrolide antibiotic; fluoroquinolone antibiotic; lincosamide antibiotic; carbapenem; cephalosporin; tetracycline antibiotic; rifamycin antibiotic; diaminopyrimidine antibiotic; phenicol antibiotic; penem	adeI	resistance-nodulation-cell division (RND) antibiotic efflux pump	antibiotic efflux	GCA_002012285
macrolide antibiotic; fluoroquinolone antibiotic; lincosamide antibiotic; carbapenem; cephalosporin; tetracycline antibiotic; rifamycin antibiotic; diaminopyrimidine antibiotic; phenicol antibiotic; penem	adeJ	resistance-nodulation-cell division (RND) antibiotic efflux pump	antibiotic efflux	GCA_002012285
macrolide antibiotic; fluoroquinolone antibiotic; lincosamide antibiotic; carbapenem; cephalosporin; tetracycline antibiotic; rifamycin antibiotic; diaminopyrimidine antibiotic; phenicol antibiotic; penem	adeK	resistance-nodulation-cell division (RND) antibiotic efflux pump	antibiotic efflux	GCA_002012285
fluoroquinolone antibiotic; acridine dye; triclosan; disinfecting agents and intercalating dyes	abeM	multidrug and toxic compound extrusion (MATE) transporter	antibiotic efflux	GCA_002012285
peptide antibiotic	LpsB	Intrinsic peptide antibiotic resistant Lps	reduced permeability to antibiotic	GCA_002012285
carbapenem; cephalosporin; penam	OXA-499	OXA beta-lactamase	antibiotic inactivation	GCA_002012285
fluoroquinolone antibiotic; diaminopyrimidine antibiotic; phenicol antibiotic	rsmA	resistance-nodulation-cell division (RND) antibiotic efflux pump	antibiotic efflux	GCA_002012285
fosfomycin	Acinetobacter baumannii AbaF	major facilitator superfamily (MFS) antibiotic efflux pump	antibiotic efflux	GCA_002012285
carbapenem; cephalosporin; penam	OXA-506	OXA beta-lactamase	antibiotic inactivation	GCA_002012285
fluoroquinolone antibiotic	Acinetobacter baumannii AbaQ	major facilitator superfamily (MFS) antibiotic efflux pump	antibiotic efflux	GCA_002012285
macrolide antibiotic; acridine dye; disinfecting agents and intercalating dyes	Acinetobacter baumannii AmvA	major facilitator superfamily (MFS) antibiotic efflux pump	antibiotic efflux	GCA_002012285
macrolide antibiotic; aminocoumarin antibiotic	abeS	small multidrug resistance (SMR) antibiotic efflux pump	antibiotic efflux	GCA_002012285
fluoroquinolone antibiotic; tetracycline antibiotic	adeL	resistance-nodulation-cell division (RND) antibiotic efflux pump	antibiotic efflux	GCA_002012285
fluoroquinolone antibiotic; tetracycline antibiotic	adeG	resistance-nodulation-cell division (RND) antibiotic efflux pump	antibiotic efflux	GCA_002012285
fluoroquinolone antibiotic; tetracycline antibiotic	adeF	resistance-nodulation-cell division (RND) antibiotic efflux pump	antibiotic efflux	GCA_002012285
cephalosporin	ADC-206	ADC beta-lactamases pending classification for carbapenemase activity	antibiotic inactivation	GCA_002012285
fluoroquinolone antibiotic	Acinetobacter baumannii parC conferring resistance to fluoroquinolones	fluoroquinolone resistant parC	antibiotic target alteration	GCA_002012285
fluoroquinolone antibiotic	Acinetobacter baumannii AbaQ	major facilitator superfamily (MFS) antibiotic efflux pump	antibiotic efflux	GCA_002014165
macrolide antibiotic; acridine dye; disinfecting agents and intercalating dyes	Acinetobacter baumannii AmvA	major facilitator superfamily (MFS) antibiotic efflux pump	antibiotic efflux	GCA_002014165
aminoglycoside antibiotic	ANT(3'')-IIc	ANT(3'')	antibiotic inactivation	GCA_002014165
peptide antibiotic	LpsB	Intrinsic peptide antibiotic resistant Lps	reduced permeability to antibiotic	GCA_002014165
fluoroquinolone antibiotic; acridine dye; triclosan; disinfecting agents and intercalating dyes	abeM	multidrug and toxic compound extrusion (MATE) transporter	antibiotic efflux	GCA_002014165
carbapenem; cephalosporin; penam	OXA-500	OXA beta-lactamase	antibiotic inactivation	GCA_002014165
macrolide antibiotic; aminocoumarin antibiotic	abeS	small multidrug resistance (SMR) antibiotic efflux pump	antibiotic efflux	GCA_002014165
fluoroquinolone antibiotic; tetracycline antibiotic	adeL	resistance-nodulation-cell division (RND) antibiotic efflux pump	antibiotic efflux	GCA_002014165
fluoroquinolone antibiotic; tetracycline antibiotic	adeG	resistance-nodulation-cell division (RND) antibiotic efflux pump	antibiotic efflux	GCA_002014165
fluoroquinolone antibiotic; tetracycline antibiotic	adeF	resistance-nodulation-cell division (RND) antibiotic efflux pump	antibiotic efflux	GCA_002014165
cephalosporin	ADC-18	ADC beta-lactamase without carbapenemase activity	antibiotic inactivation	GCA_002014165
fluoroquinolone antibiotic; diaminopyrimidine antibiotic; phenicol antibiotic	rsmA	resistance-nodulation-cell division (RND) antibiotic efflux pump	antibiotic efflux	GCA_002014165
macrolide antibiotic; fluoroquinolone antibiotic; lincosamide antibiotic; carbapenem; cephalosporin; tetracycline antibiotic; rifamycin antibiotic; diaminopyrimidine antibiotic; phenicol antibiotic; penem	adeK	resistance-nodulation-cell division (RND) antibiotic efflux pump	antibiotic efflux	GCA_002014165
macrolide antibiotic; fluoroquinolone antibiotic; lincosamide antibiotic; carbapenem; cephalosporin; tetracycline antibiotic; rifamycin antibiotic; diaminopyrimidine antibiotic; phenicol antibiotic; penem	adeJ	resistance-nodulation-cell division (RND) antibiotic efflux pump	antibiotic efflux	GCA_002014165
macrolide antibiotic; fluoroquinolone antibiotic; lincosamide antibiotic; carbapenem; cephalosporin; tetracycline antibiotic; rifamycin antibiotic; diaminopyrimidine antibiotic; phenicol antibiotic; penem	adeI	resistance-nodulation-cell division (RND) antibiotic efflux pump	antibiotic efflux	GCA_002014165
fluoroquinolone antibiotic	Acinetobacter baumannii parC conferring resistance to fluoroquinolones	fluoroquinolone resistant parC	antibiotic target alteration	GCA_002014165
macrolide antibiotic; fluoroquinolone antibiotic; lincosamide antibiotic; carbapenem; cephalosporin; tetracycline antibiotic; rifamycin antibiotic; diaminopyrimidine antibiotic; phenicol antibiotic; penem	adeI	resistance-nodulation-cell division (RND) antibiotic efflux pump	antibiotic efflux	GCA_002016895
macrolide antibiotic; fluoroquinolone antibiotic; lincosamide antibiotic; carbapenem; cephalosporin; tetracycline antibiotic; rifamycin antibiotic; diaminopyrimidine antibiotic; phenicol antibiotic; penem	adeJ	resistance-nodulation-cell division (RND) antibiotic efflux pump	antibiotic efflux	GCA_002016895
macrolide antibiotic; fluoroquinolone antibiotic; lincosamide antibiotic; carbapenem; cephalosporin; tetracycline antibiotic; rifamycin antibiotic; diaminopyrimidine antibiotic; phenicol antibiotic; penem	adeK	resistance-nodulation-cell division (RND) antibiotic efflux pump	antibiotic efflux	GCA_002016895
fluoroquinolone antibiotic; acridine dye; triclosan; disinfecting agents and intercalating dyes	abeM	multidrug and toxic compound extrusion (MATE) transporter	antibiotic efflux	GCA_002016895
peptide antibiotic	LpsB	Intrinsic peptide antibiotic resistant Lps	reduced permeability to antibiotic	GCA_002016895
fluoroquinolone antibiotic; diaminopyrimidine antibiotic; phenicol antibiotic	rsmA	resistance-nodulation-cell division (RND) antibiotic efflux pump	antibiotic efflux	GCA_002016895
macrolide antibiotic; acridine dye; disinfecting agents and intercalating dyes	Acinetobacter baumannii AmvA	major facilitator superfamily (MFS) antibiotic efflux pump	antibiotic efflux	GCA_002016895
macrolide antibiotic; aminocoumarin antibiotic	abeS	small multidrug resistance (SMR) antibiotic efflux pump	antibiotic efflux	GCA_002016895
fluoroquinolone antibiotic; tetracycline antibiotic	adeG	resistance-nodulation-cell division (RND) antibiotic efflux pump	antibiotic efflux	GCA_002016895
fluoroquinolone antibiotic; tetracycline antibiotic	adeF	resistance-nodulation-cell division (RND) antibiotic efflux pump	antibiotic efflux	GCA_002016895
cephalosporin	ADC-70	ADC beta-lactamases pending classification for carbapenemase activity	antibiotic inactivation	GCA_002016895
cephalosporin	ADC-70	ADC beta-lactamases pending classification for carbapenemase activity	antibiotic inactivation	GCA_002016895
fluoroquinolone antibiotic	Acinetobacter baumannii AbaQ	major facilitator superfamily (MFS) antibiotic efflux pump	antibiotic efflux	GCA_002016895
carbapenem; cephalosporin; penam	OXA-942	OXA beta-lactamase	antibiotic inactivation	GCA_002016895
peptide antibiotic	cprR	pmr phosphoethanolamine transferase	antibiotic target alteration; antibiotic efflux	GCA_002016895
fluoroquinolone antibiotic	Acinetobacter baumannii parC conferring resistance to fluoroquinolones	fluoroquinolone resistant parC	antibiotic target alteration	GCA_002016895
macrolide antibiotic; acridine dye; disinfecting agents and intercalating dyes	Acinetobacter baumannii AmvA	major facilitator superfamily (MFS) antibiotic efflux pump	antibiotic efflux	GCA_002136575
fluoroquinolone antibiotic	Acinetobacter baumannii AbaQ	major facilitator superfamily (MFS) antibiotic efflux pump	antibiotic efflux	GCA_002136575
fluoroquinolone antibiotic; diaminopyrimidine antibiotic; phenicol antibiotic	rsmA	resistance-nodulation-cell division (RND) antibiotic efflux pump	antibiotic efflux	GCA_002136575
macrolide antibiotic; fluoroquinolone antibiotic; lincosamide antibiotic; carbapenem; cephalosporin; tetracycline antibiotic; rifamycin antibiotic; diaminopyrimidine antibiotic; phenicol antibiotic; penem	adeI	resistance-nodulation-cell division (RND) antibiotic efflux pump	antibiotic efflux	GCA_002136575
macrolide antibiotic; fluoroquinolone antibiotic; lincosamide antibiotic; carbapenem; cephalosporin; tetracycline antibiotic; rifamycin antibiotic; diaminopyrimidine antibiotic; phenicol antibiotic; penem	adeJ	resistance-nodulation-cell division (RND) antibiotic efflux pump	antibiotic efflux	GCA_002136575
macrolide antibiotic; fluoroquinolone antibiotic; lincosamide antibiotic; carbapenem; cephalosporin; tetracycline antibiotic; rifamycin antibiotic; diaminopyrimidine antibiotic; phenicol antibiotic; penem	adeK	resistance-nodulation-cell division (RND) antibiotic efflux pump	antibiotic efflux	GCA_002136575
carbapenem; cephalosporin; penam	OXA-273	OXA beta-lactamase	antibiotic inactivation	GCA_002136575
peptide antibiotic	LpsB	Intrinsic peptide antibiotic resistant Lps	reduced permeability to antibiotic	GCA_002136575
fluoroquinolone antibiotic; acridine dye; triclosan; disinfecting agents and intercalating dyes	abeM	multidrug and toxic compound extrusion (MATE) transporter	antibiotic efflux	GCA_002136575
fluoroquinolone antibiotic; acridine dye; triclosan; disinfecting agents and intercalating dyes	abeM	multidrug and toxic compound extrusion (MATE) transporter	antibiotic efflux	GCA_002136575
cephalosporin	ADC-132	ADC beta-lactamases pending classification for carbapenemase activity	antibiotic inactivation	GCA_002136575
fluoroquinolone antibiotic; tetracycline antibiotic	adeF	resistance-nodulation-cell division (RND) antibiotic efflux pump	antibiotic efflux	GCA_002136575
fluoroquinolone antibiotic; tetracycline antibiotic	adeG	resistance-nodulation-cell division (RND) antibiotic efflux pump	antibiotic efflux	GCA_002136575
macrolide antibiotic; aminocoumarin antibiotic	abeS	small multidrug resistance (SMR) antibiotic efflux pump	antibiotic efflux	GCA_002136575
fluoroquinolone antibiotic	Acinetobacter baumannii parC conferring resistance to fluoroquinolones	fluoroquinolone resistant parC	antibiotic target alteration	GCA_002136575
macrolide antibiotic; aminocoumarin antibiotic	abeS	small multidrug resistance (SMR) antibiotic efflux pump	antibiotic efflux	GCA_002136755
fluoroquinolone antibiotic; tetracycline antibiotic	adeL	resistance-nodulation-cell division (RND) antibiotic efflux pump	antibiotic efflux	GCA_002136755
fluoroquinolone antibiotic; tetracycline antibiotic	adeG	resistance-nodulation-cell division (RND) antibiotic efflux pump	antibiotic efflux	GCA_002136755
fluoroquinolone antibiotic; tetracycline antibiotic	adeF	resistance-nodulation-cell division (RND) antibiotic efflux pump	antibiotic efflux	GCA_002136755
cephalosporin	ADC-18	ADC beta-lactamase without carbapenemase activity	antibiotic inactivation	GCA_002136755
fluoroquinolone antibiotic; tetracycline antibiotic	adeF	resistance-nodulation-cell division (RND) antibiotic efflux pump	antibiotic efflux	GCA_002136755
fluoroquinolone antibiotic; diaminopyrimidine antibiotic; phenicol antibiotic	rsmA	resistance-nodulation-cell division (RND) antibiotic efflux pump	antibiotic efflux	GCA_002136755
macrolide antibiotic; acridine dye; disinfecting agents and intercalating dyes	Acinetobacter baumannii AmvA	major facilitator superfamily (MFS) antibiotic efflux pump	antibiotic efflux	GCA_002136755
macrolide antibiotic; fluoroquinolone antibiotic; lincosamide antibiotic; carbapenem; cephalosporin; tetracycline antibiotic; rifamycin antibiotic; diaminopyrimidine antibiotic; phenicol antibiotic; penem	adeK	resistance-nodulation-cell division (RND) antibiotic efflux pump	antibiotic efflux	GCA_002136755
macrolide antibiotic; fluoroquinolone antibiotic; lincosamide antibiotic; carbapenem; cephalosporin; tetracycline antibiotic; rifamycin antibiotic; diaminopyrimidine antibiotic; phenicol antibiotic; penem	adeJ	resistance-nodulation-cell division (RND) antibiotic efflux pump	antibiotic efflux	GCA_002136755
macrolide antibiotic; fluoroquinolone antibiotic; lincosamide antibiotic; carbapenem; cephalosporin; tetracycline antibiotic; rifamycin antibiotic; diaminopyrimidine antibiotic; phenicol antibiotic; penem	adeI	resistance-nodulation-cell division (RND) antibiotic efflux pump	antibiotic efflux	GCA_002136755
fluoroquinolone antibiotic; acridine dye; triclosan; disinfecting agents and intercalating dyes	abeM	multidrug and toxic compound extrusion (MATE) transporter	antibiotic efflux	GCA_002136755
peptide antibiotic	LpsB	Intrinsic peptide antibiotic resistant Lps	reduced permeability to antibiotic	GCA_002136755
carbapenem; cephalosporin; penam	OXA-500	OXA beta-lactamase	antibiotic inactivation	GCA_002136755
fluoroquinolone antibiotic	Acinetobacter baumannii AbaQ	major facilitator superfamily (MFS) antibiotic efflux pump	antibiotic efflux	GCA_002136755
fluoroquinolone antibiotic	Acinetobacter baumannii AbaQ	major facilitator superfamily (MFS) antibiotic efflux pump	antibiotic efflux	GCA_002136755
aminoglycoside antibiotic	ANT(3'')-IIc	ANT(3'')	antibiotic inactivation	GCA_002136755
fluoroquinolone antibiotic	Acinetobacter baumannii parC conferring resistance to fluoroquinolones	fluoroquinolone resistant parC	antibiotic target alteration	GCA_002136755
fluoroquinolone antibiotic	Acinetobacter baumannii AbaQ	major facilitator superfamily (MFS) antibiotic efflux pump	antibiotic efflux	GCA_002137115
carbapenem; cephalosporin; penam	OXA-500	OXA beta-lactamase	antibiotic inactivation	GCA_002137115
aminoglycoside antibiotic	ANT(3'')-IIc	ANT(3'')	antibiotic inactivation	GCA_002137115
macrolide antibiotic; aminocoumarin antibiotic	abeS	small multidrug resistance (SMR) antibiotic efflux pump	antibiotic efflux	GCA_002137115
fluoroquinolone antibiotic; tetracycline antibiotic	adeL	resistance-nodulation-cell division (RND) antibiotic efflux pump	antibiotic efflux	GCA_002137115
fluoroquinolone antibiotic; tetracycline antibiotic	adeG	resistance-nodulation-cell division (RND) antibiotic efflux pump	antibiotic efflux	GCA_002137115
fluoroquinolone antibiotic; tetracycline antibiotic	adeF	resistance-nodulation-cell division (RND) antibiotic efflux pump	antibiotic efflux	GCA_002137115
fluoroquinolone antibiotic; acridine dye; triclosan; disinfecting agents and intercalating dyes	abeM	multidrug and toxic compound extrusion (MATE) transporter	antibiotic efflux	GCA_002137115
peptide antibiotic	LpsB	Intrinsic peptide antibiotic resistant Lps	reduced permeability to antibiotic	GCA_002137115
macrolide antibiotic; acridine dye; disinfecting agents and intercalating dyes	Acinetobacter baumannii AmvA	major facilitator superfamily (MFS) antibiotic efflux pump	antibiotic efflux	GCA_002137115
fluoroquinolone antibiotic; diaminopyrimidine antibiotic; phenicol antibiotic	rsmA	resistance-nodulation-cell division (RND) antibiotic efflux pump	antibiotic efflux	GCA_002137115
macrolide antibiotic; fluoroquinolone antibiotic; lincosamide antibiotic; carbapenem; cephalosporin; tetracycline antibiotic; rifamycin antibiotic; diaminopyrimidine antibiotic; phenicol antibiotic; penem	adeK	resistance-nodulation-cell division (RND) antibiotic efflux pump	antibiotic efflux	GCA_002137115
macrolide antibiotic; fluoroquinolone antibiotic; lincosamide antibiotic; carbapenem; cephalosporin; tetracycline antibiotic; rifamycin antibiotic; diaminopyrimidine antibiotic; phenicol antibiotic; penem	adeJ	resistance-nodulation-cell division (RND) antibiotic efflux pump	antibiotic efflux	GCA_002137115
macrolide antibiotic; fluoroquinolone antibiotic; lincosamide antibiotic; carbapenem; cephalosporin; tetracycline antibiotic; rifamycin antibiotic; diaminopyrimidine antibiotic; phenicol antibiotic; penem	adeI	resistance-nodulation-cell division (RND) antibiotic efflux pump	antibiotic efflux	GCA_002137115
cephalosporin	ADC-18	ADC beta-lactamase without carbapenemase activity	antibiotic inactivation	GCA_002137115
fluoroquinolone antibiotic	Acinetobacter baumannii parC conferring resistance to fluoroquinolones	fluoroquinolone resistant parC	antibiotic target alteration	GCA_002137115
cephalosporin	ADC-18	ADC beta-lactamase without carbapenemase activity	antibiotic inactivation	GCA_002137125
macrolide antibiotic; aminocoumarin antibiotic	abeS	small multidrug resistance (SMR) antibiotic efflux pump	antibiotic efflux	GCA_002137125
fluoroquinolone antibiotic; tetracycline antibiotic	adeL	resistance-nodulation-cell division (RND) antibiotic efflux pump	antibiotic efflux	GCA_002137125
fluoroquinolone antibiotic; tetracycline antibiotic	adeG	resistance-nodulation-cell division (RND) antibiotic efflux pump	antibiotic efflux	GCA_002137125
fluoroquinolone antibiotic; tetracycline antibiotic	adeF	resistance-nodulation-cell division (RND) antibiotic efflux pump	antibiotic efflux	GCA_002137125
macrolide antibiotic; fluoroquinolone antibiotic; lincosamide antibiotic; carbapenem; cephalosporin; tetracycline antibiotic; rifamycin antibiotic; diaminopyrimidine antibiotic; phenicol antibiotic; penem	adeK	resistance-nodulation-cell division (RND) antibiotic efflux pump	antibiotic efflux	GCA_002137125
macrolide antibiotic; fluoroquinolone antibiotic; lincosamide antibiotic; carbapenem; cephalosporin; tetracycline antibiotic; rifamycin antibiotic; diaminopyrimidine antibiotic; phenicol antibiotic; penem	adeJ	resistance-nodulation-cell division (RND) antibiotic efflux pump	antibiotic efflux	GCA_002137125
macrolide antibiotic; fluoroquinolone antibiotic; lincosamide antibiotic; carbapenem; cephalosporin; tetracycline antibiotic; rifamycin antibiotic; diaminopyrimidine antibiotic; phenicol antibiotic; penem	adeI	resistance-nodulation-cell division (RND) antibiotic efflux pump	antibiotic efflux	GCA_002137125
carbapenem; cephalosporin; penam	OXA-500	OXA beta-lactamase	antibiotic inactivation	GCA_002137125
fluoroquinolone antibiotic	Acinetobacter baumannii AbaQ	major facilitator superfamily (MFS) antibiotic efflux pump	antibiotic efflux	GCA_002137125
fluoroquinolone antibiotic; diaminopyrimidine antibiotic; phenicol antibiotic	rsmA	resistance-nodulation-cell division (RND) antibiotic efflux pump	antibiotic efflux	GCA_002137125
[truncated: 3,596 more rows]

## Sheet: Phenotypic_AMR_data
Strain Name	Project	CAZ	CTX	CRO	FEP	AMS	TZP	SXT	AMK	MIN	TOB	Genbank Accession	blaADC	blaOXA
IIF1SW-P1	MT-1	4	16	32	16	≤ 4/2	16/4	2022-01-19	≤ 16	≤ 4	≤ 2	MIZX00000000	N/A	N/A
IIF1SW-P2	MT-1	4	16	32	8	≤ 4/2	16/4	2/38	≤ 16	≤ 4	≤ 2	JACDOY000000000	MBA0150824.1	MBA0151384.1
IIF1SW-P3	MT-1	4	16	32	16	≤ 4/2	16/4	> 2/38	≤ 16	≤ 4	≤ 2	JACDOZ000000000	MBA0130034.1	MBA0128869.1
IIF1SW-P4	MT-1	4	16	32	16	16/8	32/4	2/38	≤ 16	≤ 4	> 8	JACDPA000000000	MBA0120349.1	MBA0121072.1
IIF1SW-P5	MT-1	4	16	32	8	≤ 4/2	16/4	> 2/38	≤ 16	≤ 4	≤ 2	JACDPB000000000	MBA0133645.1	MBA0132364.1
F8_7S_4B	MT-2	8	16	32	16	≤ 4/2	32/4	2/38	≤ 16	≤ 4	≤ 2	JAFDRX000000000	MBN7078808.1	MBN7079672.1
F8_7S_5B	MT-2	4	16	32	16	≤ 4/2	16/4	2022-01-19	≤ 16	≤ 4	≤ 2	JAFDRY000000000	MBN7045739.1	MBN7046507.1
F8_7S_7B	MT-2	4	16	32	16	> 16/8	16/4	2022-01-19	32	≤ 4	≤ 2	JAFDSB000000000	MBN7049404.1	MBN7050172.1
F8_7S_12B	MT-2	16	32	32	16	≤ 4/2	32/4	2022-01-19	≤ 16	> 8	≤ 2	JAFDRK000000000	MBN6964490.1	MBN6965517.1
F8_7S_13B	MT-2	4	32	32	16	≤ 4/2	16/4	2022-01-19	≤ 16	≤ 4	≤ 2	JAFDRL000000000	MBN6995043.1	MBN6995811.1
F8_7S_14B	MT-2	4	32	32	16	≤ 4/2	32/4	2022-01-19	≤ 16	≤ 4	≤ 2	JAFDRM000000000	MBN6991379.1	MBN6992146.1
F8_7S_15B	MT-2	8	32	32	> 16	≤ 4/2	16/4	≤0.5/9.5	≤ 16	≤ 4	≤ 2	JAFDRN000000000	MBN6998613.1	MBN6999639.1
F8_7S_16B	MT-2	8	16	8	16	≤ 4/2	16/4	> 2/38	≤ 16	≤ 4	≤ 2	JAFDRO000000000	MBN7018857.1	MBN7019720.1
F8_7S_17B	MT-2	4	32	8	> 16	16/8	16/4	2022-01-19	≤ 16	≤ 4	≤ 2	JAFDRP000000000	MBN7002279.1	MBN7003306.1
F8_7S_18B	MT-2	≤ 1	16	8	> 16	≤ 4/2	16/4	2/38	≤ 16	≤ 4	≤ 2	JAFDRQ000000000	MBN7010569.1	MBN7011433.1
F8_8S_11B	MT-2	4	16	32	8	≤ 4/2	16/4	2022-01-19	≤ 16	≤ 4	≤ 2	JAFDSE000000000	MBN7057597.1	MBN7058461.1
F8_8S_12B	MT-2	8	32	32	16	≤ 4/2	32/4	> 2/38	≤ 16	≤ 4	≤ 2	JAFDSF000000000	MBN7061263.1	MBN7062127.1
F8_7S_6P	MT-2	4	16	32	8	≤ 4/2	16/4	2022-01-19	≤ 16	≤ 4	≤ 2	JAFDSA000000000	MBN7100111.1	MBN7101041.1
F8_8S_2P	MT-2	4	16	32	8	≤ 4/2	16/4	2/38	≤ 16	≤ 4	≤ 2	JAFDSJ000000000	MBN7087096.1	MBN7088124.1
F8_8S_6P	MT-2	4	16	32	8	≤ 4/2	16/4	2/38	≤ 16	≤ 4	≤ 2	JAFDSL000000000	MBN7103776.1	MBN7104707.1
PR-313**	Clinical	2	8	32	≤ 2	≤ 8/4	≤ 8/4	≤0.5/9.5	≤ 16	≤ 4	≤ 2	NGCD00000000.1	OTK60373.1	OTK62315.1
PR-429**	Clinical	4	8	≤ 8	≤ 2	≤ 8/4	16/4	≤0.5/9.5	≤ 16	≤ 4	≤ 2	NGGT00000000.1	OTS43747.1	OTS49090.1
PR-348**	Clinical	2	4	≤ 8	≤ 2	≤ 8/4	≤ 8/4	≤0.5/9.5	≤ 16	≤ 4	≤ 2	NGEJ00000000.1	OTM74145.1	OTM75613.1
Antimicrobial susceptibility phenotype characteristics and β-lactamase (bla) genes found in the A. pittii isolates and their multi-locus sequence types (Pasteur MLSTs)*. Green is susceptible, yellow is intermediate resistant, and pink is resistant. Antimicrobial susceptibility tests were interpreted according to 2021 CLSI criteria for Acinetobacter species: for ceftazidime (CAZ) and cefepime (FEP…

## Sheet: COG_data
COG	GCA_000191145	GCA_000230465	GCA_000248235	GCA_000248335	GCA_000302375	GCA_000315155	GCA_000341835	GCA_000369025	GCA_000369045	GCA_000399685	GCA_000529235	GCA_000681535	GCA_000800555	GCA_000805655	GCA_000817365	GCA_000836015	GCA_000931895	GCA_000931915	GCA_000934125	GCA_000949735	GCA_000949755	GCA_000949775	GCA_000949795	GCA_001005885	GCA_001056355	GCA_001414705	GCA_001414725	GCA_001415105	GCA_001415145	GCA_001415175	GCA_001415185	GCA_001415245	GCA_001415485	GCA_001415585	GCA_001415685	GCA_001415865	GCA_001415895	GCA_001415935	GCA_001416065	GCA_001416185	GCA_001416335	GCA_001432435	GCA_001432505	GCA_001432635	GCA_001432715	GCA_001432775	GCA_001432835	GCA_001432935	GCA_001433125
COG0001	1	1	1	1	1	1	1	1	1	1	1	1	1	1	1	1	1	1	1	1	1	1	1	1	1	1	1	1	1	1	1	1	1	1	1	1	1	1	1	1	1	1	1	1	1	1	1	1	1
COG0002	1	1	1	1	1	1	1	1	1	1	1	1	1	1	1	1	1	1	1	1	1	1	1	1	1	1	1	1	1	1	1	1	1	1	1	1	1	1	1	1	1	1	1	1	1	1	1	1	1
COG0006	1	1	1	1	1	1	1	1	1	1	1	1	1	1	1	1	1	1	1	1	1	1	1	1	1	1	1	1	1	1	1	1	1	1	1	1	1	1	0	1	1	1	1	1	1	1	1	1	1
COG0007	1	1	1	1	1	1	1	1	1	1	1	1	1	1	1	1	1	1	1	1	1	1	1	1	1	1	0	1	1	1	0	0	0	1	1	0	1	0	1	0	1	1	1	1	1	1	1	1	1
COG0008	1	1	1	1	1	1	1	1	1	1	1	1	1	1	1	1	1	1	1	1	1	1	1	1	1	1	1	1	1	1	1	1	1	1	1	1	1	1	1	1	1	1	1	1	1	1	1	1	1
COG0009	1	1	1	1	1	1	1	1	1	1	1	1	1	1	1	1	1	1	1	1	1	1	1	1	1	1	1	1	1	1	1	1	1	1	1	1	1	1	1	1	1	1	1	1	1	1	1	1	1
COG0010	1	1	1	1	1	1	1	1	1	1	1	1	1	1	1	1	1	1	1	1	1	1	1	1	1	1	1	1	1	1	1	1	1	1	1	1	1	1	1	1	1	1	1	1	1	1	1	1	1
COG0012	1	1	1	1	1	1	1	1	1	1	1	1	1	1	1	1	1	1	1	1	1	1	1	1	1	1	1	1	1	1	1	1	1	1	1	1	1	1	1	1	1	1	1	1	1	1	1	1	1
COG0013	1	1	1	1	1	1	1	1	1	1	1	1	1	1	1	1	1	1	1	1	1	1	1	1	1	1	1	1	1	1	1	1	1	1	1	1	1	1	1	1	1	1	1	1	1	1	1	1	1
COG0015	1	1	1	1	1	1	1	1	1	1	1	1	1	1	1	1	1	1	1	1	1	1	1	1	1	1	1	1	1	1	1	1	1	1	1	1	1	1	1	1	1	1	1	1	1	1	1	1	1
COG0016	1	1	1	1	1	1	1	1	1	1	1	1	1	1	1	1	1	1	1	1	1	1	1	1	1	1	1	1	1	1	1	1	1	1	1	1	1	1	1	1	1	1	1	1	1	1	1	1	1
COG0018	0	1	1	1	0	1	0	0	1	0	1	1	0	0	0	1	0	1	1	0	0	0	0	0	0	1	1	0	0	0	0	0	1	1	0	1	0	1	1	0	0	0	0	0	1	1	0	1	0
COG0019	1	1	1	1	1	1	1	1	1	1	1	1	1	1	1	1	1	1	1	1	1	1	1	1	1	1	1	1	1	1	1	1	1	1	1	1	1	1	1	1	1	1	1	1	1	1	1	1	1
COG0020	1	1	1	1	1	1	1	1	1	1	1	1	1	1	1	1	1	1	1	1	1	1	1	1	1	1	1	1	1	1	1	1	1	1	1	1	1	1	1	1	1	1	1	1	1	1	1	1	1
COG0021	1	1	1	1	1	1	1	1	1	1	1	1	1	1	1	1	1	1	1	1	1	1	1	1	1	1	1	1	1	1	1	1	1	1	1	1	1	1	1	1	1	1	1	1	1	1	1	1	1
COG0022	1	1	1	1	1	1	1	1	1	1	1	1	1	1	1	1	1	1	1	1	1	1	1	1	1	1	1	1	1	1	1	1	1	1	1	1	1	1	1	1	1	1	1	1	1	1	1	1	1
COG0023	0	0	0	0	0	0	0	0	0	0	0	0	0	0	0	0	0	0	0	0	0	0	0	0	0	0	0	0	0	0	0	0	0	0	0	0	0	0	0	0	0	0	0	0	0	0	0	0	0
COG0024	1	1	1	1	1	1	1	1	1	1	1	1	1	1	1	1	1	1	1	1	1	1	1	1	1	1	1	1	1	1	1	1	1	1	1	1	1	1	1	1	1	1	1	1	1	1	1	1	1
COG0025	1	1	1	0	1	1	1	1	1	1	1	1	1	1	1	1	1	1	1	1	1	1	1	1	1	0	1	1	1	0	1	1	1	1	1	1	1	1	0	1	1	1	1	1	1	1	1	1	1
COG0026	0	0	0	0	0	0	0	0	0	0	0	0	0	1	0	0	0	0	0	0	0	0	0	0	0	0	0	0	0	0	0	0	0	0	0	0	0	0	0	0	0	0	0	0	0	0	0	0	0
COG0027	1	1	1	1	1	1	1	1	1	1	1	1	1	1	1	1	1	1	1	1	1	1	1	1	1	1	1	1	1	1	1	1	1	1	1	1	1	1	1	1	1	1	1	1	1	1	1	1	1
COG0028	1	1	1	1	1	1	1	1	1	1	1	1	1	1	1	1	1	1	1	1	1	1	1	1	1	1	1	1	1	1	1	1	1	1	1	1	1	1	1	1	1	1	1	1	1	1	1	1	1
COG0029	1	1	1	1	1	1	1	1	1	1	1	1	1	1	1	1	1	1	1	1	1	1	1	1	1	1	1	1	1	1	1	1	1	1	1	1	1	1	1	1	1	1	1	1	1	1	1	1	1
COG0030	1	1	1	1	1	1	1	1	1	1	1	1	1	1	1	1	1	1	1	1	1	1	1	1	1	1	1	1	1	1	1	1	1	1	1	1	1	1	1	1	1	1	1	1	1	1	1	1	1
COG0031	1	1	1	1	1	1	1	1	1	1	1	1	1	1	1	1	1	1	1	1	1	1	1	1	1	1	1	1	1	1	1	1	1	1	1	1	1	1	1	1	1	1	1	1	1	1	1	1	1
COG0034	1	1	1	1	1	1	1	1	1	1	1	1	1	1	1	1	1	1	1	1	1	1	1	1	1	1	1	1	1	1	1	1	1	1	1	1	1	1	1	1	1	1	1	1	1	1	1	1	1
COG0035	1	1	1	1	1	1	1	1	1	1	1	1	1	1	1	1	1	1	1	1	1	1	1	1	1	1	1	1	1	1	1	1	1	1	1	1	1	1	1	1	1	1	1	1	1	1	1	1	1
COG0036	1	1	1	1	1	1	1	1	1	1	1	1	1	1	1	1	1	1	1	1	1	1	1	1	1	1	1	1	1	1	1	1	1	1	1	0	1	1	1	1	1	1	0	1	0	1	1	1	1
COG0037	1	1	1	1	1	1	1	1	1	1	1	1	1	1	1	1	1	1	1	1	1	1	1	1	1	1	1	1	1	1	1	1	1	1	1	1	1	1	1	1	1	1	1	1	1	1	1	1	1
COG0038	1	1	1	1	1	1	1	1	1	1	1	1	1	1	1	1	1	1	1	1	1	1	1	1	1	1	1	1	1	1	1	1	1	1	1	1	1	1	1	1	1	1	1	1	1	1	1	1	1
COG0039	0	0	0	0	0	0	0	0	0	0	0	0	0	0	0	0	0	0	0	0	0	0	0	0	0	0	0	0	0	0	0	0	0	0	0	0	0	0	0	0	0	0	0	0	0	0	0	0	0
COG0040	1	1	1	1	1	1	1	1	1	1	1	1	1	1	1	1	1	1	1	1	1	1	1	1	1	1	1	1	1	1	1	1	1	1	1	1	1	1	1	1	1	1	1	1	1	1	1	1	0
COG0041	1	1	1	1	1	1	1	1	1	1	1	1	1	1	1	1	1	1	1	1	1	1	1	1	1	1	1	1	1	1	1	1	1	1	1	1	1	1	1	1	1	1	1	0	1	1	1	1	1
COG0042	1	1	1	1	1	1	1	1	1	1	1	1	1	1	1	1	1	1	1	1	1	1	1	1	1	1	1	1	1	1	1	1	1	1	1	1	1	1	1	1	1	1	1	1	1	1	1	1	1
COG0043	0	0	0	0	0	0	0	0	0	1	0	0	0	0	0	0	0	0	0	0	0	0	0	0	0	0	0	0	0	0	0	0	0	0	0	0	0	0	0	0	0	0	0	0	0	0	0	0	0
COG0044	1	1	1	1	1	1	1	1	1	1	1	1	1	1	1	1	1	1	1	1	1	1	1	1	1	1	1	1	1	1	1	1	1	1	1	1	1	1	1	1	1	1	1	1	1	1	1	1	1
COG0045	1	1	1	1	1	1	1	1	1	1	1	1	1	1	1	1	1	1	1	1	1	1	1	1	1	1	1	1	1	1	1	1	1	1	1	1	1	1	1	1	1	1	1	1	1	1	1	1	1
COG0046	1	1	1	1	1	1	1	1	1	1	1	1	1	1	1	1	1	1	1	1	1	1	1	1	1	1	1	1	1	1	1	1	1	1	1	1	1	1	1	1	1	1	1	1	1	1	1	1	1
COG0048	1	1	1	1	1	1	1	1	1	1	1	1	1	1	1	1	1	1	1	1	1	1	1	1	1	1	1	0	1	1	1	1	1	1	1	1	1	1	1	1	1	1	1	1	0	1	1	1	1
COG0049	1	1	1	1	1	1	1	1	1	1	1	1	1	1	1	1	1	1	1	1	1	1	1	1	1	1	1	0	1	1	1	1	1	1	1	1	1	1	1	1	1	1	1	1	0	1	1	1	1
COG0050	1	1	1	1	1	1	1	1	1	1	1	1	1	0	1	1	0	0	1	1	0	0	0	1	1	1	1	1	1	1	1	1	1	1	1	1	1	1	1	1	1	1	1	1	1	1	1	1	1
COG0051	1	1	1	1	1	1	1	1	1	1	1	1	1	1	1	1	1	1	1	1	1	1	1	1	1	1	1	1	1	1	1	1	1	1	1	1	1	1	1	1	1	1	1	1	1	1	1	1	1
COG0052	1	1	1	0	1	1	1	1	1	1	1	1	1	1	1	1	1	1	1	1	1	1	1	1	1	1	1	1	1	1	1	1	1	1	1	1	1	1	1	1	1	1	1	1	1	1	1	1	1
COG0053	0	0	0	0	0	0	0	0	0	0	0	0	0	0	0	0	0	0	0	0	0	0	0	0	0	0	0	0	0	0	0	0	0	0	0	0	0	0	0	0	0	0	0	0	0	0	0	0	0
COG0055	0	0	0	0	0	0	0	0	0	0	0	1	0	0	0	0	0	0	0	0	0	0	0	0	0	0	0	0	0	0	0	0	0	0	0	0	0	0	0	0	0	0	0	0	0	0	0	0	0
COG0056	1	1	1	1	1	1	1	1	1	1	1	1	1	1	1	1	1	1	1	1	1	1	1	1	1	1	1	1	1	1	1	1	1	1	1	1	1	1	1	1	1	1	1	1	1	1	1	1	1
COG0057	1	1	1	1	1	1	1	1	1	1	1	1	1	1	1	1	1	1	1	1	1	1	1	1	1	1	1	1	1	1	1	1	1	1	1	1	1	1	1	1	1	1	1	1	1	1	1	1	1
COG0059	1	1	1	1	1	1	1	1	1	1	1	1	1	1	1	1	1	1	1	1	1	1	1	1	1	1	1	1	1	1	1	1	1	1	1	1	1	1	1	1	1	1	1	1	1	1	1	1	1
COG0060	1	1	1	1	1	1	1	1	1	1	1	1	1	1	1	1	1	1	1	1	1	1	1	1	1	1	1	1	0	1	1	1	1	1	1	1	1	1	1	1	1	1	1	1	1	1	1	1	1
COG0061	1	1	1	1	1	1	1	1	1	1	1	1	1	1	1	1	1	1	1	1	1	1	1	1	1	1	1	1	1	1	1	1	1	1	1	1	1	1	1	1	1	1	1	1	1	1	1	1	1
COG0062	1	1	1	1	1	1	1	1	1	1	1	1	1	1	1	1	1	1	1	1	1	1	1	1	1	1	1	1	1	1	1	1	1	1	1	1	1	1	1	1	1	1	1	1	1	1	1	1	1
COG0064	1	1	1	1	1	1	1	1	1	1	1	1	1	1	1	1	1	1	1	1	1	1	1	1	1	1	1	1	1	1	1	1	0	1	1	1	1	1	1	1	1	1	1	1	1	1	1	1	1
COG0065	1	1	1	1	1	1	1	1	1	1	1	1	1	1	1	1	1	1	1	1	1	1	1	1	1	1	1	1	1	1	1	1	1	1	1	1	1	1	1	1	1	1	1	1	1	1	1	1	1
COG0066	1	1	1	1	1	1	1	1	1	1	1	1	1	1	1	1	1	1	1	1	1	1	1	1	1	1	1	1	1	1	1	1	1	1	1	1	1	1	1	1	1	1	1	1	1	1	1	1	1
COG0067	1	1	1	1	1	1	1	1	1	1	1	1	1	1	1	1	1	1	1	1	1	1	1	1	1	1	1	1	1	1	1	1	1	1	1	1	1	1	1	1	1	1	1	1	1	1	1	1	1
COG0071	0	0	0	0	0	0	0	0	0	0	0	0	0	0	0	0	0	0	0	0	0	0	0	0	0	0	0	0	0	0	0	0	0	0	0	0	0	0	0	0	0	0	0	0	0	0	0	0	0
COG0072	1	1	1	1	1	1	1	1	1	1	1	1	1	1	1	1	1	1	1	1	1	1	1	1	1	1	1	1	1	1	1	1	1	1	1	1	1	1	1	1	1	1	1	1	1	1	1	1	1
COG0073	1	1	1	1	1	1	1	1	1	1	1	1	1	1	1	1	1	1	1	1	1	1	1	1	1	1	1	1	1	1	1	1	1	1	1	1	1	1	1	1	1	1	1	1	1	1	1	1	1
COG0074	1	1	1	1	1	1	1	1	1	1	1	1	1	1	1	1	1	1	1	1	1	1	1	1	1	1	1	1	1	1	1	1	1	1	1	1	1	1	1	1	1	1	1	1	1	1	1	1	1
COG0075	1	1	1	1	1	1	1	1	1	1	1	1	1	1	1	1	0	1	1	1	1	1	1	0	1	1	1	1	1	1	1	1	1	1	1	1	1	1	1	1	1	1	1	1	1	1	1	1	1
COG0076	1	1	1	1	1	1	1	1	1	1	1	1	1	1	1	1	1	1	1	1	1	1	1	1	1	1	1	1	1	1	1	1	1	1	1	1	1	1	1	1	1	1	1	1	1	1	1	1	1
COG0078	1	1	1	1	1	1	1	1	1	1	1	1	1	1	1	1	1	1	1	1	1	1	1	1	1	1	1	1	1	1	1	1	1	1	1	1	1	1	1	1	1	1	1	1	1	1	1	1	1
COG0079	1	1	1	1	1	1	1	1	1	1	1	1	1	1	1	1	1	1	1	1	1	1	1	1	1	1	1	1	1	1	1	1	1	1	1	1	1	1	1	1	1	1	1	1	1	1	1	1	1
COG0080	1	1	1	1	1	1	1	1	1	1	1	1	1	1	1	1	1	1	1	1	1	1	1	1	1	1	1	1	1	1	1	1	1	1	1	1	1	1	1	1	1	1	1	1	1	1	1	1	1
COG0081	1	1	1	1	1	1	1	1	1	1	1	1	1	1	1	1	1	1	1	1	1	1	1	1	1	1	1	1	1	1	1	1	1	1	1	1	1	1	1	1	1	1	1	1	1	1	1	1	1
COG0084	1	1	1	1	1	1	1	1	1	1	1	1	1	1	1	1	1	1	1	1	1	1	1	1	1	1	1	1	1	1	1	1	1	1	1	1	1	1	1	1	1	1	1	1	1	1	1	1	1
COG0085	1	1	1	1	1	1	1	1	1	1	1	1	1	1	1	1	1	1	1	1	1	1	1	1	1	1	1	1	1	1	1	1	1	1	1	1	1	1	1	1	1	1	1	1	1	1	1	1	1
COG0086	1	1	1	1	1	1	1	1	1	1	1	1	1	1	1	1	1	1	1	1	1	1	1	1	1	1	1	1	1	1	1	1	1	1	1	1	1	1	1	1	1	1	1	1	1	1	1	1	1
COG0087	1	1	1	1	1	1	1	1	1	1	1	1	1	1	1	1	1	1	1	1	1	1	1	1	1	1	1	1	1	1	1	1	1	1	1	1	1	1	1	1	1	1	1	1	1	1	1	1	1
COG0088	1	1	1	1	1	1	1	1	1	1	1	1	1	1	1	1	1	1	1	1	1	1	1	1	1	1	1	1	1	1	1	1	1	1	1	1	1	1	1	1	1	1	1	1	1	1	1	1	1
COG0089	1	1	1	1	1	1	1	1	1	1	1	1	1	1	1	1	1	1	1	1	1	1	1	1	1	1	1	1	1	1	1	1	1	1	1	1	1	1	1	1	1	1	1	1	1	1	1	1	1
COG0090	1	1	1	1	1	1	1	1	1	1	1	1	1	1	1	1	1	1	1	1	1	1	1	1	1	1	1	1	1	1	1	1	1	1	1	1	1	1	1	1	1	1	1	1	1	1	1	1	1
COG0091	1	1	1	1	1	1	1	1	1	1	1	1	1	1	1	1	1	1	1	1	1	1	1	1	1	1	1	1	1	1	1	1	1	1	1	1	1	1	1	1	1	1	1	1	1	1	1	1	1
COG0092	1	1	1	1	1	1	1	1	1	1	1	1	1	1	1	1	1	1	1	1	1	1	1	1	1	1	1	1	1	1	1	1	1	1	1	1	1	1	1	1	1	1	1	1	1	1	1	1	1
COG0093	1	1	1	1	1	1	1	1	1	1	1	1	1	1	1	1	1	1	1	1	1	1	1	1	1	1	1	1	1	1	1	1	1	1	1	1	1	1	1	1	1	1	1	1	1	1	1	1	1
COG0094	1	1	1	1	1	1	1	1	1	1	1	1	1	1	1	1	1	1	1	1	1	1	1	1	1	1	1	1	1	1	1	1	1	1	1	1	1	1	1	1	1	1	1	1	1	1	1	1	1
COG0096	1	1	1	1	1	1	1	1	1	1	1	1	1	1	1	1	1	1	1	1	1	1	1	1	1	1	1	1	1	1	1	1	1	1	1	1	1	1	1	1	1	1	1	1	1	1	1	1	1
COG0097	1	1	1	1	1	1	1	1	1	1	1	1	1	1	1	1	1	1	1	1	1	1	1	1	1	1	1	1	1	1	1	1	1	1	1	1	1	1	1	1	1	1	1	1	1	1	1	1	1
COG0098	1	1	1	1	1	1	1	1	1	1	1	1	1	1	1	1	1	1	1	1	1	1	1	1	1	1	1	1	1	1	1	1	1	1	1	1	1	1	1	1	1	1	1	1	1	1	1	1	1
COG0099	1	1	1	1	1	1	1	1	1	1	1	1	1	1	1	1	1	1	1	1	1	1	1	1	1	1	1	1	1	1	1	1	1	1	1	1	1	1	1	1	1	1	1	1	1	1	1	1	1
COG0100	1	1	1	1	1	1	1	1	1	1	1	1	1	1	1	1	1	1	1	1	1	1	1	1	1	1	1	1	1	1	1	1	1	1	1	1	1	1	1	1	1	1	1	1	1	1	1	1	1
COG0101	1	1	1	1	1	1	1	1	1	1	1	1	1	1	1	1	1	1	1	1	1	1	1	1	1	1	1	0	1	1	1	1	1	1	1	1	1	1	1	1	1	1	1	1	1	1	1	1	1
COG0102	1	1	1	1	1	1	1	1	1	1	1	1	1	1	1	1	1	1	1	1	1	1	1	1	1	1	1	1	1	1	1	1	1	1	1	1	1	1	1	1	1	1	1	1	1	1	1	1	1
COG0103	1	1	1	1	1	1	1	1	1	1	1	1	1	1	1	1	1	1	1	1	1	1	1	1	1	1	1	1	1	1	1	1	1	1	1	1	1	1	1	1	1	1	1	1	1	1	1	1	1
COG0104	1	1	1	1	1	1	1	1	1	1	1	1	1	1	1	1	1	1	1	1	1	1	1	1	1	1	1	1	1	1	1	1	1	1	1	1	1	1	1	1	1	1	1	1	1	1	1	1	1
COG0106	1	1	1	1	1	1	1	1	1	1	1	1	1	1	1	1	1	1	1	1	1	1	1	1	1	1	1	1	1	1	1	1	1	1	1	1	1	1	1	1	1	1	1	1	1	1	1	1	1
COG0107	1	1	1	1	1	1	1	1	1	1	1	1	1	1	1	1	1	1	1	1	1	1	1	1	1	1	1	1	1	1	1	1	1	1	1	1	1	1	1	1	1	1	1	1	1	1	1	1	1
COG0108	1	1	1	1	1	1	1	1	1	1	1	1	1	1	1	1	1	1	1	1	1	1	1	1	1	1	1	1	1	1	1	1	1	1	1	1	1	1	1	1	1	1	1	1	1	1	1	1	1
COG0109	1	1	1	1	1	1	1	1	1	1	1	1	1	1	1	1	1	1	1	1	1	1	1	1	1	1	1	1	1	1	1	1	0	1	1	1	1	1	1	1	1	1	1	1	1	1	1	1	1
COG0110	1	1	1	1	1	1	1	1	1	1	1	1	1	1	1	1	1	1	1	1	1	1	1	1	1	1	1	1	1	1	1	0	1	1	1	1	0	1	1	1	0	1	1	1	1	1	1	1	1
COG0111	1	1	1	1	1	1	1	1	1	1	1	1	1	1	1	1	1	1	1	1	1	1	1	1	1	1	1	1	1	1	1	1	1	1	1	1	1	1	1	1	1	1	1	1	1	1	1	1	1
COG0112	1	1	1	1	1	1	1	1	1	1	1	1	1	1	1	1	1	1	1	1	1	1	1	1	1	1	1	1	1	1	1	1	1	1	1	1	1	1	1	1	1	1	1	1	1	1	1	1	1
COG0113	1	1	1	1	1	1	1	1	1	1	1	1	1	1	1	1	1	1	1	1	1	1	1	1	1	1	1	1	1	1	1	1	1	1	1	1	1	1	1	1	1	1	1	1	1	1	1	1	1
COG0114	1	1	0	1	1	1	1	1	1	1	1	1	1	1	1	1	1	1	1	1	1	1	1	1	1	1	1	1	1	1	1	1	1	1	1	1	1	1	1	1	1	1	1	1	1	1	1	1	1
COG0115	1	1	1	1	1	1	1	1	1	1	1	1	1	1	1	1	1	1	1	1	1	1	1	1	1	1	1	1	1	1	1	1	1	1	1	1	1	1	1	1	1	1	1	1	1	1	1	1	1
COG0116	1	1	1	1	1	1	1	1	1	1	1	1	1	1	1	1	1	1	1	1	1	1	1	1	1	1	1	1	1	1	1	1	1	1	1	1	1	1	1	1	1	1	1	1	1	1	1	1	1
COG0117	1	1	1	1	1	1	1	1	1	1	1	1	1	1	1	1	1	1	1	1	1	1	1	1	1	1	1	1	1	1	1	1	1	1	1	1	1	1	1	1	1	1	1	1	1	1	1	1	1
COG0118	1	1	1	1	1	1	1	1	1	1	1	1	1	1	1	1	1	1	1	1	1	1	1	1	1	1	1	1	1	1	1	1	1	1	1	1	1	1	1	1	1	1	1	1	1	1	1	1	1
COG0119	1	1	1	1	1	1	1	1	1	1	1	1	1	1	1	1	1	1	1	1	1	1	1	1	1	1	1	1	1	1	1	1	1	1	1	1	1	1	1	1	1	1	1	1	1	1	1	1	1
COG0120	1	0	0	0	0	0	0	0	0	0	0	0	0	0	0	0	0	0	0	0	0	0	0	0	0	0	0	1	0	0	0	0	0	0	0	0	0	0	0	0	0	0	0	0	0	0	0	0	0
COG0121	1	1	1	1	1	1	1	1	1	1	1	1	1	1	1	1	1	1	1	1	1	1	1	1	1	1	1	1	1	1	1	1	1	1	1	1	1	1	1	1	1	1	1	1	1	1	1	1	1
COG0125	1	1	1	1	1	1	1	1	1	1	1	1	1	1	1	1	1	1	1	1	1	1	1	1	1	1	1	1	1	1	1	1	1	1	1	1	1	1	1	1	1	1	1	1	1	1	1	1	1
COG0126	1	1	1	1	1	1	1	1	1	1	1	1	1	1	1	1	1	1	1	1	1	1	1	1	1	1	1	1	1	1	1	1	1	1	1	1	1	1	1	1	1	1	1	1	1	1	1	1	1
COG0127	1	1	1	1	1	1	1	1	1	1	1	1	1	1	1	1	1	1	1	1	1	1	1	1	1	1	1	1	1	1	1	1	1	1	1	1	1	1	1	1	1	1	1	1	1	1	1	1	1
COG0128	0	0	0	0	0	0	0	0	0	0	0	0	0	0	0	0	0	0	0	0	0	0	0	0	0	0	0	0	0	0	0	0	0	0	0	0	0	0	0	0	0	0	0	0	0	0	0	0	0
COG0129	1	1	1	1	1	1	1	1	1	1	1	1	1	1	1	1	1	1	1	1	1	1	1	1	1	1	1	1	1	1	1	1	1	1	1	1	1	1	1	1	1	1	1	1	1	1	1	1	1
COG0130	1	1	1	1	1	1	1	1	1	1	1	1	1	1	1	1	1	1	1	1	1	1	1	1	1	1	1	1	1	1	1	1	1	1	1	1	1	1	1	1	1	1	1	1	1	1	1	1	1
COG0131	1	1	1	1	1	1	1	1	1	1	1	1	1	1	1	1	1	1	1	1	1	1	1	1	1	1	1	1	1	1	1	1	1	1	1	1	1	1	1	1	1	1	1	1	1	1	1	1	1
COG0132	1	1	1	1	1	1	1	1	1	1	1	1	1	1	1	1	1	1	1	1	1	1	1	1	1	1	1	1	1	1	1	1	1	1	1	1	1	1	1	1	1	1	1	1	1	1	1	1	1
COG0133	1	1	1	1	1	1	1	1	1	1	1	1	1	1	1	1	1	1	1	1	1	1	1	1	1	1	1	1	1	1	1	1	1	1	1	1	1	1	1	1	1	1	1	1	1	1	1	1	1
COG0135	1	1	1	1	1	1	1	1	1	1	1	1	1	1	1	1	1	1	1	1	1	1	1	1	1	1	1	1	1	1	1	1	1	1	1	1	1	1	1	1	1	1	1	1	1	1	1	1	1
COG0136	1	1	1	1	1	1	1	1	1	1	1	1	1	1	1	1	1	1	1	1	1	1	1	1	1	1	1	0	1	1	1	1	1	1	1	1	1	1	1	1	1	1	1	1	1	1	1	1	1
COG0137	1	1	1	1	1	1	1	1	1	1	1	1	1	1	1	1	1	1	1	1	1	1	1	1	1	1	1	1	1	1	1	1	1	1	1	1	1	1	1	1	1	1	1	1	1	1	1	1	1
COG0138	1	1	1	1	1	1	1	1	1	1	1	1	1	1	1	1	1	1	1	1	1	1	1	1	1	1	1	1	1	1	1	1	1	1	1	1	1	1	1	1	1	1	1	1	1	1	1	1	1
COG0139	0	0	0	0	0	0	0	0	0	0	0	0	0	0	0	0	0	0	0	0	0	0	0	0	0	0	0	0	0	0	0	0	0	0	0	0	0	0	0	0	0	0	0	0	0	0	0	0	0
COG0140	0	0	0	0	0	0	0	0	0	0	0	0	0	0	0	0	0	0	0	0	0	0	0	0	0	0	0	0	0	0	0	0	0	0	0	0	0	0	0	0	0	0	0	0	0	0	0	0	0
COG0141	1	1	1	1	1	1	1	1	1	1	1	1	1	1	1	1	1	1	1	1	1	1	1	1	1	1	1	1	1	1	1	1	1	1	1	1	1	1	1	1	1	1	1	1	1	1	1	1	1
COG0142	1	1	1	1	1	1	1	1	1	1	1	1	1	1	1	1	1	1	1	1	1	1	1	1	1	1	1	1	1	1	1	1	0	1	1	1	1	1	1	1	0	1	1	1	1	1	1	1	1
COG0144	1	1	1	1	1	1	1	1	1	1	1	1	1	1	1	1	1	1	1	1	1	1	1	1	1	1	1	1	1	1	1	1	1	1	1	1	1	0	1	1	1	1	1	1	1	1	1	1	1
COG0145	0	0	0	0	0	0	0	0	0	0	0	0	0	0	0	0	0	0	0	0	0	0	0	0	0	0	0	0	0	0	0	0	0	0	0	0	0	0	0	0	0	0	0	0	0	0	0	0	0
COG0146	0	0	0	0	0	0	0	0	0	0	0	0	0	0	0	0	0	0	0	0	0	0	0	0	0	0	0	0	0	0	0	0	0	0	0	0	0	0	0	0	0	0	0	0	0	0	0	0	0
COG0147	1	1	1	1	1	1	1	1	1	1	1	1	1	1	1	1	1	1	1	1	1	1	1	1	1	1	1	1	1	1	1	1	1	1	1	1	1	1	1	1	1	1	1	1	1	1	1	1	1
COG0148	0	0	0	0	0	0	0	0	0	0	0	0	0	0	0	0	0	0	0	0	0	0	0	0	0	0	0	0	0	0	0	0	0	0	0	0	0	0	0	0	0	0	0	0	0	0	0	0	0
COG0149	0	0	0	0	0	0	0	0	0	0	0	1	0	0	0	0	0	0	0	0	0	0	0	0	0	0	0	0	0	0	0	0	0	0	0	0	0	0	0	0	0	0	0	0	0	0	0	0	0
COG0150	1	1	1	1	1	1	1	1	1	1	1	1	1	1	1	1	1	1	1	1	1	1	1	1	1	1	1	1	1	1	1	1	1	1	1	0	1	1	1	1	1	1	1	1	1	1	1	1	1
COG0151	1	1	1	1	1	1	1	1	1	1	1	1	1	1	1	1	1	1	1	1	1	1	1	1	1	1	1	1	1	1	1	1	1	1	1	1	1	1	1	1	1	1	1	1	1	1	1	1	1
COG0152	1	1	1	1	1	1	1	1	1	1	1	1	1	1	1	1	1	1	1	1	1	1	1	1	1	1	1	1	1	1	1	1	1	1	1	1	1	1	1	1	1	1	1	1	1	1	1	1	1
COG0154	1	1	1	1	1	1	1	1	1	1	1	1	1	1	1	1	1	1	1	1	1	1	1	1	1	1	1	1	1	1	1	1	1	1	1	1	1	1	1	1	1	1	1	1	1	1	1	1	1
COG0155	1	1	1	1	1	1	1	1	1	1	1	1	1	1	1	1	1	1	1	1	1	1	1	1	1	1	1	1	1	1	1	1	1	1	1	1	1	1	1	1	1	1	1	1	1	1	1	1	1
COG0156	0	0	1	0	0	0	0	0	0	0	0	0	0	0	0	0	0	0	0	0	0	0	0	0	0	0	0	0	0	0	0	0	0	0	1	0	0	0	0	0	0	0	0	0	0	0	0	0	0
COG0157	1	1	1	1	1	1	1	1	1	1	1	1	1	1	1	1	1	1	1	1	1	1	1	1	1	1	1	1	1	1	1	1	1	1	1	1	1	1	1	1	1	1	1	1	1	1	1	1	1
COG0158	1	1	1	1	1	1	1	1	1	1	1	1	1	1	1	1	1	1	1	1	1	1	1	1	1	1	1	1	1	1	1	1	1	1	1	1	1	1	1	1	1	1	1	1	1	1	1	1	1
COG0159	1	1	1	1	1	1	1	1	1	1	1	1	1	1	1	1	1	1	1	1	1	1	1	1	1	1	1	1	1	1	1	1	1	1	1	1	1	1	1	1	1	1	1	1	1	1	1	1	1
COG0160	1	1	1	1	1	1	1	1	1	1	1	1	1	1	1	1	1	1	1	1	1	1	1	1	1	1	1	1	1	1	1	1	1	1	1	1	1	1	1	1	1	1	1	1	1	1	1	1	1
COG0161	1	1	1	1	1	1	1	1	1	1	1	1	1	1	1	1	1	1	1	1	1	1	1	1	1	1	1	1	1	1	1	1	1	1	1	1	1	1	1	1	1	1	1	1	1	1	1	1	1
COG0162	1	1	1	1	1	1	1	1	1	1	1	1	1	1	1	1	1	1	1	1	1	1	1	1	1	1	1	1	1	0	0	1	0	1	0	0	1	1	1	1	1	1	1	0	1	1	1	1	1
COG0163	0	0	0	0	0	0	0	0	0	1	0	0	0	0	0	0	0	0	0	0	0	0	0	0	0	0	0	0	0	0	0	0	0	0	0	0	0	0	0	0	0	0	0	0	0	0	0	0	0
COG0164	1	1	1	1	1	1	1	1	1	1	1	1	1	1	1	1	1	1	1	1	1	1	1	1	1	1	1	1	1	1	1	1	1	1	1	1	1	1	1	1	1	1	1	1	1	1	1	1	1
COG0165	1	1	1	1	1	1	1	1	1	1	1	1	1	1	1	1	1	1	1	1	1	1	1	1	1	1	1	1	1	1	1	1	1	1	1	1	1	1	1	1	1	1	1	1	1	1	1	1	1
COG0166	1	1	1	1	1	1	1	1	1	1	1	1	1	1	1	1	1	1	1	1	1	1	1	1	1	1	1	1	1	1	1	1	1	1	1	1	1	1	1	1	1	1	1	1	1	1	1	1	1
COG0167	1	1	1	1	1	1	1	1	1	1	1	1	1	1	1	1	1	1	1	1	1	1	1	1	1	1	1	1	1	1	1	1	1	1	1	1	1	1	1	1	1	1	1	1	1	1	1	1	1
COG0168	1	1	1	1	1	1	1	1	1	1	1	1	1	1	1	1	1	1	1	1	1	1	1	1	1	1	1	1	1	1	1	1	1	1	1	1	1	1	1	1	1	1	1	1	1	1	1	1	1
COG0169	1	1	1	1	1	1	1	1	1	1	1	1	1	1	1	1	1	1	1	1	1	1	1	1	1	1	1	1	1	1	1	1	1	1	1	1	1	1	1	1	1	1	1	1	1	1	1	1	1
COG0171	1	1	1	1	1	1	1	1	1	1	1	1	1	1	1	1	1	1	1	1	1	1	1	1	1	1	1	0	1	1	1	1	1	1	1	1	1	1	1	1	1	1	1	1	0	1	1	1	1
COG0172	1	1	1	1	1	1	1	1	1	1	1	1	1	1	1	1	1	1	1	1	1	1	1	1	1	1	0	1	1	1	0	0	0	1	1	0	1	0	1	0	1	1	1	1	1	1	1	1	1
COG0173	1	1	1	1	1	1	1	1	1	1	1	1	1	1	1	1	1	1	1	1	1	1	1	1	1	1	1	1	1	1	1	1	1	1	1	1	1	1	1	1	1	1	1	1	1	1	1	1	1
COG0174	1	1	1	1	1	1	1	1	1	1	1	1	1	1	1	1	1	1	1	1	1	1	1	1	1	1	1	1	1	1	1	1	1	1	1	1	1	1	1	1	1	1	1	1	1	1	1	1	1
COG0175	1	1	1	1	1	1	1	1	1	1	1	1	1	1	1	1	1	1	1	1	1	1	1	1	1	1	1	1	1	1	1	1	1	1	1	1	1	1	1	1	1	1	1	1	1	1	1	1	1
COG0176	1	1	1	1	1	1	1	1	1	1	1	1	1	1	1	1	1	1	1	1	1	1	1	1	1	1	1	1	1	1	1	1	1	1	1	1	1	1	1	1	1	1	1	1	1	1	1	1	1
COG0177	1	1	1	1	1	1	1	1	1	1	1	1	1	1	1	1	1	1	1	1	1	1	1	1	1	1	1	0	1	1	1	1	1	1	1	1	1	1	1	1	1	1	1	1	1	1	1	1	1
COG0178	1	1	1	1	1	1	1	1	1	1	1	1	1	1	1	1	1	1	1	1	1	1	1	1	1	1	1	1	1	1	1	1	1	1	1	1	1	1	1	1	1	1	1	1	1	1	1	1	1
COG0179	1	1	1	1	1	1	1	1	1	1	1	1	1	1	1	1	1	1	1	1	1	1	1	1	1	1	1	1	1	1	1	1	1	1	1	1	1	1	1	1	1	1	1	1	1	1	1	1	1
COG0180	1	1	1	1	1	1	1	1	1	1	1	1	1	1	1	1	1	1	1	1	1	1	1	1	1	1	1	1	1	1	1	1	1	1	1	1	1	1	1	1	1	1	1	1	1	1	1	1	1
COG0181	1	1	1	1	1	1	1	1	1	1	1	1	1	1	1	1	1	1	1	1	1	1	1	1	1	1	1	1	1	1	1	1	1	1	1	1	1	1	1	1	1	1	1	1	1	1	1	1	1
COG0183	1	1	1	1	1	1	1	1	1	1	1	1	1	1	1	1	1	1	1	1	1	1	1	1	1	1	1	1	1	1	1	1	1	1	1	1	1	1	1	1	1	1	1	1	1	1	1	1	1
COG0184	1	1	1	1	1	1	1	1	1	1	1	1	1	1	1	1	1	1	1	1	1	1	1	1	1	1	1	1	1	1	1	1	1	1	1	1	1	1	1	1	1	1	1	1	1	1	1	1	1
COG0185	1	1	1	1	1	1	1	1	1	1	1	1	1	1	1	1	1	1	1	1	1	1	1	1	1	1	1	1	1	1	1	1	1	1	1	1	1	1	1	1	1	1	1	1	1	1	1	1	1
COG0186	1	1	1	1	1	1	1	1	1	1	1	1	1	1	1	1	1	1	1	1	1	1	1	1	1	1	1	1	1	1	1	1	1	1	1	1	1	1	1	1	1	1	1	1	1	1	1	1	1
COG0187	1	1	1	1	1	1	1	1	1	1	1	1	1	1	1	1	1	1	1	1	1	1	1	1	1	1	1	1	1	1	1	1	1	1	1	1	1	1	1	1	1	1	1	1	1	1	1	1	1
COG0188	1	1	1	1	1	1	1	1	1	1	1	1	1	1	1	1	1	1	1	1	1	1	1	1	1	1	1	1	1	1	1	1	1	1	1	1	1	1	1	1	1	1	1	1	1	1	1	1	1
COG0189	1	1	1	1	1	1	1	1	1	1	1	1	1	1	1	1	1	1	1	1	1	1	1	1	1	1	1	1	1	1	1	1	1	1	1	1	1	1	1	1	1	1	1	1	1	1	1	1	1
COG0190	0	0	0	0	0	0	0	0	0	0	0	0	0	0	0	0	0	0	0	0	0	0	0	0	0	0	0	0	0	0	0	0	0	0	0	0	0	0	0	0	0	0	0	0	0	0	0	0	0
COG0192	1	1	1	1	1	1	1	1	1	1	1	1	1	1	1	1	1	1	1	1	1	1	1	1	1	1	1	1	1	1	1	1	1	1	1	1	1	1	1	1	1	1	1	1	1	1	1	1	1
COG0193	1	1	1	1	1	1	0	1	1	1	1	1	1	0	1	1	1	1	1	0	0	1	1	1	1	1	1	1	1	1	1	1	1	1	1	1	1	1	1	1	1	1	1	0	1	1	1	1	0
COG0194	1	1	1	1	1	1	1	1	1	1	1	1	1	1	1	1	1	1	1	1	1	1	1	1	1	1	1	1	1	1	1	1	1	1	1	1	1	1	1	1	0	1	1	1	1	1	1	1	1
COG0195	1	1	1	1	1	1	1	1	1	1	1	1	1	1	1	1	1	1	1	1	1	1	1	1	1	1	1	1	1	1	1	1	1	1	1	1	1	1	1	1	1	1	1	1	1	1	1	1	1
COG0196	1	1	1	1	1	1	1	1	1	1	1	1	1	1	1	1	1	1	1	1	1	1	1	1	1	1	1	1	0	1	1	1	1	1	1	1	1	1	1	1	1	1	1	1	1	1	1	1	1
COG0197	1	1	1	1	1	1	1	1	1	1	1	1	1	1	1	1	1	1	1	1	1	1	1	1	1	1	1	1	1	1	1	1	1	1	1	1	1	1	1	1	1	1	1	1	1	1	1	1	1
COG0198	1	1	1	1	1	1	1	1	1	1	1	1	1	1	1	1	1	1	1	1	1	1	1	1	1	1	1	1	1	1	1	1	1	1	1	1	1	1	1	1	1	1	1	1	1	1	1	1	1
COG0199	1	1	1	1	1	1	1	1	1	1	1	1	1	1	1	1	1	1	1	1	1	1	1	1	1	1	1	1	1	1	1	1	1	1	1	1	1	1	1	1	1	1	1	1	1	1	1	1	1
COG0200	1	1	1	1	1	1	1	1	1	1	1	1	1	1	1	1	1	1	1	1	1	1	1	1	1	1	1	1	1	1	1	1	1	1	1	1	1	1	1	1	1	1	1	1	1	1	1	1	1
COG0201	1	1	1	1	1	1	1	1	1	1	1	1	1	1	1	1	1	1	1	1	1	1	1	1	1	1	1	1	1	1	1	1	1	1	1	1	1	1	1	1	1	1	1	1	1	1	1	1	1
COG0202	1	1	1	1	1	1	1	1	1	1	1	1	1	1	1	1	1	1	1	1	1	1	1	1	1	1	1	1	1	1	1	1	1	1	1	1	1	1	1	1	1	1	1	1	1	1	1	1	1
COG0203	1	1	1	1	1	1	1	1	1	1	1	1	1	1	1	1	1	1	1	1	1	1	1	1	1	1	1	1	1	1	1	1	1	1	1	1	1	1	1	1	1	1	1	1	1	1	1	1	1
COG0204	1	1	1	1	1	1	1	1	1	1	1	1	1	1	1	1	1	1	1	1	1	1	1	1	1	1	1	1	1	1	1	1	1	1	1	1	1	1	1	1	1	1	1	1	1	1	1	1	1
COG0205	0	0	0	0	0	0	0	0	0	0	0	0	0	0	0	0	0	0	0	0	0	0	0	0	0	0	0	0	0	0	0	0	0	0	0	0	0	0	0	0	0	0	0	0	0	0	0	0	0
COG0206	1	1	1	1	1	1	1	1	1	1	1	0	1	1	1	1	1	1	1	1	1	1	1	1	1	1	0	1	1	1	1	1	1	0	1	1	1	0	0	1	1	1	1	0	1	0	1	1	0
COG0207	1	1	1	1	1	1	1	1	1	1	1	1	1	1	1	1	1	1	1	1	1	1	1	1	1	1	1	1	1	1	1	1	1	1	1	1	1	1	1	1	1	1	1	1	1	1	1	1	1
COG0208	1	1	1	1	1	1	1	1	1	1	1	1	1	1	1	1	1	1	1	1	1	1	1	1	1	1	1	1	1	0	1	1	1	1	1	1	1	1	1	1	1	1	1	1	1	1	1	1	1
COG0209	0	0	0	0	0	0	0	0	0	0	0	0	0	0	0	0	0	0	0	0	0	0	0	0	0	0	0	0	0	0	0	0	0	0	0	0	0	0	0	0	0	0	0	0	0	0	0	0	0
COG0210	1	1	1	1	1	1	1	1	1	1	1	1	1	1	1	1	1	1	1	1	1	1	1	1	1	1	1	1	1	1	1	1	1	1	1	1	1	1	1	1	1	1	1	1	1	1	1	1	1
COG0211	1	1	1	1	1	1	1	1	1	1	1	1	1	1	1	1	1	1	1	1	1	1	1	1	1	1	0	1	1	1	0	0	0	1	1	0	1	0	1	0	1	1	1	1	1	1	1	1	1
COG0212	1	1	1	1	1	1	1	1	1	1	1	1	1	1	1	1	1	1	1	1	1	1	1	1	1	1	1	1	1	1	1	1	1	1	1	1	0	1	1	1	1	1	1	1	1	1	1	1	1
COG0215	1	1	1	1	1	1	1	1	1	1	1	1	1	1	1	1	1	1	1	1	1	1	1	1	1	1	1	1	1	1	1	1	1	1	1	1	1	1	1	1	1	1	1	1	1	1	1	1	1
COG0216	1	1	1	1	1	1	1	1	1	1	1	1	1	1	1	1	1	1	1	1	1	1	1	1	1	1	1	1	1	1	1	1	0	1	1	1	1	1	1	1	1	1	1	1	1	1	1	1	1
COG0217	1	1	1	1	1	1	1	1	1	1	1	1	1	1	1	1	1	1	1	1	1	1	1	1	1	1	1	1	1	1	1	1	1	1	1	1	1	1	1	1	1	1	1	1	1	1	1	1	1
COG0218	0	0	0	0	0	0	0	0	0	0	0	0	0	0	0	0	0	0	0	0	0	0	0	0	0	0	0	0	0	0	0	0	0	0	0	0	0	0	0	0	0	0	0	0	0	0	0	0	0
COG0219	1	1	1	1	1	1	1	1	1	1	1	1	1	1	1	1	1	1	1	1	1	1	1	1	1	1	0	1	1	1	0	0	0	1	1	0	1	0	1	0	1	1	1	1	1	1	1	1	1
COG0220	1	1	1	1	1	1	1	1	1	1	1	1	1	1	1	1	1	1	1	1	1	1	1	1	1	0	1	1	1	1	1	1	1	1	1	1	1	1	1	1	1	1	1	1	1	1	1	1	1
COG0221	1	1	1	1	1	1	1	1	1	1	1	1	1	1	1	1	1	1	1	1	1	1	1	1	1	1	1	1	1	1	1	1	1	1	1	1	1	1	1	1	1	1	1	1	1	1	1	1	1
COG0222	0	1	1	0	0	1	0	0	0	0	0	0	0	0	0	0	0	0	0	0	0	0	0	0	0	0	0	0	0	0	0	0	1	0	0	1	0	0	0	0	0	0	0	0	0	0	0	1	0
COG0223	1	1	1	1	1	1	1	1	1	1	1	1	1	1	1	1	1	1	1	1	1	1	1	1	1	1	1	1	1	1	1	1	1	1	1	1	1	0	1	1	1	1	1	1	1	1	1	1	1
COG0224	1	1	1	1	1	1	1	1	1	1	1	1	1	1	1	1	1	1	1	1	1	1	1	1	1	1	1	1	1	1	1	1	1	1	1	1	1	1	1	1	1	1	1	1	1	1	1	1	1
COG0225	1	1	1	1	1	1	1	1	1	1	1	1	1	1	1	1	1	1	1	1	1	1	1	1	1	1	1	1	1	1	1	1	1	1	1	1	1	1	1	1	1	1	1	1	1	1	1	1	1
COG0226	1	1	1	1	1	1	1	1	1	1	1	1	1	1	1	1	1	1	1	1	1	1	1	1	1	1	1	1	1	1	1	1	1	1	1	1	1	1	1	1	1	1	1	1	1	1	1	1	1
COG0227	1	1	1	1	1	1	1	1	1	1	1	1	1	1	1	1	1	1	1	1	1	1	1	1	1	1	1	1	1	1	1	1	1	1	1	1	1	1	1	1	1	1	1	1	1	1	1	1	1
COG0228	1	1	1	1	1	1	1	1	1	1	1	1	1	1	1	1	1	1	1	1	1	1	1	1	1	1	1	1	1	1	1	1	1	1	1	1	1	1	1	1	1	1	1	1	1	1	1	1	1
COG0229	0	0	0	0	0	1	1	0	0	0	0	0	1	0	0	0	1	1	0	0	0	1	1	0	0	1	1	0	0	0	0	0	1	0	0	1	1	0	1	0	0	0	0	1	0	0	0	1	1
COG0230	1	1	1	1	1	1	1	1	1	1	1	1	1	1	1	1	1	1	1	1	1	1	1	1	1	1	1	1	1	1	1	1	1	1	1	1	1	1	1	1	1	1	1	0	1	1	1	1	1
COG0231	1	1	1	1	1	1	1	1	1	1	1	1	1	1	1	1	1	1	1	1	1	1	1	1	1	1	1	1	1	1	1	1	1	1	1	1	1	1	1	1	1	1	1	1	1	1	1	1	1
COG0232	1	1	1	1	1	1	1	1	1	1	1	1	1	1	1	1	1	1	1	1	1	1	1	1	1	1	1	1	1	1	1	1	1	1	1	1	1	1	1	1	1	1	1	1	1	1	1	1	1
COG0233	1	1	1	1	1	1	1	1	1	1	1	1	1	1	1	1	1	1	1	1	1	1	1	1	1	1	1	1	1	1	1	1	1	1	1	1	1	1	1	1	1	1	1	1	1	1	1	1	1
COG0234	1	1	1	1	1	1	1	1	1	1	1	1	1	1	1	1	1	1	1	1	1	1	1	1	1	1	1	1	1	1	1	1	1	1	1	1	1	1	1	1	1	1	1	1	1	1	1	1	1
COG0235	0	0	0	0	0	0	0	0	0	0	0	0	0	0	0	0	0	0	0	0	0	0	0	0	0	0	0	0	0	0	0	0	0	0	0	0	0	0	0	0	0	0	0	0	0	0	0	0	0
COG0236	1	1	1	1	1	1	1	1	1	1	1	1	1	1	1	1	1	1	1	1	1	1	1	1	1	1	1	1	1	1	1	1	1	1	1	1	1	1	1	1	1	1	1	1	1	1	1	1	1
COG0237	1	1	1	1	1	1	1	1	1	1	1	1	1	1	1	1	1	1	1	1	1	1	1	1	1	1	1	1	1	1	1	1	1	1	1	1	1	1	1	1	0	1	1	1	1	1	1	1	1
COG0238	1	1	1	1	1	1	1	1	1	1	1	1	1	1	1	1	1	1	1	1	1	1	1	1	1	1	1	1	1	1	1	1	0	1	1	1	1	1	1	1	1	1	1	1	1	1	1	1	1
COG0239	1	1	1	1	1	1	1	1	1	1	1	1	1	1	1	1	1	1	1	1	1	1	1	1	1	1	1	1	1	1	1	1	1	1	1	1	1	1	1	1	1	1	1	1	1	1	1	1	1
COG0240	0	0	0	0	0	0	0	0	0	0	0	0	0	0	0	0	0	0	0	0	0	0	0	0	0	0	0	0	0	0	0	0	0	0	0	0	0	0	0	0	0	0	0	0	0	0	0	0	0
COG0242	1	1	1	1	1	1	1	1	1	1	1	1	1	1	1	1	1	1	1	1	1	1	1	1	1	1	1	1	1	1	1	1	1	1	1	1	1	1	1	1	1	1	1	1	1	1	1	1	1
COG0243	1	1	1	1	1	1	1	1	1	1	1	1	1	1	1	1	1	1	1	1	1	1	1	1	1	1	1	1	1	1	1	1	1	1	1	1	1	1	1	1	1	1	1	1	1	1	1	1	1
COG0244	1	1	1	1	1	1	1	1	1	1	1	1	1	1	1	1	1	1	1	1	1	1	1	1	1	1	1	1	1	1	1	1	1	1	1	1	1	1	1	1	1	1	1	1	1	1	1	1	1
COG0245	1	1	1	1	1	1	1	1	1	1	1	1	1	1	1	1	1	1	1	1	1	1	1	1	1	1	1	1	1	1	1	1	1	1	1	1	1	1	1	1	1	1	1	1	1	1	1	1	1
COG0247	0	0	0	0	0	0	0	0	0	0	0	0	0	0	0	0	0	0	0	0	0	0	0	0	0	0	0	0	0	0	0	0	0	0	0	0	0	0	0	0	0	0	0	0	0	0	0	0	0
COG0248	1	1	1	1	1	1	1	1	1	1	1	1	1	1	1	1	1	1	1	1	1	1	1	1	1	1	1	1	1	1	1	1	1	1	1	1	1	1	1	1	1	1	1	1	1	1	1	1	1
COG0249	1	1	1	1	1	1	1	1	1	1	1	1	1	1	1	1	1	1	1	1	1	1	1	1	1	1	1	1	1	1	1	1	1	1	1	1	1	1	1	1	1	1	1	1	1	1	1	1	1
COG0250	1	1	1	1	1	1	1	1	1	1	1	1	1	1	1	1	1	1	1	1	1	1	1	1	1	1	1	1	1	1	1	1	1	1	1	1	1	1	1	1	1	1	1	1	1	1	1	1	1
COG0251	1	1	1	1	1	1	1	1	1	1	1	1	1	1	1	1	1	1	1	1	1	1	1	1	1	1	1	1	1	1	1	1	1	1	1	1	1	1	1	1	1	1	1	1	1	1	1	1	1
COG0252	1	1	1	1	1	1	1	1	1	1	1	1	1	1	1	1	1	1	1	1	1	1	1	1	1	1	1	0	1	1	1	1	1	1	1	1	1	1	1	1	1	1	1	1	1	1	0	1	1
COG0254	1	1	1	1	1	1	1	1	1	1	1	1	1	1	1	1	1	1	1	1	1	1	1	1	1	1	1	1	1	1	1	1	1	1	1	1	1	1	1	1	1	1	1	1	1	1	1	1	1
COG0255	1	1	1	1	1	1	1	1	1	1	1	1	1	1	1	1	1	1	1	1	1	1	1	1	1	1	1	1	1	1	1	1	1	1	1	1	1	1	1	1	1	1	1	1	1	1	1	1	1
COG0256	1	1	1	1	1	1	1	1	1	1	1	1	1	1	1	1	1	1	1	1	1	1	1	1	1	1	1	1	1	1	1	1	1	1	1	1	1	1	1	1	1	1	1	1	1	1	1	1	1
COG0257	1	1	1	1	1	1	1	1	1	1	1	1	1	1	1	1	1	1	1	1	1	1	1	1	1	1	1	1	1	1	1	1	1	1	1	1	1	1	1	1	1	1	1	1	1	1	1	1	1
COG0258	1	1	1	1	1	1	1	1	1	1	1	1	1	1	1	1	1	1	1	1	1	1	1	1	1	1	1	1	1	1	1	1	1	1	1	1	1	1	1	1	1	1	1	1	1	1	1	1	1
COG0259	1	1	1	1	1	1	1	1	1	1	1	1	1	1	1	1	1	1	1	1	1	1	1	1	1	1	1	1	1	1	1	1	1	1	1	1	1	1	1	1	1	1	1	1	1	1	1	1	1
COG0260	0	0	0	0	0	0	0	0	0	0	0	0	0	0	0	0	0	1	0	0	0	0	0	0	0	0	1	0	0	0	0	0	0	0	0	0	0	0	0	0	0	0	1	0	0	0	0	0	0
COG0261	1	1	1	1	1	1	1	1	1	1	1	1	1	1	1	1	1	1	1	1	1	1	1	1	1	1	0	1	1	1	0	0	0	1	1	0	1	0	1	0	1	1	1	1	1	1	1	1	1
COG0262	0	0	0	0	0	0	0	0	0	1	1	0	0	0	0	0	0	0	0	0	0	0	0	0	0	0	0	0	0	0	0	0	0	0	0	0	0	0	0	0	0	0	1	0	0	0	1	0	0
COG0264	1	1	1	1	1	1	1	1	1	1	1	1	1	1	1	1	1	1	1	1	1	1	1	1	1	1	1	1	1	1	1	1	1	1	1	1	1	1	1	1	1	1	1	1	1	1	1	1	1
COG0265	1	1	1	1	1	1	1	1	1	1	1	1	1	1	1	1	1	1	1	1	1	1	1	1	1	1	1	1	1	1	1	1	1	1	1	1	1	1	1	1	1	1	1	1	1	1	1	1	1
COG0266	1	1	1	1	1	1	1	1	1	1	1	1	1	1	1	1	1	1	1	1	1	1	1	1	1	1	1	1	1	1	1	1	1	1	1	1	1	1	1	1	1	1	1	1	1	1	1	1	1
COG0267	1	1	1	1	1	1	1	1	1	1	1	1	1	1	1	1	1	1	1	1	1	1	1	1	1	1	1	1	1	1	1	1	1	1	1	1	1	1	1	1	1	1	1	1	1	1	1	1	1
COG0268	1	1	1	1	1	1	1	1	1	1	1	1	1	1	1	1	1	1	1	1	1	1	1	1	1	1	1	1	1	1	1	1	1	1	1	1	1	1	1	1	1	1	1	1	1	1	1	1	1
COG0270	0	0	0	0	1	0	1	0	0	0	0	0	0	0	0	0	1	0	0	0	0	1	1	1	0	0	0	0	0	0	0	0	0	0	0	0	0	0	0	0	0	0	1	0	0	0	0	0	0
COG0271	1	1	1	1	1	1	1	1	1	1	1	1	1	1	1	1	1	1	1	1	1	1	1	1	1	1	1	1	1	1	1	1	1	1	1	1	1	1	1	1	1	1	1	1	1	1	1	1	1
COG0272	1	1	1	1	1	1	1	1	1	1	1	1	1	1	1	1	1	1	1	1	1	1	1	1	1	1	1	1	1	1	1	1	1	1	1	1	1	1	1	1	1	1	1	1	1	1	1	1	1
COG0275	1	1	1	1	1	1	1	1	1	1	1	1	1	1	1	1	1	1	1	1	1	1	1	1	1	1	1	1	1	1	1	1	1	1	1	1	1	1	1	1	1	1	1	1	1	1	1	1	1
COG0276	1	1	1	1	1	1	1	1	1	1	1	1	1	1	1	1	1	1	1	1	1	1	1	1	1	1	1	1	1	1	1	1	1	1	1	1	1	1	1	1	1	1	1	1	1	1	1	1	1
COG0277	1	1	1	1	1	1	1	1	1	1	1	1	1	1	1	1	1	1	1	1	1	1	1	1	1	1	1	1	1	1	1	1	1	1	1	1	1	1	1	1	1	1	1	1	1	1	1	1	1
COG0278	1	1	1	1	1	1	1	1	1	1	1	1	1	1	1	1	1	1	1	1	1	1	1	1	1	1	1	1	1	1	1	1	1	1	1	0	1	1	1	1	1	1	1	1	1	1	1	1	1
COG0279	0	0	0	0	0	0	0	0	0	0	0	0	0	0	0	0	0	0	0	0	0	0	0	0	0	0	0	0	0	0	0	0	0	0	0	0	0	0	0	0	0	0	0	0	0	0	0	0	0
COG0280	1	1	1	1	1	1	1	1	1	1	1	1	1	1	1	1	1	1	1	1	1	1	1	1	1	1	1	1	1	1	1	1	1	1	1	1	1	1	1	1	1	1	1	1	1	1	1	1	1
COG0281	1	1	1	1	1	1	1	1	1	1	1	1	1	1	1	1	1	1	1	1	1	1	1	1	1	1	1	1	1	1	1	1	1	1	1	1	1	1	1	1	1	1	1	1	1	1	1	1	1
COG0282	1	1	1	1	1	1	1	1	1	1	1	1	1	1	1	1	1	1	1	1	1	1	1	1	1	1	1	1	1	1	1	1	1	1	1	1	1	1	1	1	1	1	1	1	1	1	1	1	1
COG0283	1	1	1	0	1	1	1	1	1	1	1	1	1	1	1	1	1	1	1	1	1	1	1	1	1	1	1	1	1	1	1	1	1	1	1	1	1	1	1	1	1	1	1	1	1	1	1	1	1
COG0284	1	1	1	1	1	1	1	1	1	1	1	1	1	1	1	1	1	1	1	1	1	1	1	1	1	1	1	1	1	1	1	1	1	1	1	1	1	1	1	1	1	1	1	1	1	1	1	1	1
COG0285	1	1	1	1	1	1	1	1	1	1	1	1	1	1	1	1	1	1	1	1	1	1	1	1	1	1	1	1	1	1	1	1	1	1	1	1	1	1	1	1	1	1	1	1	1	1	1	1	1
COG0286	1	0	1	0	0	0	0	1	0	0	0	0	0	1	1	0	0	0	0	1	1	0	0	0	0	0	0	0	0	0	0	0	0	0	0	0	0	0	0	1	0	0	1	0	1	0	0	0	0
COG0287	0	0	0	0	0	0	0	0	0	0	0	0	0	0	0	0	0	0	0	0	0	0	0	0	0	0	0	0	0	0	0	0	0	0	0	0	0	0	0	0	0	0	0	0	0	0	0	0	0
COG0288	1	1	1	1	1	1	1	1	1	1	1	1	1	1	1	1	1	1	1	1	1	1	1	1	1	1	1	1	1	1	1	1	1	1	1	1	1	1	1	1	1	1	1	1	1	1	1	1	1
COG0289	1	1	1	1	1	1	1	1	1	1	1	1	1	1	1	1	1	1	1	1	1	1	1	1	1	1	1	1	1	1	1	1	1	1	1	1	1	1	1	1	1	1	1	1	1	1	1	1	1
COG0290	1	1	1	1	1	1	1	1	1	1	1	1	1	1	1	1	1	1	1	1	1	1	1	1	1	1	1	1	1	1	1	1	1	1	1	1	1	1	1	1	1	1	1	1	1	1	1	1	1
COG0291	1	1	1	1	1	1	1	1	1	1	1	1	1	1	1	1	1	1	1	1	1	1	1	1	1	1	1	1	1	1	1	1	1	1	1	1	1	0	1	1	1	1	1	1	1	1	1	1	1
COG0292	1	1	1	1	1	1	1	1	1	1	1	1	1	1	1	1	1	1	1	1	1	1	1	1	1	1	1	1	1	1	1	1	1	1	1	1	1	0	1	1	1	1	1	1	1	1	1	1	1
COG0293	1	1	1	1	1	1	1	1	1	1	1	1	1	1	1	1	1	1	1	1	1	1	1	1	1	1	1	1	1	1	1	1	1	1	1	1	1	1	1	1	1	1	1	1	1	1	1	1	1
COG0294	1	1	1	1	1	1	1	1	1	1	1	1	1	1	1	1	1	1	1	1	1	1	1	1	1	1	1	1	1	1	1	1	1	1	1	1	1	1	1	1	1	1	1	1	1	1	1	1	1
COG0299	1	1	1	1	1	1	1	1	1	1	1	1	1	1	1	1	1	1	1	1	1	1	1	1	1	1	1	1	1	1	1	1	1	1	1	0	1	1	1	1	1	1	1	1	1	1	1	1	1
COG0302	1	1	1	1	1	1	1	1	1	1	1	1	1	1	1	1	1	1	1	1	1	1	1	1	1	1	1	1	1	1	1	1	1	1	1	1	1	1	1	1	1	1	1	1	1	1	1	1	1
COG0304	0	0	0	0	0	0	0	1	0	0	0	0	0	0	0	0	0	0	0	0	0	0	0	0	0	0	0	0	0	0	0	0	0	0	0	0	0	0	0	0	0	0	1	1	0	0	0	0	0
COG0305	1	1	1	1	1	1	1	1	1	1	1	1	1	1	1	1	1	1	1	1	1	1	1	1	1	1	1	1	1	1	1	1	1	1	1	1	1	1	1	1	1	1	1	1	1	1	1	1	1
COG0306	1	1	1	1	1	1	1	1	1	1	1	1	1	1	1	1	1	1	1	1	1	1	1	1	1	1	1	1	1	1	1	1	1	1	1	1	1	1	1	1	1	1	1	1	1	1	1	1	1
COG0307	0	0	0	0	0	0	0	0	0	0	0	0	0	0	0	0	0	0	0	0	0	0	0	0	0	0	0	0	0	0	0	0	0	0	0	0	0	0	0	0	0	0	0	0	0	0	0	0	0
COG0308	1	1	1	1	1	1	1	1	1	1	1	1	1	1	1	1	1	1	1	1	1	1	1	1	1	1	1	1	1	1	1	1	1	1	1	1	1	1	1	1	1	1	1	1	1	1	1	1	1
COG0312	0	0	0	0	0	0	0	0	0	0	0	0	0	0	0	0	0	0	0	0	0	0	0	0	0	0	0	0	0	0	0	0	0	0	0	0	0	0	0	0	0	0	0	0	0	0	0	0	0
COG0313	1	1	1	1	1	1	1	1	1	1	1	1	1	1	1	1	1	1	1	1	1	1	1	1	1	1	1	1	1	1	1	1	1	1	1	1	1	1	1	1	1	1	1	1	1	1	1	1	1
COG0314	1	1	1	1	1	1	1	1	1	1	1	1	1	1	1	1	1	1	1	1	1	1	1	1	1	1	1	1	1	1	1	1	1	1	1	1	1	1	1	1	1	1	1	1	1	1	1	1	1
COG0315	0	0	0	0	0	0	0	0	0	0	0	0	0	0	0	0	0	0	0	0	0	0	0	0	0	0	0	0	0	0	0	0	0	0	0	0	0	0	0	0	0	0	0	0	0	0	0	0	0
COG0316	1	1	1	1	1	1	1	1	1	1	1	1	1	1	1	1	1	1	1	1	1	1	1	1	1	1	1	1	1	1	1	1	1	1	1	1	1	1	1	1	1	1	1	1	1	1	1	1	1
COG0317	1	1	1	1	1	1	1	1	1	1	1	1	1	1	1	1	1	1	1	1	1	1	1	1	1	1	1	1	1	1	1	1	1	1	1	1	1	1	1	1	1	1	1	1	1	1	1	1	1
COG0318	1	1	1	1	1	1	1	1	1	1	1	1	1	1	1	1	1	1	1	1	1	1	1	1	1	1	1	1	1	1	1	1	1	1	1	1	1	1	1	1	1	1	1	1	1	1	1	1	1
COG0319	0	0	0	0	0	0	0	0	0	0	0	0	0	0	0	0	0	0	0	0	0	0	0	0	0	0	0	0	0	0	0	0	0	0	0	0	0	0	0	0	0	0	0	0	0	0	0	0	0
COG0320	1	1	1	1	1	1	1	1	1	1	1	1	1	1	1	1	1	1	1	1	1	1	1	1	1	1	1	1	1	1	1	1	1	1	1	1	1	1	1	1	1	1	1	1	1	1	1	1	1
COG0321	1	1	1	1	1	1	1	1	1	1	1	1	1	1	1	1	1	1	1	1	1	1	1	1	1	1	1	1	1	1	1	1	1	1	1	1	1	1	1	1	0	1	1	1	1	1	1	1	1
COG0322	1	1	1	1	1	1	1	1	1	1	1	1	1	1	1	1	1	1	1	1	1	1	1	1	1	1	1	1	1	1	1	1	1	0	1	1	1	1	0	1	1	1	1	1	1	1	1	1	1
COG0323	0	0	1	0	0	0	0	0	0	0	0	0	0	0	0	0	0	0	0	0	0	0	0	0	0	0	0	0	0	0	0	0	0	0	0	0	0	0	0	0	0	0	0	0	0	0	0	0	0
COG0324	1	1	1	1	1	1	1	1	1	1	1	1	1	1	1	1	1	1	1	1	1	1	1	1	1	1	1	1	1	1	1	1	1	1	1	1	1	1	1	1	1	1	1	1	1	1	1	1	1
COG0325	1	1	1	1	1	1	1	1	1	1	1	1	1	1	1	1	1	1	1	1	1	1	1	1	1	1	1	1	1	1	1	1	1	1	1	1	1	1	1	1	1	1	1	1	1	1	1	1	1
COG0326	1	1	1	1	1	1	1	1	1	1	1	1	1	1	1	1	1	1	1	1	1	1	1	1	1	1	1	1	1	1	1	1	1	1	1	1	1	1	1	1	1	1	1	1	1	1	1	1	1
COG0327	1	1	1	1	1	1	1	1	1	1	1	1	1	1	1	1	1	1	1	1	1	1	1	1	1	1	1	1	1	1	1	1	1	1	1	1	1	1	1	1	1	1	1	1	1	1	1	1	1
COG0328	0	0	1	0	0	0	0	0	0	0	0	0	0	0	0	0	0	0	0	0	0	0	0	0	0	0	0	0	0	0	0	0	0	0	0	0	0	0	0	0	0	0	0	0	0	0	0	0	0
COG0329	1	1	1	1	1	1	1	1	1	1	1	1	1	1	1	1	1	1	1	1	1	1	1	1	1	1	1	1	1	1	1	1	1	1	1	1	1	1	1	1	1	1	1	1	1	1	1	1	1
COG0330	1	1	1	1	1	1	1	1	1	1	1	1	1	1	1	1	1	1	1	1	1	1	1	1	1	1	1	1	1	1	1	1	0	1	1	1	1	1	1	1	0	1	1	1	1	1	1	1	1
COG0331	1	1	1	1	1	1	1	1	1	1	1	1	1	1	1	1	1	1	1	1	1	1	1	1	1	1	1	1	1	1	1	1	1	1	1	1	1	1	1	1	1	1	1	1	1	1	1	1	1
COG0332	1	1	1	1	1	1	1	1	1	1	1	1	1	1	1	1	1	1	1	1	1	1	1	1	1	1	1	1	1	1	1	1	1	1	1	1	1	1	1	1	1	1	1	1	1	1	1	1	1
COG0333	1	1	1	1	1	1	1	1	1	1	1	1	1	1	1	1	1	1	1	1	1	1	1	1	1	1	1	1	1	1	1	1	1	1	1	1	1	1	1	1	1	1	1	1	1	1	1	1	1
COG0334	1	1	1	1	1	1	1	1	1	1	1	1	1	1	1	1	1	1	1	1	1	1	1	1	1	1	1	1	1	1	1	1	1	1	1	1	1	1	1	1	1	1	1	1	1	1	1	1	1
COG0335	1	1	1	1	1	1	1	1	1	1	1	1	1	1	1	1	1	1	1	1	1	1	1	1	1	1	1	1	1	1	1	1	1	1	1	1	1	1	1	1	1	1	1	1	1	1	1	1	1
COG0336	1	1	1	1	1	1	1	1	1	1	1	1	1	1	1	1	1	1	1	1	1	1	1	1	1	1	1	1	1	1	1	1	1	1	1	1	1	1	1	1	1	1	1	1	1	1	1	1	1
COG0337	1	1	1	1	1	1	1	1	1	1	1	1	1	1	1	1	1	1	1	1	1	1	1	1	1	1	1	1	1	1	1	1	1	1	1	1	1	1	1	1	1	1	1	1	1	1	1	1	1
COG0338	0	0	0	0	0	0	0	0	0	0	0	0	1	0	0	0	0	0	0	0	0	0	0	0	0	0	0	0	0	0	0	0	0	0	0	0	0	0	0	1	0	1	0	0	0	0	0	0	0
COG0339	1	1	1	1	1	1	1	1	1	1	1	1	1	1	1	1	1	1	1	1	1	1	1	1	1	1	1	1	1	1	1	1	1	1	1	1	1	1	1	1	1	1	1	1	1	1	1	1	1
COG0340	1	1	1	1	1	1	1	1	1	1	1	1	1	1	1	1	1	1	1	1	1	1	1	1	1	1	1	1	1	1	1	1	1	1	1	1	1	1	1	1	1	1	1	1	1	1	1	1	1
COG0341	1	1	1	1	1	1	1	1	1	1	1	1	1	1	1	1	1	1	1	1	1	1	1	1	1	1	1	1	1	1	1	1	1	1	1	1	1	1	1	1	1	1	1	1	1	1	1	1	1
COG0342	1	1	1	1	1	1	1	1	1	1	1	1	1	1	1	1	1	1	1	1	1	1	1	1	1	1	1	1	1	1	1	1	1	1	1	1	1	1	1	1	1	1	1	1	1	1	1	1	1
COG0343	1	1	1	1	1	1	1	1	1	1	1	1	1	1	1	1	1	1	1	1	1	1	1	1	1	1	1	1	1	1	1	1	1	1	1	1	1	1	1	1	1	1	1	1	1	1	1	1	1
COG0345	1	1	1	1	1	1	1	1	1	1	1	1	1	1	1	1	1	1	1	1	1	1	1	1	1	1	1	1	1	1	1	1	1	1	1	1	1	1	1	1	1	1	1	1	1	1	1	1	1
COG0346	1	1	1	1	1	1	1	1	1	1	1	1	1	1	1	1	1	1	1	1	1	1	1	1	1	1	1	1	1	1	1	1	1	1	1	1	1	1	1	1	1	1	1	1	1	1	1	1	1
COG0347	1	1	1	1	1	1	1	1	1	1	1	1	1	1	1	1	1	1	1	1	1	1	1	1	1	1	1	1	1	1	1	1	1	1	1	1	1	1	1	1	1	1	1	1	1	1	1	1	1
COG0349	1	1	0	0	1	1	1	1	1	1	1	1	1	1	1	1	1	1	1	1	1	1	1	1	1	1	1	1	0	1	1	1	1	1	1	1	1	1	1	1	1	1	1	1	1	1	1	1	1
COG0350	1	1	1	1	1	1	1	1	1	1	1	1	1	1	1	1	1	1	1	1	1	1	1	1	1	1	1	1	1	1	1	1	1	1	1	1	1	1	1	1	1	1	1	1	1	1	1	1	1
COG0351	0	0	0	0	0	0	0	0	0	0	0	1	0	0	1	0	0	0	0	0	0	0	0	0	0	0	0	0	0	0	0	0	0	0	0	0	0	0	0	0	0	0	0	0	0	0	0	0	0
COG0352	1	1	1	1	1	1	1	1	1	1	1	1	1	1	1	1	1	1	1	1	1	1	1	1	1	1	1	1	1	1	1	1	1	1	1	1	1	1	1	1	1	1	1	1	1	1	1	1	1
COG0353	1	1	1	1	1	1	1	1	1	1	1	1	1	1	1	1	1	1	1	1	1	1	1	1	1	1	1	1	1	1	1	1	1	1	1	1	1	1	0	1	1	1	1	1	1	1	1	1	1
COG0354	0	0	0	0	0	0	0	0	0	0	0	0	0	0	0	0	0	0	0	0	0	0	0	0	0	0	0	0	0	0	0	0	0	0	0	0	0	0	0	0	0	0	0	0	0	0	0	0	0
COG0355	1	1	1	1	1	1	1	1	1	1	1	1	1	1	1	1	1	1	1	1	1	1	1	1	1	1	1	1	1	1	1	1	1	1	1	1	1	1	1	1	1	1	1	1	1	1	1	1	1
COG0356	1	1	1	1	1	1	1	1	1	1	1	1	1	1	1	1	1	1	1	1	1	1	1	1	1	1	1	1	1	1	1	1	1	1	1	1	1	1	1	1	1	1	1	1	1	1	1	1	1
COG0357	1	1	1	1	1	1	1	1	1	1	1	1	1	1	1	1	1	1	1	1	1	1	1	1	1	1	1	1	1	1	1	1	1	1	1	1	1	1	1	1	1	1	1	1	1	1	1	1	1
COG0358	0	0	1	1	0	0	0	0	1	0	0	0	0	0	0	1	0	0	0	0	0	0	0	0	0	0	0	0	0	0	0	0	0	0	0	0	0	0	0	0	0	0	0	0	0	0	0	0	0
COG0359	1	1	1	1	1	1	1	1	1	1	1	1	1	1	1	1	1	1	1	1	1	1	1	1	1	1	1	1	1	1	1	1	0	1	1	1	1	1	1	1	1	1	1	1	1	1	1	1	1
COG0360	1	1	1	1	1	1	1	1	1	1	1	1	1	1	1	1	1	1	1	1	1	1	1	1	1	1	1	1	1	1	1	1	0	1	1	1	1	1	1	1	1	1	1	1	1	1	1	1	1
COG0361	1	1	1	1	1	1	1	1	1	1	1	1	1	1	1	1	1	1	1	1	1	1	1	1	1	1	1	1	1	1	1	1	1	1	1	1	1	1	1	1	1	1	1	1	1	1	1	1	1
COG0363	0	0	0	0	0	0	0	0	0	0	0	0	0	0	0	0	0	0	0	0	0	0	0	0	0	0	0	0	0	0	0	0	0	0	0	0	0	0	0	0	0	0	0	0	0	0	0	0	0
COG0364	0	0	0	0	0	0	0	0	0	0	0	0	0	0	0	0	0	0	0	0	0	0	0	0	0	0	0	0	0	0	0	0	0	0	0	0	0	0	0	0	0	0	0	0	0	0	0	0	0
COG0365	1	1	1	1	1	1	1	1	1	1	1	1	1	1	1	1	1	1	1	1	1	1	1	1	1	1	1	1	1	1	1	1	1	1	1	1	1	1	1	1	1	1	1	1	1	1	1	1	1
COG0366	0	0	0	0	0	0	0	0	0	0	0	0	0	0	0	0	0	0	0	0	0	0	0	0	0	0	0	0	0	0	0	0	0	0	0	0	0	0	0	0	0	0	0	0	0	0	0	0	0
COG0368	1	1	1	1	1	1	1	1	1	1	1	1	1	1	1	1	1	1	1	1	1	1	1	1	1	1	1	1	1	1	1	1	1	1	1	1	1	1	1	1	1	1	1	1	1	1	1	1	1
COG0369	0	0	0	0	0	0	0	0	0	0	0	0	0	0	0	0	0	0	0	0	0	0	0	0	0	0	0	0	0	0	0	0	0	0	0	0	0	0	0	0	0	0	0	0	0	0	0	0	0
COG0370	1	1	1	1	1	1	1	1	1	1	1	1	1	1	1	1	1	1	1	1	1	1	1	1	1	1	1	1	1	1	1	1	1	1	1	1	1	1	1	1	1	1	1	1	1	1	1	1	1
COG0371	0	0	0	0	0	0	0	0	0	0	0	0	0	0	0	0	0	0	0	0	0	0	0	0	0	0	0	0	0	0	0	0	0	0	0	0	0	0	0	0	0	0	0	0	0	0	0	0	0
COG0372	1	1	1	1	1	1	1	1	1	1	1	1	1	1	1	1	1	1	1	1	1	1	1	1	1	1	1	1	1	1	1	1	1	1	1	1	1	1	1	1	1	1	1	1	1	1	1	1	1
COG0373	1	1	1	0	1	1	1	1	1	1	1	1	1	1	1	1	1	1	1	1	1	1	1	1	1	1	1	1	1	1	1	1	1	1	1	1	1	1	1	1	1	1	1	1	0	1	1	1	1
COG0374	0	0	0	0	0	0	0	0	0	0	0	0	0	0	0	0	0	0	0	0	0	0	0	0	0	0	0	0	0	0	0	0	0	0	0	0	0	0	0	0	0	0	0	0	0	0	0	0	0
COG0376	1	1	1	1	1	1	1	1	1	1	1	1	1	1	1	1	1	1	1	1	1	1	1	1	1	1	1	1	1	1	1	1	1	1	1	1	0	1	1	1	1	1	1	1	1	1	1	1	1
COG0377	1	1	1	1	1	1	1	1	1	1	1	1	1	1	1	1	1	1	1	1	1	1	1	1	1	1	1	1	1	1	1	1	1	1	1	1	0	1	1	1	1	1	1	1	1	1	1	1	1
COG0379	1	1	1	1	1	1	1	1	1	1	1	1	1	1	1	1	1	1	1	1	1	1	1	1	1	1	1	1	1	1	1	1	1	1	1	0	1	1	1	1	1	1	0	1	0	1	1	1	1
COG0380	1	1	1	1	1	1	1	1	1	1	1	1	1	1	1	1	1	1	1	1	1	1	1	1	1	1	1	1	1	1	1	1	1	1	1	1	1	1	1	1	1	1	1	1	1	1	1	1	1
COG0381	1	0	0	1	0	0	1	0	0	0	0	0	0	0	1	0	0	0	0	0	0	0	0	1	0	0	0	1	0	0	0	0	0	1	0	0	0	1	0	0	0	1	1	0	0	1	1	0	1
COG0382	1	1	1	1	1	1	1	1	1	1	1	1	1	1	1	1	1	1	1	1	1	1	1	1	1	1	1	1	1	1	1	1	1	1	1	1	1	1	1	1	1	1	1	1	1	1	1	1	1
COG0384	1	1	1	1	1	1	1	1	1	1	1	1	1	1	1	1	1	1	1	1	1	1	1	1	1	1	1	1	1	1	1	1	1	1	1	1	1	1	1	1	1	1	1	1	1	1	1	1	1
COG0385	1	1	1	1	1	1	1	1	1	1	1	1	1	1	1	1	1	1	1	1	1	1	1	1	1	1	1	1	1	1	1	1	1	1	1	1	1	1	1	1	1	1	1	1	1	1	1	1	1
COG0386	1	1	1	1	1	1	1	1	1	1	1	1	1	1	1	1	1	1	1	1	1	1	1	1	1	1	1	1	1	1	1	1	1	1	1	1	1	1	1	1	1	1	1	1	1	1	1	1	1
COG0388	0	0	0	0	0	0	0	0	0	0	0	0	0	0	0	0	0	0	0	0	0	0	0	0	0	0	0	0	0	0	0	0	0	0	0	0	0	0	0	0	0	0	0	0	0	0	0	0	0
COG0389	1	1	1	1	1	1	1	1	1	1	1	1	1	1	1	1	1	1	1	1	1	1	1	1	1	1	1	1	1	1	1	1	1	1	1	1	1	1	1	1	1	1	1	1	1	1	1	1	1
COG0394	0	1	1	0	1	1	1	1	1	1	1	1	1	1	0	1	0	1	1	1	1	1	1	1	1	1	1	1	1	1	1	1	1	1	1	1	1	1	1	1	1	1	0	1	1	1	0	1	1
COG0395	0	0	0	0	0	0	0	0	0	0	0	0	0	0	0	0	0	0	0	0	0	0	0	0	0	0	0	0	0	0	0	0	0	0	0	0	0	0	0	0	0	0	0	0	0	0	0	0	0
COG0397	1	1	1	1	1	1	1	1	1	1	1	1	1	1	1	1	1	1	1	1	1	1	1	1	1	1	1	1	1	1	1	1	1	1	1	1	1	1	1	1	1	1	1	1	1	1	1	1	1
COG0399	1	0	0	0	0	0	0	0	0	0	0	0	0	0	1	0	0	0	0	0	0	0	0	1	0	0	0	0	0	0	0	0	0	0	0	0	0	0	0	0	0	0	1	0	0	0	1	0	0
COG0402	1	1	1	1	1	1	1	1	1	1	1	1	1	1	1	1	1	1	1	1	1	1	1	1	1	1	1	1	1	1	1	1	1	1	1	1	1	1	1	1	1	1	1	0	1	1	1	1	1
COG0403	0	0	0	0	0	0	0	0	0	0	0	0	0	0	0	0	0	0	0	0	0	0	0	0	0	0	0	0	0	0	0	0	0	0	0	0	0	0	0	0	0	0	0	0	0	0	0	0	0
COG0405	1	1	1	1	1	1	1	1	1	1	1	1	1	1	1	1	1	1	1	1	1	1	1	1	1	1	1	1	1	1	1	1	1	1	1	1	1	1	1	1	1	1	1	1	1	1	1	1	1
COG0406	1	1	1	1	1	1	1	1	1	1	1	1	1	1	1	1	1	1	1	1	1	1	1	1	1	1	1	1	1	1	1	1	1	1	1	1	1	1	1	1	1	1	1	1	1	1	1	1	1
COG0407	1	1	1	1	1	1	1	1	1	1	1	1	1	1	1	1	1	1	1	1	1	1	1	1	1	1	1	1	1	1	1	1	1	1	1	1	0	1	1	1	1	1	1	1	1	1	1	1	1
COG0408	1	1	1	1	1	1	1	1	1	1	1	1	1	1	1	1	1	1	1	1	1	1	1	1	1	1	1	1	1	1	1	1	1	1	1	1	1	1	1	1	1	1	1	1	1	1	1	1	1
COG0410	0	0	0	0	0	0	0	0	0	0	0	0	0	0	0	0	0	0	0	0	0	0	0	0	0	0	0	0	0	0	0	0	0	0	0	0	0	0	0	0	0	0	0	0	0	0	0	0	0
COG0413	1	1	1	1	1	1	1	1	1	1	1	1	1	1	1	1	1	1	1	1	1	1	1	1	1	1	1	1	1	1	1	1	1	1	1	1	1	1	1	1	1	1	1	1	1	1	1	1	1
COG0414	1	1	1	1	1	1	1	1	1	1	1	1	1	1	1	1	1	1	1	1	1	1	1	1	1	1	1	1	1	1	1	1	1	1	1	1	1	1	1	1	1	1	1	1	1	1	1	1	1
COG0415	1	1	1	0	1	1	1	1	1	1	1	1	1	1	1	1	1	1	1	1	1	1	1	1	1	1	1	1	1	1	1	1	1	1	1	1	1	1	1	1	1	1	1	1	1	1	1	1	1
COG0418	1	1	1	1	1	1	1	1	1	1	1	1	1	1	1	1	1	1	1	1	1	1	1	1	1	1	1	1	1	1	1	1	1	1	1	1	1	1	1	1	1	1	1	1	1	1	1	1	1
COG0419	0	0	0	0	0	0	0	0	0	0	0	0	0	0	0	0	0	0	0	0	0	0	0	0	0	0	0	0	0	0	0	0	0	0	0	0	0	0	0	0	0	0	0	0	0	0	0	0	0
COG0420	0	0	0	0	0	0	0	0	0	0	0	0	0	0	0	0	0	0	0	0	0	0	0	0	0	0	0	0	0	0	0	0	0	0	0	0	0	0	0	0	0	0	0	0	0	0	0	0	0
COG0422	1	1	1	1	1	1	1	1	1	1	1	1	1	1	1	1	1	1	1	1	1	1	1	1	1	1	1	1	1	1	1	1	1	1	1	1	1	1	1	1	1	1	1	1	1	1	1	1	1
COG0424	1	1	1	1	1	1	1	1	1	1	1	1	1	1	1	1	1	1	1	1	1	1	1	1	1	1	1	1	1	1	1	1	1	1	1	1	1	1	1	1	1	1	1	1	1	1	1	1	1
COG0425	1	1	1	1	1	1	1	1	1	1	1	1	1	1	1	1	1	1	1	1	1	1	1	1	1	1	1	1	1	1	1	1	1	1	1	1	0	0	1	1	1	1	1	1	1	1	1	1	1
COG0427	1	1	1	1	1	1	1	1	1	1	1	1	1	1	1	1	1	1	1	1	1	1	1	1	1	1	1	1	1	1	1	1	1	1	1	1	1	1	1	1	1	1	1	1	1	1	1	1	1
COG0430	0	1	1	1	1	1	1	0	1	0	1	1	1	1	1	1	1	1	1	1	1	1	1	1	1	1	1	1	1	1	1	1	1	1	1	1	1	1	1	1	1	1	1	1	1	1	1	1	1
COG0431	0	1	1	1	1	1	1	1	1	1	1	1	1	1	0	1	0	1	1	1	1	1	1	1	1	1	1	1	1	1	1	1	1	1	1	1	1	1	1	1	1	1	0	1	1	1	1	1	1
COG0436	1	1	1	1	1	1	1	1	1	1	1	1	1	1	1	1	1	1	1	1	1	1	1	1	1	1	1	1	1	1	1	1	1	1	1	1	1	1	1	1	1	1	1	1	1	1	1	1	1
COG0437	0	0	0	0	0	0	0	0	0	0	0	0	0	0	0	0	0	0	0	0	0	0	0	0	0	0	0	0	0	0	0	0	0	0	0	0	0	0	0	0	0	0	0	0	0	0	0	0	0
COG0438	1	1	1	1	1	1	1	1	1	1	1	1	1	1	1	1	1	1	1	0	0	1	1	1	1	1	1	0	1	1	1	1	1	1	1	1	1	1	1	1	0	1	1	1	1	1	1	1	1
COG0439	1	1	1	1	1	1	1	1	1	1	1	1	1	1	1	1	1	1	1	1	1	1	1	1	1	1	1	1	1	1	1	1	1	1	1	1	1	1	1	1	1	1	1	1	1	1	1	1	1
COG0440	1	1	1	1	1	1	1	1	1	1	1	1	1	1	1	1	1	1	1	1	1	1	1	1	1	1	1	1	1	1	1	1	1	1	1	1	1	1	1	1	1	1	1	1	1	1	1	1	1
COG0441	1	1	1	1	1	1	1	1	1	1	1	1	1	1	1	1	1	1	1	1	1	1	1	1	1	1	1	1	1	1	1	1	1	1	1	1	1	1	1	1	1	1	1	1	1	1	1	1	1
COG0442	1	1	1	1	1	1	1	1	1	1	1	1	1	1	1	1	1	1	1	1	1	1	1	1	1	1	1	1	1	1	1	1	1	1	1	1	1	1	1	1	1	1	1	1	1	1	1	1	1
COG0443	1	1	1	1	1	1	1	1	1	1	1	1	1	1	1	1	1	1	1	1	1	1	1	1	1	1	1	1	1	1	1	1	1	1	1	1	1	1	1	1	1	1	1	1	1	1	1	1	1
COG0444	0	0	0	0	0	0	0	0	0	0	0	0	0	0	0	0	0	0	0	0	0	0	0	0	0	0	0	0	0	0	0	0	0	0	0	0	0	0	0	0	0	0	0	0	0	0	0	0	0
COG0445	1	1	1	1	1	1	1	1	1	1	1	1	1	1	1	1	1	1	1	1	1	1	1	1	1	1	1	1	1	1	1	1	1	1	1	1	1	1	1	1	1	1	1	1	1	1	1	1	1
COG0446	1	1	1	1	1	1	1	1	1	1	1	1	1	1	1	1	1	1	1	1	1	1	1	1	1	1	1	1	1	1	1	1	1	1	1	1	1	1	1	1	1	1	1	1	1	1	1	1	1
COG0449	1	1	1	1	1	1	1	1	1	1	1	1	1	1	1	1	1	1	1	1	1	1	1	1	1	1	1	1	1	1	1	1	1	1	1	1	1	1	1	1	1	1	1	1	1	1	1	1	1
COG0450	1	1	1	1	1	1	1	1	1	1	1	1	1	1	1	1	1	1	1	1	1	1	1	1	1	1	1	1	1	1	1	1	1	1	1	1	1	1	1	1	1	1	1	1	1	1	1	1	1
COG0451	1	0	0	0	1	0	1	0	0	1	0	0	1	1	0	0	1	0	0	1	1	1	1	0	1	0	0	1	1	1	1	1	0	0	1	0	0	0	0	1	1	1	1	0	0	0	1	0	0
COG0452	1	1	1	1	1	1	1	1	1	1	1	1	1	1	1	1	1	1	1	1	1	1	1	1	1	1	1	1	1	1	1	1	1	1	1	1	1	1	1	1	1	1	1	1	1	1	1	1	1
COG0454	0	1	1	1	1	1	0	0	1	0	1	1	1	1	0	1	1	1	0	0	0	1	1	0	1	1	1	0	1	1	1	1	1	1	1	1	1	1	1	0	1	1	1	0	1	1	0	1	0
COG0456	1	1	1	1	1	1	1	1	1	1	1	1	1	1	1	1	1	1	1	1	1	1	1	1	1	1	1	1	1	1	1	1	1	1	1	1	1	1	1	1	1	1	1	1	1	1	1	1	1
COG0458	1	1	1	1	1	1	1	1	1	1	1	1	1	1	1	1	1	1	1	1	1	1	1	1	1	1	1	1	1	1	1	1	1	1	1	1	1	1	1	1	1	1	1	1	1	1	1	1	1
COG0459	1	1	1	1	1	1	1	1	1	1	1	1	1	1	1	1	1	1	1	1	1	1	1	1	1	1	1	1	1	1	1	1	1	1	1	1	1	1	1	1	1	1	1	1	1	1	1	1	1
COG0460	1	1	1	1	1	1	1	1	1	1	1	1	1	1	1	1	1	1	1	1	1	1	1	1	1	1	1	1	1	1	1	1	1	1	1	1	1	1	1	1	1	1	1	1	1	1	1	1	1
COG0461	1	1	1	1	1	1	1	1	1	1	1	1	1	1	1	1	1	1	1	1	1	1	1	1	1	1	1	1	1	1	1	1	1	1	1	1	1	1	1	1	1	1	1	1	1	1	1	1	1
COG0462	1	1	1	1	1	1	1	1	1	1	1	1	1	1	1	1	1	1	1	1	1	1	1	1	1	1	1	1	1	1	1	1	1	1	1	1	1	1	1	1	1	1	1	1	1	1	1	1	1
COG0463	1	0	0	0	0	0	0	0	0	1	0	0	1	0	1	0	1	0	0	0	0	1	1	0	0	0	0	0	1	0	0	0	0	0	1	0	0	0	0	1	0	1	0	0	0	0	0	0	0
COG0465	1	1	1	1	1	1	1	1	1	1	1	1	1	1	1	1	1	1	1	1	1	1	1	1	1	1	1	1	1	1	1	1	1	1	1	1	1	1	1	1	1	1	1	1	1	1	1	1	1
COG0466	1	1	1	1	1	1	1	1	1	1	1	1	1	1	1	1	1	1	1	1	1	1	1	1	1	1	1	1	1	1	1	1	1	1	1	1	1	1	1	1	1	1	1	1	1	1	1	1	1
COG0468	1	1	1	1	1	1	1	1	1	1	1	1	1	1	1	1	1	1	1	1	1	1	1	1	1	1	1	1	1	1	1	1	1	1	1	1	1	1	1	1	1	1	1	1	1	1	1	1	1
COG0469	0	0	0	0	0	0	0	0	0	0	0	0	0	0	0	0	0	0	0	0	0	0	0	0	0	0	0	0	0	0	0	0	0	0	0	0	0	0	0	0	0	0	0	0	0	0	0	0	0
COG0470	0	0	0	0	0	0	0	0	0	0	0	0	0	0	0	0	0	0	0	0	0	0	0	0	0	0	0	0	0	0	0	0	0	0	0	0	0	0	0	0	0	0	0	0	0	0	0	0	0
COG0471	0	0	0	0	1	0	1	0	0	0	0	0	0	1	0	0	0	0	0	0	0	0	0	0	0	0	0	1	0	0	0	0	0	0	0	0	0	0	0	0	0	0	0	0	0	0	0	0	0
COG0472	1	1	1	1	1	1	1	1	1	1	1	1	1	1	1	1	1	1	1	1	1	1	1	1	1	1	1	1	1	1	1	1	1	1	1	1	1	1	1	1	1	1	1	1	1	1	1	1	1
COG0473	1	1	1	1	1	1	1	1	1	1	1	1	1	1	1	1	1	1	1	1	1	1	1	0	1	1	1	0	1	1	1	1	1	1	1	1	1	1	1	1	1	1	1	1	0	1	1	1	1
COG0475	1	1	1	1	1	1	1	1	1	1	1	1	1	1	1	1	1	1	1	1	1	1	1	1	1	1	1	1	1	1	1	1	1	1	1	1	1	1	1	1	1	1	1	1	1	1	1	1	1
COG0476	1	1	1	1	1	1	1	1	1	1	1	1	1	1	1	1	1	1	1	1	1	1	1	1	1	1	1	1	1	1	1	1	1	1	1	1	1	1	1	1	1	1	1	1	1	1	1	1	1
COG0477	1	1	1	1	1	1	1	1	1	1	1	1	1	1	1	1	1	1	1	1	1	1	1	1	1	1	1	1	1	1	1	1	1	1	1	1	1	1	1	1	1	1	1	1	1	1	1	1	1
COG0479	1	1	1	1	1	1	1	1	1	1	1	1	1	1	1	1	1	1	1	1	1	1	1	1	1	1	1	1	1	1	1	1	1	1	1	1	1	1	1	1	1	1	1	1	1	1	1	1	1
COG0480	1	1	1	1	1	1	1	1	1	1	1	1	1	1	1	1	1	1	1	1	1	1	1	1	1	1	1	0	1	1	1	1	1	1	1	1	1	1	1	1	1	1	1	1	0	1	1	1	1
COG0481	1	1	1	1	1	1	1	1	1	1	1	1	1	1	1	1	1	1	1	1	1	1	1	1	1	1	1	1	1	1	1	1	1	1	1	1	1	1	1	1	1	1	1	1	1	1	1	1	1
COG0482	1	1	1	1	1	1	1	1	1	1	1	1	1	1	1	1	1	1	1	1	1	1	1	1	1	1	1	1	1	1	1	1	1	0	1	1	1	1	1	1	1	1	1	1	1	1	1	1	1
COG0483	1	1	1	1	1	1	1	1	1	1	1	1	1	1	1	1	1	1	1	1	1	1	1	1	1	1	1	1	1	1	1	1	1	1	1	1	1	0	1	0	1	1	1	1	1	1	1	1	1
COG0484	1	1	1	1	1	1	1	1	1	1	1	1	1	1	1	1	1	1	1	1	1	1	1	1	1	1	1	1	1	1	1	1	1	1	1	1	1	1	1	1	1	1	1	1	1	1	1	1	1
COG0486	1	1	1	1	1	1	1	1	1	1	1	1	1	1	1	1	1	1	1	1	1	1	1	1	1	1	1	1	1	1	1	1	1	1	1	1	1	1	1	1	1	1	1	0	1	1	1	1	1
COG0488	1	1	1	1	1	1	1	1	1	1	1	1	1	1	1	1	1	1	1	1	1	1	1	1	1	1	1	1	1	1	1	1	1	1	1	1	1	1	1	1	1	1	1	1	1	1	1	1	1
COG0489	1	1	1	1	1	1	1	1	1	1	1	1	1	1	1	1	1	1	1	1	1	0	1	1	1	1	1	1	1	1	1	1	1	1	1	1	1	1	1	1	1	1	1	1	1	1	1	1	1
COG0491	1	1	1	1	1	1	1	1	1	1	1	1	1	1	1	1	1	1	1	1	1	1	1	1	1	1	1	1	1	1	1	1	1	1	1	1	1	1	1	1	1	1	1	1	1	1	1	1	1
COG0492	1	1	1	1	1	1	1	1	1	1	1	1	1	1	1	1	1	1	1	1	1	1	1	1	1	1	1	1	1	1	1	1	1	1	1	1	1	1	1	1	1	1	1	1	1	1	1	1	1
COG0493	1	1	1	1	1	1	1	1	1	1	1	1	1	1	1	1	1	1	1	1	1	1	1	1	1	1	1	1	1	1	1	1	1	1	1	1	1	1	1	1	1	1	1	1	1	1	1	1	1
COG0494	1	1	1	1	1	1	1	1	1	1	1	1	1	1	1	1	1	1	1	1	1	1	1	1	1	1	1	1	1	1	1	1	1	1	1	1	1	1	1	1	1	1	1	1	1	1	1	1	1
COG0495	0	0	0	0	0	0	0	0	0	0	0	0	0	0	0	0	0	0	0	0	0	0	0	0	0	0	0	0	0	0	0	0	0	0	0	0	0	0	0	0	0	0	0	0	0	0	0	0	0
COG0496	1	1	1	1	1	1	1	1	1	1	1	1	1	1	1	1	1	1	1	1	1	1	1	1	1	1	1	1	1	1	1	1	1	0	1	1	1	1	1	1	1	1	1	1	1	1	1	1	1
COG0497	1	1	1	1	1	1	1	1	1	1	1	1	1	1	1	1	1	1	1	1	1	1	1	1	1	1	1	1	1	1	1	1	1	1	1	1	1	1	1	1	0	1	1	1	1	1	1	1	1
COG0498	1	1	1	1	1	1	1	1	1	1	1	1	1	1	1	1	1	1	1	1	1	1	1	1	1	1	1	1	1	1	1	1	1	1	1	1	1	1	1	1	1	1	1	1	1	1	1	1	1
COG0499	1	1	1	1	1	1	1	1	1	1	1	1	1	1	1	1	1	1	1	1	1	1	1	1	1	1	1	1	1	1	1	1	1	1	1	1	1	1	1	1	1	1	1	1	1	1	1	1	1
COG0500	1	1	1	1	1	1	1	1	1	1	1	1	1	1	1	1	1	1	1	1	1	1	1	1	1	1	1	1	1	1	1	1	1	1	1	1	1	1	1	1	1	1	1	1	1	1	1	1	1
COG0501	1	1	1	1	1	1	1	1	1	1	1	1	1	1	1	1	1	1	1	1	1	1	1	1	1	1	1	1	1	1	1	1	1	1	1	1	1	1	1	1	1	1	1	1	1	1	1	1	1
COG0502	1	1	1	1	1	1	1	1	1	1	1	1	1	1	1	1	1	1	1	1	1	1	1	1	1	1	1	1	1	1	1	1	1	1	1	1	1	1	1	1	1	1	1	1	1	1	1	1	1
COG0503	1	1	1	1	1	1	1	1	1	1	1	1	1	1	1	1	1	1	1	1	1	1	1	1	1	1	1	1	1	1	1	1	1	1	1	1	1	1	1	1	1	1	1	1	1	1	1	1	1
COG0504	1	1	1	1	1	1	1	1	1	1	1	1	1	1	1	1	1	1	1	1	1	1	1	1	1	1	1	1	1	1	1	1	1	1	1	1	1	1	1	1	1	1	1	1	1	1	1	1	1
COG0505	1	1	1	1	1	1	1	1	1	1	1	1	1	1	1	1	1	1	1	1	1	1	1	1	1	1	1	1	1	1	1	1	1	1	1	1	1	1	1	1	1	1	1	1	1	1	1	1	1
COG0506	1	1	1	1	1	1	1	1	1	1	1	1	1	1	1	1	1	1	1	1	1	1	1	1	1	1	1	1	1	1	1	1	1	1	1	1	1	1	1	1	1	1	1	1	1	1	1	1	1
COG0507	0	0	0	0	0	0	0	0	0	0	0	0	0	0	0	0	0	0	0	0	0	0	0	1	0	0	0	0	1	0	0	0	0	0	0	0	0	0	0	0	0	0	0	0	0	0	0	0	0
COG0508	1	1	1	1	1	1	1	1	1	1	1	1	1	1	1	1	1	1	1	1	1	1	1	1	1	1	1	1	1	1	1	1	1	1	1	1	1	1	1	1	1	1	1	1	1	1	1	1	1
COG0509	1	1	1	1	1	1	1	1	1	1	1	1	1	1	1	1	1	1	1	1	1	1	1	1	1	1	1	1	1	1	1	1	1	1	1	1	1	1	1	1	1	1	1	1	1	1	1	1	1
COG0511	1	1	1	1	1	1	1	1	1	1	1	1	1	1	1	1	1	1	1	1	1	1	1	1	1	1	1	1	1	1	1	1	1	1	1	1	1	1	1	1	1	1	1	1	1	1	1	1	1
COG0512	1	1	1	1	1	1	1	1	1	1	1	1	1	1	1	1	1	1	1	1	1	1	1	1	1	1	1	1	1	1	1	1	1	1	1	1	1	1	1	1	1	1	1	1	1	1	1	1	1
COG0513	1	1	1	0	1	1	1	1	1	1	1	1	1	1	1	1	1	1	1	1	1	1	1	1	1	1	1	1	0	1	1	1	1	1	1	1	1	1	1	1	1	1	1	1	1	1	1	1	1
COG0515	0	0	0	0	0	0	0	0	0	0	0	0	0	0	0	0	0	0	0	0	0	0	0	0	0	0	0	0	0	0	0	0	0	0	0	0	0	0	0	0	0	0	0	0	0	0	0	0	0
COG0516	1	1	1	1	1	1	1	1	1	1	1	1	1	1	1	1	1	1	1	1	1	1	1	1	1	1	1	1	1	1	1	1	1	1	1	1	1	1	1	1	1	1	1	1	1	1	1	1	1
COG0517	1	1	1	1	1	1	1	1	1	1	1	1	1	1	1	1	1	1	1	1	1	1	1	1	1	1	1	1	1	1	1	1	1	1	1	1	1	1	1	1	1	1	1	1	1	1	1	1	1
COG0518	1	1	1	1	1	1	1	1	1	1	1	1	1	1	1	1	1	1	1	1	1	1	1	1	1	1	1	1	1	1	1	1	1	1	1	1	1	1	1	1	1	1	1	1	1	1	1	1	1
COG0520	0	0	1	0	0	0	0	0	0	0	0	0	0	0	0	0	0	0	0	0	0	0	0	0	0	0	0	0	0	0	0	0	0	0	0	0	0	0	0	0	0	0	0	0	0	0	0	0	0
COG0521	0	0	0	0	0	0	0	0	0	0	0	0	0	0	0	0	0	0	0	0	0	0	0	0	0	0	0	0	0	0	0	0	0	0	0	0	0	0	0	0	0	0	0	0	0	0	0	0	0
COG0522	1	1	1	1	1	1	1	1	1	1	1	1	1	1	1	1	1	1	1	1	1	1	1	1	1	1	1	1	1	1	1	1	1	1	1	1	1	1	1	1	1	1	1	1	1	1	1	1	1
COG0523	1	1	1	1	1	1	1	1	1	1	1	1	1	1	1	1	1	1	1	1	1	1	1	1	1	1	1	1	1	1	1	1	1	1	1	1	1	1	1	1	1	1	1	1	1	1	1	1	1
COG0524	0	0	0	0	0	0	0	0	0	0	0	0	0	0	0	0	0	0	0	0	0	0	0	0	0	0	0	0	0	0	0	0	0	0	0	0	0	0	0	0	0	0	0	0	0	0	0	0	0
COG0525	1	1	1	1	1	1	1	1	1	1	1	1	1	1	1	1	1	1	1	1	1	1	1	1	1	1	0	1	1	1	0	0	0	1	1	0	0	0	0	0	1	1	1	1	1	1	1	1	1
COG0526	1	1	1	1	1	1	1	1	1	1	1	1	1	1	1	1	1	1	1	1	1	1	1	1	1	1	1	1	1	1	1	1	1	1	1	1	1	1	1	1	1	1	1	1	1	1	1	1	1
COG0527	1	1	1	1	1	1	1	1	1	1	1	1	1	1	1	1	1	1	1	1	1	1	1	1	1	1	1	1	1	1	1	1	1	1	1	1	1	1	1	1	1	1	1	1	1	1	1	1	1
COG0528	1	1	1	1	1	1	1	1	1	1	1	1	1	1	1	1	1	1	1	1	1	1	1	1	1	1	1	1	1	1	1	1	1	1	1	1	1	1	1	1	1	1	1	1	1	1	1	1	1
COG0531	1	1	1	1	1	1	1	1	1	1	1	1	1	1	1	1	1	1	1	1	1	1	1	1	1	1	1	1	1	1	1	1	1	1	1	1	1	1	1	1	1	1	1	1	1	1	1	1	1
COG0532	1	1	1	1	1	1	1	1	1	1	1	1	1	1	1	1	1	1	1	1	1	1	1	1	1	1	1	1	1	1	1	1	1	1	1	1	1	1	1	1	1	1	1	1	1	1	1	1	1
COG0533	1	1	1	1	1	1	1	1	1	1	1	1	1	1	1	1	1	1	1	1	1	1	1	1	1	1	1	1	1	1	1	1	1	1	1	1	1	1	1	1	1	1	1	1	1	1	1	1	1
COG0534	1	1	1	1	1	1	1	1	1	1	1	1	1	1	1	1	1	1	1	1	1	1	1	1	1	1	1	1	1	1	1	1	1	1	1	1	1	1	1	1	1	1	1	1	1	1	1	1	1
COG0535	1	1	1	1	1	1	1	1	1	1	1	1	1	1	1	1	1	1	0	1	1	1	1	1	1	1	1	1	1	1	1	1	1	1	1	1	1	1	1	1	1	1	1	1	1	1	1	1	1
COG0537	1	1	1	1	1	1	1	1	1	0	1	1	1	1	1	1	1	1	1	1	1	1	1	0	1	1	1	1	1	1	1	1	1	1	1	1	1	1	1	1	1	1	1	1	1	1	1	1	1
COG0538	1	0	0	0	0	0	0	0	0	0	0	0	0	0	0	0	0	0	0	0	0	0	0	0	0	0	0	0	0	0	0	0	0	0	0	0	0	0	0	0	0	0	0	0	0	0	0	0	0
COG0539	1	1	1	1	1	1	1	1	1	1	1	1	1	1	1	1	1	1	1	1	1	1	1	1	1	1	1	1	1	1	1	1	1	1	1	1	1	1	1	1	1	1	1	1	1	1	1	1	1
COG0541	1	1	1	1	1	1	1	1	1	1	1	1	1	1	1	1	1	1	1	1	1	1	1	1	1	1	1	1	1	1	1	1	1	1	1	1	1	1	1	1	1	1	1	1	1	1	1	1	1
COG0542	1	1	1	1	1	1	1	1	1	1	1	1	1	1	1	1	1	1	1	1	1	1	1	1	1	1	1	1	1	1	1	1	1	1	1	1	1	1	1	1	1	1	1	1	1	1	1	1	1
COG0543	1	1	1	1	1	1	1	1	1	1	1	1	1	1	1	1	1	1	1	1	1	1	1	1	1	1	1	1	1	1	1	1	1	1	1	1	1	1	1	1	1	1	1	1	1	1	1	1	1
COG0544	1	1	1	1	1	1	1	1	1	1	1	1	1	1	1	1	1	1	1	1	1	1	1	1	1	1	1	1	1	1	1	1	1	1	1	1	1	1	1	1	1	1	1	1	1	1	1	1	1
COG0545	1	1	1	1	1	1	1	1	1	1	1	1	1	1	1	1	1	1	1	1	1	1	1	1	1	1	1	1	1	1	1	1	1	1	1	1	1	1	1	1	1	1	1	1	1	1	1	1	1
COG0546	1	1	1	1	1	1	1	1	1	1	1	1	1	1	1	1	1	1	1	1	1	1	1	1	1	1	1	1	1	1	1	1	1	1	1	1	1	1	1	1	1	1	1	1	1	1	1	1	1
COG0547	1	1	1	1	1	1	1	1	1	1	1	1	1	1	1	1	1	1	1	1	1	1	1	1	1	1	1	1	1	1	1	1	1	1	1	1	1	1	1	1	1	1	1	1	1	1	1	1	1
COG0548	1	1	1	1	1	1	1	1	1	1	1	1	1	1	1	1	1	1	1	1	1	1	1	1	1	1	1	1	1	1	1	1	1	1	1	1	1	1	1	1	1	1	1	1	1	1	1	1	1
COG0550	1	1	1	1	1	1	1	1	1	1	1	1	1	1	1	1	1	1	1	1	1	1	1	1	1	1	1	1	1	1	1	1	1	1	1	1	1	1	1	1	1	1	1	1	1	1	1	1	1
COG0552	1	1	1	1	1	1	1	1	1	1	1	1	1	1	1	1	1	1	1	1	1	1	1	1	1	1	1	1	1	1	1	1	1	1	1	1	1	1	1	1	1	1	1	1	1	1	1	1	1
COG0553	1	1	1	1	1	1	1	1	1	1	1	1	1	1	1	1	1	1	1	1	1	1	1	1	1	1	1	1	1	1	1	1	1	1	1	1	1	1	1	1	1	1	1	1	1	1	1	1	1
COG0554	1	1	1	1	1	1	1	1	1	1	1	1	1	1	1	1	1	1	1	1	1	1	1	1	1	1	1	1	1	1	1	1	1	1	1	1	1	1	1	1	1	1	1	1	1	1	1	1	1
COG0555	1	1	1	1	1	1	1	1	1	1	1	1	1	1	1	1	1	1	1	1	1	1	1	1	1	1	1	1	0	1	1	1	1	1	1	1	1	1	1	1	1	1	1	1	1	1	1	1	1
COG0556	1	1	1	1	1	1	1	1	1	1	1	1	1	1	1	1	1	1	1	1	1	1	1	1	1	1	1	1	1	1	1	1	1	1	1	1	1	1	1	1	1	1	1	1	1	1	1	1	1
COG0557	1	1	1	1	1	1	1	1	1	1	1	1	1	1	1	1	1	1	1	1	1	1	1	1	1	1	1	1	1	1	1	1	1	1	1	1	1	1	1	1	1	1	1	1	1	1	1	1	1
COG0558	1	1	1	1	1	1	1	1	1	1	1	1	1	1	1	1	1	1	1	1	1	1	1	1	1	1	1	1	1	1	1	1	1	0	1	1	1	1	0	1	1	1	1	1	1	1	1	1	1
COG0559	0	0	0	0	0	0	0	0	0	0	0	0	0	0	0	0	0	0	0	0	0	0	0	0	0	0	0	0	0	0	0	0	0	0	0	0	0	0	0	0	0	0	0	0	0	0	0	0	0
COG0560	1	1	1	1	1	1	1	1	1	1	1	1	1	1	1	1	1	1	1	1	1	1	1	1	1	1	1	1	1	1	1	1	1	1	1	1	1	1	1	1	1	1	1	1	1	1	1	1	1
COG0561	1	1	1	1	1	1	1	1	1	1	1	1	1	1	1	1	1	1	1	1	1	1	1	1	1	1	1	1	1	1	1	1	1	1	1	0	1	1	1	1	1	1	0	1	0	1	1	1	1
COG0563	1	1	1	1	1	1	1	1	1	1	1	1	1	1	1	1	1	1	1	1	1	1	1	1	1	1	1	0	1	1	1	1	1	1	1	1	1	1	1	1	1	1	1	0	1	1	1	1	1
COG0564	1	1	1	1	1	1	1	1	1	1	1	1	1	1	1	1	1	1	1	1	1	1	1	1	1	1	1	1	1	1	1	1	1	1	1	1	1	1	1	1	1	1	1	1	1	1	1	1	1
COG0566	1	1	1	1	1	1	1	1	1	1	1	1	1	1	1	1	1	1	1	1	1	1	1	1	1	1	1	1	1	1	1	1	1	1	1	1	1	1	1	1	0	1	1	1	1	1	1	1	1
COG0567	1	1	1	1	1	1	1	1	1	1	1	1	1	1	1	1	1	1	1	1	1	1	1	1	1	1	1	1	1	1	1	1	1	1	1	1	1	1	1	1	1	1	1	1	1	1	1	1	1
COG0568	1	1	1	1	1	1	1	1	1	1	1	1	1	1	1	1	1	1	1	1	1	1	1	1	1	1	1	1	1	1	1	1	1	1	1	1	1	1	1	1	1	1	1	1	1	1	1	1	1
COG0569	1	1	0	1	1	1	1	1	1	1	1	1	1	1	1	1	1	1	1	1	1	1	1	1	1	1	1	1	1	1	1	1	1	1	1	1	1	1	1	1	1	1	1	1	1	1	1	1	1
COG0571	1	1	1	1	1	1	1	1	1	1	1	1	1	1	1	1	1	1	1	1	1	1	1	1	1	1	1	1	1	1	1	1	1	1	1	1	1	1	1	1	1	1	1	1	1	1	1	1	1
COG0573	0	0	0	0	0	0	0	0	0	0	0	0	0	0	0	0	0	0	0	0	0	0	0	1	0	0	0	0	0	0	0	0	0	0	0	0	0	0	0	0	0	0	0	0	0	0	0	0	0
[truncated: 990 more rows]
[truncated: 264 more columns]
