# Supplementary material for: Multidrug-resistant Acinetobacter pittii is adapting to and exhibiting potential succession aboard the International Space Station
Source: Microbiome. 2022 Dec 12;10:210. doi: 10.1186/s40168-022-01358-0 (PMC9743659; doi:10.1186/s40168-022-01358-0)
Supplement: Supplementary file 4 — Additional file 3: Supplementary Table 3. Output of associations described in Figs. 4 and 5. [file 40168_2022_1358_MOESM3_ESM.xlsx]

## Sheet: gene
variant	af	filter-pvalue	lrt-pvalue	beta	beta-std-err	intercept	PC1	PC2	PC3	PC4	PC5	notes
nfsB	0.987	0.58	0.407	1.99	4.07	-7.86	-3.78	-17.2	11.3	4.82	2.83	bad-chisq
xcpT	0.987	0.58	1	0.964	4.09	-6.67	-3.73	-16.4	10.8	4.43	2.79	bad-chisq
trmR	0.987	0.58	0.179	3.34	4.04	-9.66	-4.09	-18.9	12.7	5.02	3.95	bad-chisq
group_11056	0.987	0.58	0.0874	3.3	4.03	-9.59	-4.05	-19.6	12.6	4.87	3.81	bad-chisq
gstB_2	0.987	0.58	1	-3.57	4.08	-2.2	-3.94	-16.7	10.2	4.9	2.64	bad-chisq
ygiF	0.987	0.58	1	-1.54	4.11	-4.08	-3.59	-16	10.5	4.44	2.48	bad-chisq
group_11955	0.987	0.58	0.802	1.22	4.07	-6.92	-3.7	-16.5	10.8	4.47	2.51	bad-chisq
madD	0.987	0.58	1	-2.13	4.1	-3.51	-3.6	-16	10.5	4.45	2.34	bad-chisq
group_12409	0.987	0.58	1	-2.5	4.11	-3.12	-3.62	-16	10.5	4.43	2.45	bad-chisq
group_12558	0.987	0.58	1	-3.07	4.12	-2.42	-3.59	-15.4	10	4.23	1.85	bad-chisq
nusA	0.987	0.58	1	-2.56	4.08	-3.13	-3.78	-15.2	10.6	4.56	2.61	bad-chisq
sfnC_2	0.987	0.58	1	-2.05	4.1	-3.58	-3.63	-16	10.5	4.39	2.4	bad-chisq
group_13403	0.987	0.58	1	-1.22	4.1	-4.38	-3.57	-16	10.4	4.44	2.32	bad-chisq
trmD	0.987	0.58	1	-2.65	4.1	-2.96	-3.64	-15.8	10.4	4.3	2.24	bad-chisq
lipR_1	0.987	0.58	0.54	1.47	4.06	-7.28	-3.81	-16.9	11.1	4.58	2.98	bad-chisq
group_13672	0.987	0.58	1	-2.81	4.09	-2.82	-3.69	-16	10.3	4.43	2.22	bad-chisq
group_14048	0.987	0.58	0.487	1.93	4.07	-7.75	-3.74	-17.1	11.1	4.82	2.5	bad-chisq
pyrE	0.987	0.58	1	0.788	4.09	-6.48	-3.7	-16.3	10.7	4.49	2.66	bad-chisq
group_14279	0.987	0.58	0.274	2.92	4.06	-8.98	-3.75	-19.4	11.9	4.7	3.11	bad-chisq
cidB_1	0.987	0.58	1	-1.74	4.1	-3.88	-3.61	-16	10.5	4.39	2.38	bad-chisq
menH_3	0.987	0.58	1	1.02	4.08	-6.64	-3.68	-16.1	10.5	4.43	2.31	bad-chisq
group_14920	0.987	0.58	0.338	2.06	4.06	-7.98	-3.87	-17.5	11.4	4.73	3.12	bad-chisq
group_15175	0.987	0.58	0.171	3.33	4.04	-9.65	-4.08	-18.9	12.6	5.06	4	bad-chisq
group_15212	0.987	0.58	0.0648	3.48	4.02	-9.92	-4.18	-19.4	13.1	5.22	4.48	bad-chisq
group_15282	0.987	0.58	1	-1.53	4.11	-4.07	-3.64	-15.9	10.4	4.36	2.43	bad-chisq
hisD	0.987	0.58	1	-1.59	4.11	-4	-3.62	-15.8	10.4	4.36	2.38	bad-chisq
emrB_2	0.987	0.58	1	0.964	4.09	-6.69	-3.71	-16.5	10.9	4.51	2.74	bad-chisq
exbD_3	0.987	0.58	1	-0.305	4.11	-5.24	-3.51	-15.7	10.4	4.41	2.1	bad-chisq
dppC	0.987	0.58	1	-0.12	4.11	-5.38	-3.5	-15.5	10.2	4.48	1.9	bad-chisq
trpB_2	0.987	0.58	1	-0.985	4.1	-4.62	-3.58	-16	10.5	4.45	2.49	bad-chisq
group_16183	0.987	0.58	0.195	3.29	4.04	-9.57	-4.09	-18.8	12.5	5.03	3.94	bad-chisq
ppnP	0.987	0.58	1	0.716	4.09	-6.37	-3.63	-16.2	10.6	4.51	2.35	bad-chisq
znuC	0.987	0.58	0.127	3.18	4.04	-9.35	-3.95	-19.1	12.2	4.84	3.48	bad-chisq
adhB	0.987	0.58	1	0.955	4.09	-6.68	-3.7	-16.5	10.9	4.53	2.77	bad-chisq
group_16808	0.987	0.58	1	-2.76	4.09	-2.89	-3.75	-16.2	10.3	4.57	2.4	bad-chisq
betB_2	0.987	0.58	1	0.974	4.09	-6.71	-3.72	-16.6	10.9	4.51	2.75	bad-chisq
group_16920	0.987	0.157	1	0.217	4.04	-5.82	-3.59	-15.9	10.5	4.47	2.21	bad-chisq
group_17216	0.987	0.58	0.17	3.33	4.04	-9.64	-4.1	-18.8	12.6	5	3.96	bad-chisq
group_17925	0.987	0.58	0.483	1.93	4.07	-7.75	-3.74	-17	11.1	4.81	2.5	bad-chisq
catC	0.987	0.58	1	-1.88	4.08	-3.79	-3.67	-15.8	10.6	4.5	2.52	bad-chisq
group_18041	0.987	0.58	1	0.955	4.09	-6.66	-3.7	-16.4	10.8	4.48	2.6	bad-chisq
qmcA	0.987	0.58	1	-1.05	4.11	-4.54	-3.61	-15.8	10.4	4.36	2.42	bad-chisq
cpdA_4	0.987	0.58	1	-3	4.09	-2.67	-3.68	-16.1	10.5	4.47	2.26	bad-chisq
group_18093	0.987	0.58	1	0.707	4.09	-6.33	-3.63	-16.1	10.5	4.44	2.33	bad-chisq
leuE_2	0.987	0.58	1	0.794	4.09	-6.5	-3.66	-16.4	10.8	4.55	2.85	bad-chisq
pntB	0.987	0.58	1	0.966	4.08	-6.6	-3.63	-16.1	10.6	4.62	2.31	bad-chisq
group_18180	0.987	0.58	1	-2.87	4.07	-2.87	-3.89	-15.1	10.8	4.54	2.76	bad-chisq
group_18368	0.987	0.58	0.201	3.2	4.05	-9.42	-3.94	-19.3	12.3	4.86	3.63	bad-chisq
rnpA	0.987	0.58	0.177	3.35	4.04	-9.67	-4.11	-18.9	12.6	5.04	3.97	bad-chisq
serB2	0.987	0.58	0.18	3.34	4.04	-9.65	-4.08	-18.9	12.7	5	3.94	bad-chisq
prpB	0.987	0.58	0.203	3.2	4.05	-9.43	-3.95	-19.3	12.4	4.85	3.61	bad-chisq
dedA	0.987	0.58	0.194	3.19	4.05	-9.39	-3.95	-19.2	12.3	4.81	3.62	bad-chisq
murA	0.987	0.58	1	0.957	4.09	-6.66	-3.73	-16.4	10.8	4.45	2.8	bad-chisq
fbp_2	0.987	0.58	1	-1.04	4.11	-4.56	-3.63	-15.9	10.4	4.37	2.48	bad-chisq
xpt	0.987	0.58	1	-1.53	4.11	-4.06	-3.58	-15.8	10.4	4.4	2.32	bad-chisq
rpsH	0.987	0.58	1	0.546	4.09	-6.13	-3.59	-15.8	10.4	4.56	2.14	bad-chisq
rplN	0.987	0.58	1	0.546	4.09	-6.13	-3.59	-15.8	10.4	4.56	2.14	bad-chisq
prpC	0.987	0.58	0.203	3.2	4.05	-9.43	-3.95	-19.3	12.4	4.85	3.61	bad-chisq
nuoC	0.987	0.58	1	-0.0385	4.1	-5.54	-3.55	-15.8	10.4	4.54	2.18	bad-chisq
hupB	0.987	0.58	1	0.732	4.09	-6.24	-3.56	-15.6	10.2	4.49	1.89	bad-chisq
ycgL	0.987	0.58	0.472	1.93	4.07	-7.74	-3.73	-17.1	11.1	4.83	2.51	bad-chisq
cysT	0.987	0.58	1	-0.138	4.1	-5.47	-3.61	-15.9	10.5	4.35	2.36	bad-chisq
fldP_1	0.987	0.58	1	-0.995	4.11	-4.63	-3.66	-16	10.4	4.35	2.52	bad-chisq
group_23147	0.987	0.58	0.0229	3.82	4	-10.6	-4.38	-20.9	13.9	5.55	4.69	bad-chisq
group_23190	0.987	0.58	1	0.992	4.08	-6.69	-3.76	-16.4	10.7	4.38	2.82	bad-chisq
ftsN	0.987	0.58	0.129	3.19	4.04	-9.37	-3.96	-19.2	12.3	4.83	3.53	bad-chisq
group_2412	0.987	0.58	1	-1.45	4.11	-4.14	-3.62	-15.9	10.4	4.37	2.38	bad-chisq
madC	0.987	0.58	1	-2.13	4.1	-3.51	-3.6	-16	10.5	4.45	2.34	bad-chisq
rpmJ	0.987	0.58	1	-0.0623	4.1	-5.51	-3.61	-15.8	10.4	4.43	2.31	bad-chisq
rplO	0.987	0.58	1	0.546	4.09	-6.13	-3.59	-15.8	10.4	4.56	2.14	bad-chisq
atpF	0.987	0.58	0.203	3.21	4.05	-9.43	-3.95	-19.3	12.4	4.85	3.62	bad-chisq
yggS	0.987	0.58	1	-3.06	4.11	-2.49	-3.58	-15.5	10.3	4.25	2.02	bad-chisq
hemL	0.987	0.58	1	-1.38	4.1	-4.24	-3.62	-16	10.5	4.43	2.52	bad-chisq
rimP	0.987	0.58	1	-3.07	4.12	-2.42	-3.59	-15.3	10	4.22	1.76	bad-chisq
tcyP	0.987	0.58	1	-2.07	4.11	-3.55	-3.62	-16	10.5	4.41	2.44	bad-chisq
mnmA	0.987	0.58	1	-1.83	4.1	-3.8	-3.62	-16	10.5	4.41	2.42	bad-chisq
group_4651	0.987	0.58	0.176	3.34	4.04	-9.65	-4.08	-18.9	12.6	5.03	3.96	bad-chisq
group_4969	0.987	0.58	0.0758	3.44	4.02	-9.85	-4.21	-19.2	12.9	5.08	4.19	bad-chisq
group_5875	0.987	0.58	1	-1.04	4.11	-4.56	-3.59	-16	10.5	4.44	2.48	bad-chisq
mshA	0.987	0.58	1	0.033	4.1	-5.65	-3.62	-16	10.5	4.46	2.51	bad-chisq
group_6508	0.987	0.58	1	-0.337	4.11	-5.21	-3.51	-15.7	10.4	4.35	2.08	bad-chisq
ghrB	0.987	0.58	1	-1.31	4.1	-4.31	-3.61	-16	10.5	4.44	2.44	bad-chisq
ydgC	0.987	0.58	1	-0.0684	4.1	-5.52	-3.55	-15.9	10.4	4.57	2.31	bad-chisq
group_8456	0.987	0.58	1	0.683	4.09	-6.32	-3.6	-16.1	10.6	4.44	2.29	bad-chisq
yqaA	0.987	0.58	1	0.527	4.09	-6.17	-3.63	-16.3	10.6	4.34	2.44	bad-chisq
yafJ	0.987	0.58	1	-2.31	4.09	-3.37	-3.67	-16.2	10.5	4.53	2.44	bad-chisq
group_9361	0.987	0.58	1	-2.92	4.09	-2.74	-3.78	-16.2	10.3	4.51	2.36	bad-chisq
ampD	0.987	0.58	0.278	2.92	4.06	-8.99	-3.76	-19.4	11.9	4.68	3.08	bad-chisq
nimR_2	0.987	0.58	1	-2.15	4.11	-3.46	-3.6	-16	10.5	4.43	2.4	bad-chisq
group_9978	0.987	0.58	1	-2.86	4.07	-2.88	-3.88	-16.6	10.3	4.75	2.49	bad-chisq
rlmN	0.984	0.535	1	-2.06	4.1	-3.55	-3.64	-15.9	10.4	4.35	2.34	bad-chisq
epsF_2	0.984	0.535	1	0.75	4.09	-6.44	-3.69	-16.3	10.7	4.49	2.69	bad-chisq
group_11635	0.984	0.535	1	0.711	4.1	-6.29	-3.62	-15.9	10.4	4.41	2.25	bad-chisq
mlaA	0.984	0.535	1	-2.22	4.1	-3.42	-3.66	-16	10.5	4.44	2.43	bad-chisq
group_12114	0.984	0.535	0.291	2.15	4.05	-8.15	-3.93	-17.8	11.7	4.75	3.34	bad-chisq
paaF_3	0.984	0.535	1	-3.53	4.04	-2.33	-4.24	-14.3	10.7	4.85	2.99	bad-chisq
dctA2	0.984	0.535	1	-3.33	4.11	-2.22	-3.6	-15.6	10.2	4.35	2.05	bad-chisq
group_13181	0.984	0.535	0.793	2.04	4.07	-8	-3.86	-17.6	11.6	4.68	3.23	bad-chisq
group_13279	0.984	0.535	0.0125	3.94	3.98	-10.8	-4.5	-21.3	14.2	5.52	4.99	bad-chisq
trpD_2	0.984	0.535	1	0.382	4.09	-5.99	-3.64	-16	10.5	4.39	2.4	bad-chisq
sohB	0.984	0.535	1	0.0502	4.1	-5.63	-3.6	-15.9	10.4	4.44	2.33	bad-chisq
hflX	0.984	0.535	1	0.715	4.1	-6.3	-3.64	-15.9	10.4	4.39	2.26	bad-chisq
group_13635	0.984	0.535	1	-2.31	4.1	-3.33	-3.63	-16	10.5	4.39	2.52	bad-chisq
zipA	0.984	0.535	1	0.689	4.09	-6.31	-3.62	-16.1	10.5	4.47	2.37	bad-chisq
group_13979	0.984	0.535	0.755	2.05	4.07	-8.02	-3.87	-17.7	11.6	4.72	3.25	bad-chisq
pstC1	0.984	0.535	1	0.061	4.1	-5.64	-3.61	-15.8	10.4	4.4	2.26	bad-chisq
group_14214	0.984	0.535	1	-0.404	4.07	-5.2	-3.62	-15.8	10.4	4.45	2.32	bad-chisq
dsbB	0.984	0.535	1	-1.81	4.11	-3.8	-3.6	-16	10.5	4.45	2.47	bad-chisq
group_14770	0.984	0.535	0.635	2.04	4.07	-7.98	-3.89	-17.5	11.5	4.65	3.29	bad-chisq
cysS	0.984	0.535	1	-1.08	4.11	-4.52	-3.57	-15.9	10.5	4.4	2.39	bad-chisq
aroF_2	0.984	0.535	0.489	1.94	4.07	-7.76	-3.74	-17.1	11.2	4.82	2.51	bad-chisq
group_14892	0.984	0.535	1	0.441	4.1	-6.03	-3.65	-15.9	10.4	4.38	2.41	bad-chisq
nsrR	0.984	0.535	1	0.768	4.09	-6.37	-3.59	-16	10.5	4.62	2.28	bad-chisq
group_15167	0.984	0.535	0.0644	3.49	4.02	-9.95	-4.21	-19.5	13.1	5.12	4.35	bad-chisq
secY	0.984	0.535	1	0.546	4.09	-6.13	-3.59	-15.8	10.4	4.56	2.14	bad-chisq
ispU	0.984	0.535	0.631	2.03	4.07	-7.95	-3.9	-17.5	11.4	4.64	3.25	bad-chisq
group_15798	0.984	0.535	1	-0.0808	4.1	-5.49	-3.56	-15.8	10.4	4.51	2.24	bad-chisq
group_15901	0.984	0.535	0.386	1.49	4.06	-7.17	-3.69	-16.4	10.8	4.66	2.3	bad-chisq
group_16003	0.984	0.535	0.74	2.05	4.07	-8.02	-3.87	-17.7	11.6	4.73	3.28	bad-chisq
tusA_1	0.984	0.535	0.223	1.78	4.05	-7.61	-3.84	-17.1	11.3	4.62	2.75	bad-chisq
group_16149	0.984	0.535	0.0365	3.48	4	-9.88	-4.19	-19.4	13	5.19	3.96	bad-chisq
fabG_2	0.984	0.535	1	0.719	4.09	-6.35	-3.66	-16.1	10.5	4.41	2.36	bad-chisq
ubiK	0.984	0.535	0.081	3.29	4.03	-9.56	-4.05	-19.5	12.5	4.83	3.86	bad-chisq
scoA	0.984	0.535	0.157	2.23	4.05	-8.18	-3.86	-17.7	11.6	4.91	2.87	bad-chisq
group_17984	0.984	0.535	1	0.719	4.1	-6.31	-3.62	-16	10.5	4.43	2.19	bad-chisq
yiaD	0.984	0.535	1	0.76	4.09	-6.42	-3.7	-16.2	10.6	4.41	2.62	bad-chisq
group_19067	0.984	0.535	0.166	3.33	4.04	-9.62	-4.09	-18.8	12.6	5.02	4.01	bad-chisq
group_19115	0.984	0.253	0.234	1.69	4.02	-7.77	-3.99	-18.1	11.9	4.83	3.45	bad-chisq
fkpB	0.984	0.535	0.0549	3.35	4.02	-9.66	-4.01	-19.8	12.8	5.02	3.73	bad-chisq
rutC_2	0.984	0.535	0.193	3.17	4.05	-9.36	-3.94	-19.2	12.2	4.8	3.57	bad-chisq
ybaB	0.984	0.535	0.173	2.13	4.05	-7.96	-3.76	-17.2	11.2	4.87	2.42	bad-chisq
recR	0.984	0.535	0.43	1.9	4.07	-7.68	-3.72	-16.9	11.1	4.75	2.55	bad-chisq
rplV	0.984	0.535	1	1.1	4.08	-6.77	-3.64	-16.3	10.8	4.66	2.39	bad-chisq
group_20275	0.984	0.535	0.77	2.07	4.07	-8.05	-3.9	-17.7	11.6	4.74	3.27	bad-chisq
group_20288	0.984	0.535	0.54	1.46	4.06	-7.26	-3.8	-16.9	11.1	4.57	2.96	bad-chisq
lrp_4	0.984	0.00364	0.236	-1.44	3.97	-4.23	-3.63	-16	10.4	4.16	2.6	bad-chisq
mnhC1	0.984	0.535	1	0.961	4.09	-6.68	-3.72	-16.5	10.8	4.48	2.73	bad-chisq
group_21535	0.984	0.535	1	-1.43	4.11	-4.15	-3.6	-15.8	10.4	4.39	2.3	bad-chisq
panC	0.984	0.535	1	-1.53	4.11	-4.06	-3.58	-15.9	10.4	4.43	2.36	bad-chisq
sdhE	0.984	0.535	1	0.968	4.09	-6.64	-3.74	-16.3	10.7	4.36	2.76	bad-chisq
pqiB	0.984	0.535	1	-2.36	4.11	-3.26	-3.62	-16	10.5	4.43	2.47	bad-chisq
atpE	0.984	0.535	0.196	3.2	4.05	-9.42	-3.93	-19.3	12.4	4.88	3.65	bad-chisq
yibN	0.984	0.535	0.548	1.46	4.06	-7.26	-3.81	-16.8	11.1	4.55	2.94	bad-chisq
ugpQ	0.984	0.535	1	-1.24	4.08	-4.41	-3.62	-15.9	10.6	4.49	2.48	bad-chisq
yciV	0.984	0.535	1	0.0618	4.1	-5.61	-3.6	-15.7	10.3	4.41	2.27	bad-chisq
group_5945	0.984	0.535	1	-2.12	4.08	-3.6	-3.77	-16.4	10.5	4.55	2.67	bad-chisq
group_6460	0.984	0.535	1	1.03	4.08	-6.67	-3.6	-16.2	10.7	4.69	2.26	bad-chisq
mdcC	0.984	0.535	1	-2.13	4.1	-3.5	-3.59	-16	10.5	4.44	2.32	bad-chisq
group_7113	0.984	0.535	1	-1.6	4.11	-3.99	-3.61	-15.8	10.4	4.36	2.37	bad-chisq
fabG_1	0.984	0.535	1	0.719	4.09	-6.31	-3.64	-15.9	10.4	4.4	2.26	bad-chisq
group_8254	0.984	0.535	1	-1.46	4.08	-4.22	-3.68	-15.8	10.7	4.51	2.57	bad-chisq
feaR	0.984	0.535	1	-2.71	4.11	-2.87	-3.62	-15.7	10.3	4.31	2.17	bad-chisq
group_8759	0.984	0.535	1	-1.68	4.07	-4.01	-3.69	-15.8	10.7	4.54	2.55	bad-chisq
ubiB_3	0.984	0.535	0.482	1.93	4.07	-7.74	-3.74	-17	11.1	4.81	2.5	bad-chisq
group_9581	0.984	0.535	1	-0.404	4.07	-5.2	-3.62	-15.8	10.4	4.45	2.32	bad-chisq
ohrR	0.984	0.535	1	-2.43	4.09	-3.22	-3.68	-16	10.4	4.41	2.37	bad-chisq
group_10021	0.981	0.0109	0.26	-1.28	3.96	-4.41	-3.61	-16.1	10.5	4.25	2.52	bad-chisq
group_10761	0.981	0.496	1	0.687	4.09	-6.24	-3.56	-15.8	10.4	4.58	1.97	bad-chisq
oqxB12	0.981	0.496	1	-1.96	4.1	-3.68	-3.64	-16	10.5	4.38	2.52	bad-chisq
murJ	0.981	0.496	0.187	3.18	4.05	-9.38	-3.95	-19.2	12.3	4.8	3.66	bad-chisq
hyi	0.981	0.496	1	-0.26	4.1	-5.33	-3.52	-15.8	10.6	4.41	2.39	bad-chisq
dxr	0.981	0.496	0.0879	2.45	4.03	-8.56	-4	-18.4	12.1	4.92	3.35	bad-chisq
rlmD	0.981	0.496	1	0.958	4.09	-6.66	-3.72	-16.4	10.7	4.43	2.75	bad-chisq
lptD	0.981	0.496	1	0.966	4.09	-6.5	-3.51	-15.7	10.3	4.62	1.65	bad-chisq
group_12679	0.981	0.496	1	0.735	4.09	-6.41	-3.67	-16.2	10.7	4.44	2.62	bad-chisq
teaD	0.981	0.496	1	-0.657	4.11	-4.97	-3.57	-16.1	10.6	4.53	2.72	bad-chisq
tesB	0.981	0.496	0.749	1.07	4.07	-6.67	-3.62	-16	10.5	4.63	2.26	bad-chisq
thiL	0.981	0.496	0.0644	3.49	4.02	-9.95	-4.21	-19.5	13.1	5.12	4.35	bad-chisq
hemH	0.981	0.496	1	0.942	4.09	-6.63	-3.71	-16.3	10.7	4.43	2.7	bad-chisq
tdeA	0.981	0.496	1	-1.44	4.1	-4.19	-3.6	-16	10.5	4.44	2.44	bad-chisq
murD	0.981	0.496	0.164	3.33	4.04	-9.63	-4.11	-18.8	12.6	4.98	4	bad-chisq
epsE	0.981	0.496	1	0.735	4.09	-6.41	-3.67	-16.2	10.7	4.44	2.62	bad-chisq
nuoG	0.981	0.496	0.38	1.48	4.06	-7.19	-3.73	-16.4	10.9	4.68	2.51	bad-chisq
group_14769	0.981	0.496	0.785	2.04	4.07	-8.01	-3.87	-17.6	11.6	4.69	3.24	bad-chisq
ilvA	0.981	0.496	1	1.13	4.08	-6.84	-3.71	-16.5	10.8	4.51	2.75	bad-chisq
alsT	0.981	0.496	1	0.0223	4.1	-5.6	-3.61	-15.8	10.4	4.44	2.48	bad-chisq
argA	0.981	0.496	0.129	3.19	4.04	-9.38	-3.96	-19.2	12.3	4.83	3.54	bad-chisq
besA	0.981	0.496	1	0.403	4.09	-5.98	-3.62	-15.9	10.4	4.39	2.31	bad-chisq
oxyR	0.981	0.496	0.21	1.79	4.05	-7.6	-3.84	-17	11.2	4.58	2.76	bad-chisq
aes	0.981	0.496	1	-2.2	4.11	-3.39	-3.62	-15.8	10.4	4.34	2.39	bad-chisq
cusR_2	0.981	0.496	1	0.188	4.11	-5.68	-3.43	-16.4	10.1	4.22	1.84	bad-chisq
group_16128	0.981	0.496	1	0.455	4.07	-6.07	-3.58	-16.6	10.5	4.35	2.33	bad-chisq
group_16831	0.981	0.496	1	-3.23	4.11	-2.34	-3.58	-15.7	10.3	4.39	2.2	bad-chisq
rhdA	0.981	0.496	0.0833	3.32	4.03	-9.6	-4.05	-19	12.6	5.08	3.56	bad-chisq
hemB	0.981	0.496	1	0.728	4.09	-6.36	-3.66	-16.1	10.6	4.46	2.54	bad-chisq
hscB	0.981	0.496	1	1.03	4.09	-6.6	-3.59	-15.9	10.4	4.55	2.05	bad-chisq
group_17968	0.981	0.496	1	1.13	4.08	-6.84	-3.73	-16.5	10.8	4.48	2.72	bad-chisq
ftsW	0.981	0.496	0.175	3.34	4.04	-9.66	-4.1	-18.9	12.6	5.04	3.98	bad-chisq
group_18148	0.981	0.496	1	0.944	4.09	-6.63	-3.7	-16.4	10.7	4.46	2.81	bad-chisq
nit1	0.981	0.496	1	0.945	4.09	-6.63	-3.71	-16.3	10.7	4.44	2.8	bad-chisq
group_1873	0.981	0.496	1	-1.26	4.08	-4.39	-3.64	-15.8	10.5	4.47	2.46	bad-chisq
group_18877	0.981	0.496	1	-1.24	4.1	-4.37	-3.59	-16	10.5	4.44	2.48	bad-chisq
rluD	0.981	0.496	0.65	1.28	4.07	-6.97	-3.75	-16.4	10.8	4.45	2.64	bad-chisq
group_18910	0.981	0.496	0.112	3.29	4.04	-9.53	-4.08	-18.6	12.4	4.93	3.85	bad-chisq
antB	0.981	0.496	1	0.938	4.09	-6.47	-3.59	-15.7	10.3	4.49	1.98	bad-chisq
rplQ	0.981	0.496	1	-0.0748	4.1	-5.49	-3.61	-15.7	10.3	4.4	2.31	bad-chisq
rplW	0.981	0.496	1	1.1	4.08	-6.76	-3.61	-16.2	10.7	4.68	2.43	bad-chisq
lpxC	0.981	0.496	1	-0.0578	4.1	-5.5	-3.59	-15.8	10.3	4.43	2.39	bad-chisq
group_19113	0.981	0.496	0.0747	3.45	4.02	-9.85	-4.22	-19.2	12.9	5.1	4.21	bad-chisq
nadC	0.981	0.496	0.193	3.19	4.05	-9.39	-3.91	-19.3	12.3	4.88	3.67	bad-chisq
group_19158	0.981	0.496	0.776	2.06	4.07	-8.03	-3.88	-17.7	11.6	4.71	3.25	bad-chisq
lexA_2	0.981	0.0109	0.26	-1.28	3.96	-4.41	-3.61	-16.1	10.5	4.25	2.52	bad-chisq
group_20069	0.981	0.351	1	0.592	4.03	-6.34	-3.74	-16.6	10.9	4.52	2.72	bad-chisq
znuA	0.981	0.496	0.194	3.18	4.05	-9.38	-3.92	-19.2	12.3	4.87	3.59	bad-chisq
rplE	0.981	0.496	1	-0.0865	4.1	-5.48	-3.55	-15.8	10.4	4.53	2.32	bad-chisq
group_21522	0.981	0.496	1	-3.5	4.11	-2.04	-3.58	-15.5	10.2	4.32	1.94	bad-chisq
cspG_2	0.981	0.496	0.53	1.46	4.06	-7.25	-3.79	-16.8	11.1	4.58	2.98	bad-chisq
group_2686	0.981	0.496	1	-1.76	4.1	-3.86	-3.62	-16	10.5	4.41	2.44	bad-chisq
pdxB	0.981	0.496	1	0.413	4.1	-6.01	-3.62	-16	10.5	4.45	2.45	bad-chisq
group_4881	0.981	0.496	1	0.188	4.11	-5.68	-3.43	-16.4	10.1	4.22	1.84	bad-chisq
umuC_1	0.981	0.496	0.251	2.15	4.06	-8.11	-3.94	-17.7	11.5	4.72	3.41	bad-chisq
group_5378	0.981	0.496	1	-2.44	4.07	-3.33	-3.85	-15.6	10.9	4.54	2.95	bad-chisq
kdpC	0.981	0.496	0.281	2.1	4.05	-8.04	-3.84	-17.8	11.5	4.8	2.92	bad-chisq
rsmD	0.981	0.496	1	0.95	4.09	-6.65	-3.72	-16.4	10.8	4.46	2.83	bad-chisq
menF	0.981	0.496	1	-1.47	4.11	-4.13	-3.59	-15.9	10.5	4.45	2.43	bad-chisq
clpA	0.981	0.496	1	1.16	4.08	-6.84	-3.74	-16.4	10.7	4.42	2.75	bad-chisq
sasA_1	0.981	0.496	0.169	3.33	4.04	-9.63	-4.09	-18.8	12.6	5.03	3.98	bad-chisq
yjdJ	0.981	0.496	1	-0.162	4.1	-5.39	-3.57	-15.7	10.4	4.32	2.3	bad-chisq
yqjI	0.981	0.496	0.266	2.91	4.06	-8.96	-3.73	-19.4	11.8	4.72	3.15	bad-chisq
ada	0.981	0.496	1	0.767	4.09	-6.39	-3.71	-16	10.5	4.35	2.68	bad-chisq
gph_2	0.981	0.496	1	1.17	4.08	-6.85	-3.74	-16.4	10.7	4.45	2.76	bad-chisq
cydB_1	0.981	0.496	1	-1.6	4.09	-4.03	-3.64	-16	10.5	4.41	2.42	bad-chisq
lon_1	0.981	0.496	1	-1.59	4.1	-4.04	-3.62	-16	10.5	4.42	2.45	bad-chisq
group_8876	0.981	0.496	0.421	1.5	4.06	-7.26	-3.83	-16.7	11	4.47	2.96	bad-chisq
argC	0.981	0.496	1	1.13	4.08	-6.84	-3.71	-16.5	10.8	4.51	2.75	bad-chisq
bamA_2	0.981	0.496	1	0.969	4.09	-6.7	-3.71	-16.5	10.9	4.51	2.72	bad-chisq
hpd	0.981	0.496	0.0813	3.35	4.03	-9.66	-4.08	-19	12.7	5.13	3.71	bad-chisq
group_10318	0.978	0.462	1	-0.44	4.07	-5.17	-3.61	-15.7	10.5	4.47	2.41	bad-chisq
coaE	0.978	0.462	1	1.12	4.08	-6.81	-3.72	-16.4	10.8	4.45	2.6	bad-chisq
pcrA	0.978	0.462	1	1.01	4.08	-6.68	-3.69	-16.2	10.7	4.47	2.64	bad-chisq
cobO	0.978	0.462	1	0.98	4.09	-6.68	-3.74	-16.4	10.8	4.42	2.86	bad-chisq
group_11069	0.978	0.462	0.269	2.91	4.06	-8.96	-3.74	-19.4	11.8	4.7	3.12	bad-chisq
tsaE	0.978	0.462	0.167	2.18	4.05	-8.08	-3.77	-17.5	11.5	4.93	2.67	bad-chisq
group_1138	0.978	0.462	0.523	1.41	4.07	-7.13	-3.71	-16.6	10.9	4.53	2.6	bad-chisq
msbA	0.978	0.462	1	0.975	4.09	-6.46	-3.48	-15.5	10.2	4.56	1.55	bad-chisq
group_11637	0.978	0.462	0.74	1.29	4.07	-7.05	-3.75	-16.7	11	4.54	2.88	bad-chisq
group_1203	0.978	0.462	1	-0.00724	4.1	-5.58	-3.57	-15.8	10.5	4.27	2.42	bad-chisq
birA	0.978	0.462	1	0.746	4.09	-6.4	-3.68	-16.1	10.6	4.46	2.52	bad-chisq
group_12314	0.978	0.462	0.629	2.04	4.07	-7.98	-3.88	-17.5	11.5	4.67	3.28	bad-chisq
group_12536	0.978	0.462	1	-1.38	4.1	-4.22	-3.6	-16	10.4	4.37	2.28	bad-chisq
ssuB	0.978	0.462	0.0721	3.36	4.02	-9.7	-4.05	-20	12.8	4.96	3.99	bad-chisq
group_12657	0.978	0.462	1	1.05	4.08	-6.7	-3.72	-16.2	10.7	4.39	2.64	bad-chisq
rpsK	0.978	0.462	1	0.552	4.09	-6.12	-3.58	-15.8	10.4	4.57	2.15	bad-chisq
group_14045	0.978	0.447	1	0.214	4.04	-5.81	-3.59	-15.9	10.5	4.43	2.29	bad-chisq
nemA_1	0.978	0.462	0.509	1.31	4.07	-6.97	-3.67	-16.3	10.7	4.65	2.4	bad-chisq
rclR	0.978	0.447	1	0.26	4.04	-5.85	-3.6	-15.9	10.4	4.47	2.23	bad-chisq
tsaD	0.978	0.462	1	-1.57	4.08	-4.09	-3.67	-15.7	10.6	4.51	2.5	bad-chisq
group_14752	0.978	0.462	0.0491	2.6	4.01	-8.79	-4.15	-18.7	12.3	4.97	3.81	bad-chisq
cyoE	0.978	0.462	1	0.752	4.09	-6.41	-3.69	-16.2	10.6	4.43	2.59	bad-chisq
dagK	0.978	0.462	0.23	2.22	4.05	-8.25	-3.97	-17.9	11.8	4.74	3.44	bad-chisq
fabR_2	0.978	0.462	0.186	3.18	4.05	-9.37	-3.95	-19.2	12.2	4.79	3.66	bad-chisq
lipB	0.978	0.462	1	-1.1	4.1	-4.51	-3.57	-15.9	10.5	4.42	2.39	bad-chisq
cycA_1	0.978	0.462	0.464	1.42	4.07	-7.12	-3.72	-16.5	10.8	4.52	2.56	bad-chisq
frmR	0.978	0.462	0.159	3.32	4.04	-9.61	-4.09	-18.8	12.5	5.01	4.06	bad-chisq
glnP	0.978	0.462	1	-0.139	4.1	-5.42	-3.56	-15.8	10.4	4.44	2.35	bad-chisq
group_17146	0.978	0.462	1	-0.52	4.07	-5.11	-3.66	-15.6	10.5	4.49	2.48	bad-chisq
pucK	0.978	0.462	1	0.983	4.08	-6.71	-3.69	-16.6	10.9	4.53	2.93	bad-chisq
pcpR_1	0.978	0.462	0.143	2.23	4.05	-8.15	-3.86	-17.6	11.5	4.86	2.92	bad-chisq
group_17874	0.978	0.462	1	0.949	4.09	-6.64	-3.73	-16.3	10.7	4.42	2.75	bad-chisq
cyoC	0.978	0.462	1	-2.46	4.11	-3.12	-3.61	-15.8	10.3	4.36	2.17	bad-chisq
group_18054	0.978	0.462	1	0.842	4.09	-6.47	-3.71	-16.1	10.6	4.36	2.84	bad-chisq
cysH	0.978	0.462	1	0.775	4.09	-6.35	-3.68	-15.9	10.4	4.3	2.5	bad-chisq
gcd	0.978	0.462	1	-0.648	4.1	-4.91	-3.61	-15.7	10.3	4.33	2.4	bad-chisq
group_18738	0.978	0.462	1	-1.51	4.11	-4.08	-3.61	-15.9	10.4	4.4	2.44	bad-chisq
asnC	0.978	0.462	1	-1.88	4.09	-3.75	-3.63	-16	10.5	4.44	2.35	bad-chisq
group_19026	0.978	0.462	1	0.952	4.09	-6.64	-3.72	-16.3	10.7	4.41	2.75	bad-chisq
kdsC	0.978	0.447	1	0.0712	4.02	-5.71	-3.64	-16.1	10.6	4.42	2.45	bad-chisq
group_20095	0.978	0.0241	0.238	-1.39	3.96	-4.28	-3.66	-16	10.4	4.14	2.53	bad-chisq
group_20146	0.978	0.462	1	-0.791	4.11	-4.78	-3.64	-15.8	10.3	4.31	2.48	bad-chisq
group_20162	0.978	0.462	1	0.779	4.09	-6.42	-3.73	-16.1	10.6	4.35	2.65	bad-chisq
pgsA	0.978	0.462	1	-1.05	4.11	-4.52	-3.64	-15.8	10.3	4.3	2.45	bad-chisq
ihfA	0.978	0.462	1	-1.66	4.1	-3.96	-3.61	-15.9	10.4	4.42	2.41	bad-chisq
group_21416	0.978	0.462	1	0.895	4.09	-6.45	-3.58	-15.8	10.4	4.55	2.12	bad-chisq
rpsI	0.978	0.462	1	0.925	4.09	-6.61	-3.68	-16.3	10.7	4.49	2.63	bad-chisq
pcaB	0.978	0.462	1	0.746	4.09	-6.37	-3.67	-16	10.5	4.42	2.62	bad-chisq
lifO	0.978	0.462	1	0.923	4.09	-6.63	-3.68	-16.5	10.8	4.53	2.81	bad-chisq
anmK	0.978	0.462	0.094	3.38	4.03	-9.71	-4.14	-19	12.7	5.05	4.04	bad-chisq
group_25786	0.978	0.462	0.462	1.47	4.06	-7.25	-3.81	-16.8	11	4.52	3.02	bad-chisq
sttH	0.978	0.462	1	0.965	4.08	-6.59	-3.6	-16.1	10.6	4.66	2.39	bad-chisq
group_3426	0.978	0.462	1	-1.33	4.09	-4.29	-3.61	-16	10.5	4.42	2.42	bad-chisq
group_3592	0.978	0.462	0.0277	3.89	3.99	-10.7	-4.49	-21.3	14.2	5.49	5.29	bad-chisq
group_3720	0.978	0.447	1	-0.145	4.03	-5.47	-3.61	-15.9	10.4	4.42	2.38	bad-chisq
quiC	0.978	0.462	1	0.7	4.09	-6.33	-3.61	-16.1	10.6	4.45	2.27	bad-chisq
group_5324	0.978	0.462	1	0.148	4.09	-5.76	-3.6	-16.3	10.5	4.35	2.32	bad-chisq
mutL	0.978	0.462	0.167	2.18	4.05	-8.09	-3.78	-17.5	11.5	4.95	2.69	bad-chisq
dadX_1	0.978	0.462	1	0.681	4.09	-6.28	-3.63	-16	10.5	4.43	2.41	bad-chisq
trmB_2	0.978	0.462	1	-0.0782	4.1	-5.49	-3.61	-15.8	10.3	4.36	2.42	bad-chisq
group_8070	0.978	0.462	0.483	1.92	4.07	-7.73	-3.72	-17	11.1	4.81	2.5	bad-chisq
gltD	0.978	0.462	1	-0.446	4.09	-5.14	-3.58	-16	10.4	4.38	2.29	bad-chisq
group_9579	0.978	0.462	0.281	1.58	4.06	-7.29	-3.76	-16.4	10.9	4.6	2.67	bad-chisq
mscS_1	0.978	0.462	0.463	1.33	4.07	-6.98	-3.68	-16.2	10.7	4.6	2.44	bad-chisq
mepA	0.978	0.462	1	0.761	4.09	-6.42	-3.7	-16.2	10.6	4.42	2.72	bad-chisq
hsaA	0.974	0.431	1	-1.3	4.1	-4.29	-3.61	-15.9	10.4	4.4	2.39	bad-chisq
group_10400	0.974	0.431	1	-0.0962	4.1	-5.46	-3.57	-15.7	10.4	4.34	2.36	bad-chisq
serA	0.974	0.431	1	-1.77	4.11	-3.83	-3.6	-15.8	10.4	4.38	2.35	bad-chisq
gshB	0.974	0.431	0.322	1.55	4.06	-7.27	-3.71	-16.5	10.9	4.7	2.54	bad-chisq
group_11074	0.974	0.431	0.0641	3.5	4.02	-9.96	-4.23	-19.6	13.1	5.15	4.38	bad-chisq
calB_2	0.974	0.431	0.295	1.62	4.05	-7.4	-3.82	-16.8	11.1	4.56	2.92	bad-chisq
group_11141	0.974	0.431	1	-0.455	4.09	-5.13	-3.57	-16	10.4	4.4	2.32	bad-chisq
degQ	0.974	0.431	1	-2.28	4.11	-3.29	-3.59	-15.8	10.3	4.39	2.24	bad-chisq
carB_2	0.974	0.431	1	-2.1	4.1	-3.5	-3.61	-15.9	10.4	4.36	2.24	bad-chisq
group_12306	0.974	0.431	1	-1.44	4.1	-4.15	-3.59	-15.9	10.4	4.41	2.34	bad-chisq
mutM	0.974	0.431	1	-0.942	4.1	-4.66	-3.58	-16	10.5	4.46	2.55	bad-chisq
group_12542	0.974	0.431	1	0.647	4.09	-6.25	-3.55	-16.5	10.5	4.35	2.3	bad-chisq
puuE	0.974	0.431	1	-0.0127	4.1	-5.53	-3.6	-15.7	10.3	4.37	2.34	bad-chisq
group_12855	0.974	0.431	0.0427	2.65	4	-8.87	-4.14	-18.9	12.4	4.97	3.68	bad-chisq
group_13173	0.974	0.431	0.0639	3.49	4.02	-9.95	-4.2	-19.6	13.1	5.14	4.38	bad-chisq
group_13242	0.974	0.431	0.528	1.19	4.07	-6.76	-3.6	-16.1	10.4	4.5	2.09	bad-chisq
group_13419	0.974	0.431	1	0.984	4.09	-6.66	-3.73	-16.3	10.7	4.38	2.84	bad-chisq
group_14039	0.974	0.431	1	0.901	4.09	-6.44	-3.55	-15.7	10.4	4.58	1.94	bad-chisq
C1-hpah_1	0.974	0.431	0.518	1.45	4.07	-7.22	-3.79	-16.7	11	4.54	2.86	bad-chisq
oprB_1	0.974	0.431	1	0.996	4.09	-6.64	-3.72	-16.2	10.6	4.35	2.78	bad-chisq
rsmA	0.974	0.431	0.555	1.32	4.07	-6.98	-3.72	-16.2	10.7	4.46	2.44	bad-chisq
lip	0.974	0.431	1	-1.47	4.09	-4.13	-3.63	-15.9	10.4	4.33	2.24	bad-chisq
group_14222	0.974	0.431	1	-1.03	4.09	-4.58	-3.6	-16	10.4	4.4	2.38	bad-chisq
sadH_2	0.974	0.431	1	0.75	4.09	-6.39	-3.68	-16.1	10.6	4.43	2.75	bad-chisq
pgpA	0.974	0.431	0.0453	3.42	4.01	-9.75	-4.21	-19	12.7	5.04	4.2	bad-chisq
dinB	0.974	0.431	0.028	3.63	3.99	-10.2	-4.36	-19.9	13.4	5.16	4.65	bad-chisq
ung	0.974	0.431	1	0.908	4.09	-6.45	-3.55	-15.7	10.4	4.58	1.92	bad-chisq
ybaN	0.974	0.431	1	0.233	4.09	-5.82	-3.6	-15.9	10.5	4.44	2.57	bad-chisq
namA_2	0.974	0.431	1	-0.672	4.1	-4.92	-3.62	-15.9	10.4	4.39	2.59	bad-chisq
alx	0.974	0.431	0.0883	3.34	4.03	-9.63	-4.11	-18.9	12.6	5.03	3.97	bad-chisq
group_15214	0.974	0.431	0.0711	3.46	4.02	-9.88	-4.23	-19.4	13	5.13	4.35	bad-chisq
group_15231	0.974	0.431	1	0.982	4.08	-6.63	-3.68	-16.2	10.7	4.45	2.53	bad-chisq
group_15607	0.974	0.431	1	-0.355	4.07	-5.24	-3.66	-15.7	10.4	4.36	2.45	bad-chisq
purA	0.974	0.431	1	-1.29	4.09	-4.36	-3.64	-16.1	10.5	4.45	2.48	bad-chisq
ppsA	0.974	0.431	1	-1.26	4.1	-4.32	-3.6	-15.8	10.4	4.38	2.38	bad-chisq
group_16040	0.974	0.431	1	1.06	4.08	-6.71	-3.71	-16.2	10.6	4.44	2.6	bad-chisq
group_16132	0.974	0.431	1	-0.537	4.07	-5.09	-3.63	-15.7	10.5	4.44	2.52	bad-chisq
pcaK_1	0.974	0.431	0.555	1.45	4.06	-7.24	-3.8	-16.8	11.1	4.51	2.92	bad-chisq
hcaT	0.974	0.431	0.227	2.15	4.05	-8.08	-3.95	-17.6	11.5	4.66	3.46	bad-chisq
aat	0.974	0.431	0.617	2.04	4.07	-7.97	-3.89	-17.5	11.4	4.67	3.22	bad-chisq
rlmE	0.974	0.431	0.452	1.47	4.06	-7.25	-3.8	-16.8	11	4.54	3.05	bad-chisq
group_17081	0.974	0.431	1	0.818	4.09	-6.43	-3.73	-15.9	10.5	4.27	2.69	bad-chisq
group_17140	0.974	0.431	1	0.959	4.08	-6.56	-3.56	-16	10.5	4.64	1.99	bad-chisq
hdfR_5	0.974	0.431	0.176	3.09	4.05	-9.19	-3.91	-19.1	12	4.66	3.5	bad-chisq
group_17370	0.974	0.431	1	0.475	4.09	-6.02	-3.58	-15.7	10.3	4.49	2.14	bad-chisq
baiA	0.974	0.431	1	-0.0624	4.11	-5.49	-3.54	-15.7	10.4	4.52	2.22	bad-chisq
yedA	0.974	0.431	1	0.766	4.09	-6.4	-3.7	-16.1	10.5	4.36	2.64	bad-chisq
sdhA	0.974	0.431	1	0.97	4.09	-6.66	-3.74	-16.3	10.7	4.35	2.8	bad-chisq
group_18088	0.974	0.431	1	-1.05	4.1	-4.55	-3.6	-15.9	10.5	4.37	2.4	bad-chisq
atpA	0.974	0.431	0.202	3.2	4.05	-9.42	-3.94	-19.3	12.4	4.86	3.63	bad-chisq
group_18381	0.974	0.431	0.382	1.43	4.07	-7	-3.61	-15.9	10.5	4.6	1.92	bad-chisq
group_19073	0.974	0.431	0.555	1.32	4.07	-6.98	-3.72	-16.2	10.7	4.46	2.44	bad-chisq
ahpC	0.974	0.431	0.0629	3.48	4.02	-9.92	-4.21	-19.5	13.1	5.09	4.34	bad-chisq
group_20141	0.974	0.431	0.18	2.28	4.04	-8.35	-3.9	-18.2	12.1	4.91	3.65	bad-chisq
ppiC	0.974	0.431	0.423	1.5	4.06	-7.27	-3.83	-16.7	11	4.47	3.06	bad-chisq
ubiG	0.974	0.431	0.129	3.19	4.04	-9.36	-3.96	-19.2	12.2	4.82	3.53	bad-chisq
atpG	0.974	0.431	0.142	3.12	4.05	-9.24	-3.81	-19	12.2	5.01	3.23	bad-chisq
sufS	0.974	0.431	1	-2.37	4.06	-3.38	-3.78	-15.5	10.8	4.68	2.6	bad-chisq
group_21407	0.974	0.54	1	0.00751	4.02	-5.65	-3.63	-16	10.6	4.39	2.45	bad-chisq
rpmA	0.974	0.431	1	0.516	4.09	-6.11	-3.69	-15.9	10.4	4.27	2.6	bad-chisq
rplU	0.974	0.431	1	0.516	4.09	-6.11	-3.69	-15.9	10.4	4.27	2.6	bad-chisq
group_23201	0.974	0.431	0.18	3.33	4.04	-9.65	-4.09	-18.9	12.6	5.02	3.94	bad-chisq
trmL	0.974	0.431	1	0.516	4.09	-6.11	-3.69	-15.9	10.4	4.27	2.6	bad-chisq
group_2604	0.974	0.431	0.482	1.42	4.07	-7.12	-3.73	-16.5	10.9	4.43	2.58	bad-chisq
gluQ	0.974	0.431	0.0257	3.62	3.99	-10.1	-4.36	-19.9	13.3	5.13	4.74	bad-chisq
group_4630	0.974	0.431	0.569	2	4.07	-7.9	-3.83	-17.4	11.4	4.71	3.21	bad-chisq
lvr_2	0.974	0.431	1	-0.873	4.1	-4.72	-3.58	-15.9	10.4	4.44	2.43	bad-chisq
apaH	0.974	0.431	1	0.916	4.09	-6.59	-3.67	-16.3	10.7	4.5	2.64	bad-chisq
group_5830	0.974	0.54	1	-0.687	4.02	-4.94	-3.6	-15.9	10.4	4.39	2.41	bad-chisq
recG	0.974	0.431	1	0.992	4.08	-6.58	-3.61	-15.9	10.5	4.56	2.31	bad-chisq
ais	0.974	0.431	1	0.118	4.1	-5.63	-3.57	-15.5	10.2	4.34	2.1	bad-chisq
xcpX	0.974	0.431	0.055	2.43	4.02	-8.35	-3.88	-17.7	11.6	4.95	2.6	bad-chisq
group_7981	0.974	0.431	0.67	1.23	4.07	-6.92	-3.75	-16.4	10.8	4.5	2.84	bad-chisq
yciI	0.974	0.431	0.257	1.6	4.06	-7.29	-3.77	-16.4	10.8	4.55	2.67	bad-chisq
group_8267	0.974	0.431	0.7	-6.81	4.03	0.562	-4.79	-11.9	12.2	5.4	4.74	bad-chisq
mnmG	0.971	0.403	0.451	1.44	4.06	-7.19	-3.68	-16.8	11.1	4.67	2.73	bad-chisq
surA	0.971	0.403	1	0.475	4.1	-5.99	-3.52	-15.6	10.3	4.55	1.96	bad-chisq
sbnD	0.971	0.403	1	-1.38	4.08	-4.29	-3.69	-15.9	10.6	4.44	2.53	bad-chisq
icd_2	0.971	0.403	1	-1.75	4.1	-3.84	-3.63	-15.8	10.3	4.34	2.29	bad-chisq
group_11470	0.971	0.403	0.636	2.02	4.07	-7.95	-3.86	-17.5	11.5	4.63	3.27	bad-chisq
group_11806	0.971	0.403	1	-0.412	4.07	-5.19	-3.62	-15.7	10.4	4.45	2.3	bad-chisq
metXS	0.971	0.403	1	-1.19	4.1	-4.41	-3.59	-15.9	10.4	4.43	2.49	bad-chisq
glcB	0.971	0.403	1	-0.376	4.1	-5.19	-3.56	-15.8	10.4	4.36	2.4	bad-chisq
yfeX_1	0.971	0.403	0.462	1.3	4.07	-6.89	-3.63	-16	10.5	4.55	2.23	bad-chisq
group_12436	0.971	0.403	1	0.676	4.09	-6.29	-3.61	-16.1	10.5	4.47	2.5	bad-chisq
feoB_1	0.971	0.403	0.157	3.31	4.04	-9.57	-4.1	-18.7	12.5	4.94	3.99	bad-chisq
cspV	0.971	0.627	0.71	0.724	4.03	-6.47	-3.79	-16.7	10.9	4.47	2.93	bad-chisq
dmdC_4	0.971	0.403	0.673	1.14	4.07	-6.76	-3.75	-16.1	10.5	4.36	2.78	bad-chisq
trpF	0.971	0.403	1	-0.565	4.1	-5.02	-3.61	-15.9	10.4	4.38	2.59	bad-chisq
rimI	0.971	0.403	0.638	2.03	4.07	-7.98	-3.84	-17.6	11.5	4.77	3.32	bad-chisq
group_14087	0.971	0.403	0.36	1.98	4.07	-7.82	-3.78	-17.2	11.3	4.8	2.91	bad-chisq
rpoH	0.971	0.403	0.788	1.18	4.07	-6.87	-3.75	-16.4	10.8	4.43	2.78	bad-chisq
group_14209	0.971	0.403	1	0.0803	4.1	-5.66	-3.62	-15.8	10.4	4.34	2.52	bad-chisq
ycfH	0.971	0.403	0.34	1.5	4.07	-7.1	-3.6	-16.1	10.6	4.62	2.01	bad-chisq
cyoB	0.971	0.403	1	0.751	4.09	-6.39	-3.7	-16.1	10.6	4.39	2.71	bad-chisq
group_15043	0.971	0.403	0.218	1.74	4.05	-7.54	-3.87	-16.9	11.1	4.53	3.1	bad-chisq
ybdL	0.971	0.403	1	-3.89	4.07	-1.82	-4.19	-16.5	9.25	5.18	1.9	bad-chisq
group_15912	0.971	0.403	0.41	1.89	4.08	-7.64	-3.72	-16.8	11	4.71	2.55	bad-chisq
group_16006	0.971	0.403	0.638	1.1	4.07	-6.66	-3.58	-16.1	10.5	4.48	2.15	bad-chisq
group_16141	0.971	0.403	1	-0.867	4.08	-4.75	-3.64	-15.9	10.4	4.38	2.47	bad-chisq
group_16219	0.971	0.403	1	1.03	4.08	-6.68	-3.68	-16.2	10.7	4.5	2.66	bad-chisq
prc	0.971	0.403	1	1.05	4.08	-6.67	-3.69	-16.1	10.6	4.44	2.56	bad-chisq
group_16779	0.971	0.403	1	0.978	4.08	-6.56	-3.73	-15.9	10.4	4.31	2.68	bad-chisq
nlpE	0.971	0.403	0.198	1.83	4.04	-7.7	-3.9	-17.1	11.4	4.61	3.17	bad-chisq
ribBA	0.971	0.403	0.0807	3.33	4.03	-9.61	-4.03	-18.8	12.7	5.09	3.64	bad-chisq
group_17223	0.971	0.403	0.372	2.73	4.05	-8.8	-3.72	-19.7	11.9	4.67	3.2	bad-chisq
rplA	0.971	0.403	0.657	2.03	4.07	-7.97	-3.87	-17.5	11.4	4.7	3.25	bad-chisq
nuoI	0.971	0.403	1	-0.0655	4.1	-5.5	-3.53	-15.8	10.4	4.54	2.39	bad-chisq
group_17971	0.971	0.403	1	-0.0521	4.06	-5.6	-3.65	-16.1	10.6	4.43	2.47	bad-chisq
glpE_2	0.971	0.403	1	-1.04	4.11	-4.53	-3.59	-15.7	10.3	4.31	2.33	bad-chisq
group_18115	0.971	0.403	0.297	1.57	4.06	-7.28	-3.74	-16.5	10.9	4.65	2.67	bad-chisq
mmgC_6	0.971	0.403	0.724	1.3	4.07	-7	-3.72	-16.4	10.8	4.49	2.44	bad-chisq
yciK	0.971	0.403	0.0467	3.42	4.01	-9.79	-4.11	-20	12.9	4.87	4.12	bad-chisq
gacA	0.971	0.403	0.0699	3.42	4.02	-9.79	-4.21	-19.1	12.8	5.02	4.25	bad-chisq
yfcG_1	0.971	0.403	1	0.893	4.09	-6.46	-3.69	-15.8	10.4	4.26	2.5	bad-chisq
group_1941	0.971	0.403	1	-1.58	4.07	-4.1	-3.75	-15.7	10.6	4.41	2.51	bad-chisq
group_2006	0.971	0.403	1	0.719	4.09	-6.38	-3.62	-16.5	10.7	4.45	2.62	bad-chisq
thrC	0.971	0.403	0.157	3.31	4.04	-9.57	-4.1	-18.7	12.5	4.94	3.99	bad-chisq
pncB2	0.971	0.403	0.0801	3.33	4.03	-9.62	-4.05	-18.9	12.6	5.12	3.65	bad-chisq
group_21356	0.971	0.403	1	-1.54	4.1	-4.06	-3.62	-15.9	10.4	4.39	2.44	bad-chisq
nuoK	0.971	0.403	1	0.135	4.09	-5.7	-3.52	-15.8	10.5	4.47	2.41	bad-chisq
hpf	0.971	0.403	0.591	1.24	4.07	-6.9	-3.76	-16.2	10.7	4.37	2.78	bad-chisq
hcaB_1	0.971	0.403	1	-0.2	4.1	-5.34	-3.5	-15.6	10.4	4.37	2.18	bad-chisq
group_2279	0.971	0.403	1	0.756	4.09	-6.39	-3.68	-16.1	10.6	4.42	2.69	bad-chisq
erpA	0.971	0.403	0.0927	3.37	4.03	-9.71	-4.14	-19	12.7	5.06	4.06	bad-chisq
tam	0.971	0.403	1	-5.83	4.04	-0.23	-4.59	-11.8	11.6	5.23	3.77	bad-chisq
thiO	0.971	0.403	1	-0.822	4.1	-4.77	-3.6	-15.9	10.4	4.4	2.52	bad-chisq
group_3444	0.971	0.403	0.474	1.48	4.06	-7.25	-3.82	-16.8	11	4.5	2.99	bad-chisq
pilQ	0.971	0.403	1	1.02	4.09	-6.64	-3.74	-16.1	10.5	4.3	2.85	bad-chisq
prlC_2	0.971	0.403	1	0.978	4.09	-6.46	-3.48	-15.6	10.2	4.58	1.67	bad-chisq
group_4240	0.971	0.403	1	-0.923	4.1	-4.67	-3.61	-15.9	10.4	4.4	2.47	bad-chisq
folE	0.971	0.403	0.628	1.29	4.07	-6.99	-3.69	-16.4	10.8	4.57	2.56	bad-chisq
rseP	0.971	0.403	0.34	2.07	4.06	-8	-3.88	-17.6	11.5	4.76	3.25	bad-chisq
aprE	0.971	0.403	1	-0.0463	4.11	-5.51	-3.52	-15.8	10.4	4.57	2.31	bad-chisq
group_7549	0.971	0.403	1	-1.71	4.06	-4.03	-3.91	-14.8	10.7	4.61	2.78	bad-chisq
fimW	0.971	0.403	1	0.699	4.09	-6.3	-3.64	-16	10.5	4.4	2.36	bad-chisq
arnC	0.971	0.403	1	-0.00327	4.1	-5.59	-3.61	-15.8	10.5	4.34	2.36	bad-chisq
catD_3	0.971	0.403	1	-3.1	4.11	-2.41	-3.58	-15.4	10.1	4.23	1.88	bad-chisq
hxlR_1	0.968	0.377	1	-0.308	4.11	-5.22	-3.54	-15.7	10.2	4.44	2.33	bad-chisq
moaE1	0.968	0.377	0.217	1.78	4.05	-7.62	-3.91	-17	11.2	4.49	3.17	bad-chisq
pepN_2	0.968	0.377	1	-1.25	4.07	-4.43	-3.69	-15.9	10.6	4.46	2.51	bad-chisq
group_10154	0.968	0.377	0.162	1.82	4.05	-7.54	-3.83	-16.6	11	4.47	2.8	bad-chisq
group_10259	0.968	0.377	0.366	1.52	4.06	-7.25	-3.83	-16.6	10.9	4.42	3	bad-chisq
group_10296	0.968	0.377	1	-0.446	4.07	-5.15	-3.64	-15.7	10.4	4.42	2.46	bad-chisq
mmgC_5	0.968	0.377	1	0.484	4.09	-6.08	-3.56	-16.2	10.5	4.4	2.27	bad-chisq
ppiA	0.968	0.377	0.0739	3.43	4.02	-9.81	-4.19	-19.2	12.9	5.1	4.23	bad-chisq
ubiI	0.968	0.377	1	-1.55	4.1	-4.06	-3.58	-15.9	10.5	4.44	2.33	bad-chisq
lpxD	0.968	0.377	0.301	2.06	4.06	-7.94	-3.88	-17.4	11.3	4.68	3.2	bad-chisq
group_11740	0.968	0.377	0.526	1.29	4.07	-6.94	-3.8	-16.2	10.6	4.31	2.83	bad-chisq
group_11760	0.968	0.377	1	-1.28	4.07	-4.38	-3.68	-15.6	10.6	4.55	2.46	bad-chisq
glmS	0.968	0.377	0.0424	3.49	4.01	-9.91	-4.22	-19.5	13	5.12	4.29	bad-chisq
naiP_1	0.968	0.377	0.019	3.61	3.98	-10.1	-4.36	-19.7	13.2	5.1	4.65	bad-chisq
nuoH	0.968	0.377	1	0.0335	4.1	-5.55	-3.55	-15.6	10.2	4.43	2.24	bad-chisq
rsmG	0.968	0.377	0.228	1.66	4.06	-7.29	-3.63	-16.3	10.7	4.71	1.94	bad-chisq
glnG	0.968	0.377	0.424	1.99	4.07	-7.86	-3.82	-17.3	11.3	4.59	3.15	bad-chisq
yfcA	0.968	0.377	1	-1.6	4.1	-3.98	-3.61	-15.8	10.4	4.35	2.32	bad-chisq
group_12605	0.968	0.377	0.0607	3.48	4.02	-9.92	-4.2	-19.5	13	5.14	4.41	bad-chisq
yfeW	0.968	0.709	1	-0.615	4.04	-4.97	-3.57	-15.8	10.3	4.37	2.32	bad-chisq
group_12702	0.968	0.709	1	-0.138	4.03	-5.48	-3.62	-16	10.5	4.41	2.43	bad-chisq
group_13250	0.968	0.377	0.0097	3.96	3.97	-10.8	-4.53	-21.3	14.2	5.59	5.04	bad-chisq
group_1337	0.968	0.377	0.194	2.13	4.05	-8.05	-3.82	-17.5	11.5	4.89	3	bad-chisq
rpsC	0.968	0.377	1	1.11	4.08	-6.75	-3.62	-16.2	10.7	4.62	2.51	bad-chisq
ubiJ	0.968	0.377	0.44	1.47	4.06	-7.22	-3.79	-16.7	11	4.52	2.95	bad-chisq
lysS	0.968	0.377	1	0.661	4.1	-6.26	-3.6	-15.9	10.5	4.39	2.34	bad-chisq
group_14080	0.968	0.377	1	0.332	4.06	-5.98	-3.6	-16.5	10.6	4.42	2.44	bad-chisq
tyrS	0.968	0.377	0.069	3.3	4.02	-9.52	-4.03	-18.6	12.5	5.18	3.54	bad-chisq
group_14624	0.968	0.377	1	0.513	4.09	-6.11	-3.69	-15.9	10.4	4.27	2.59	bad-chisq
ubiB_2	0.968	0.377	0.353	1.49	4.07	-7.13	-3.66	-16.2	10.7	4.63	2.22	bad-chisq
group_15022	0.968	0.709	1	-1.19	4.03	-4.44	-3.57	-15.9	10.5	4.44	2.26	bad-chisq
nuoL	0.968	0.377	1	0.917	4.08	-6.62	-3.61	-16.4	10.9	4.5	2.78	bad-chisq
frr	0.968	0.377	0.0752	2.53	4.02	-8.69	-4.12	-18.6	12.2	4.86	3.97	bad-chisq
argO	0.968	0.377	1	-2.47	4.05	-3.29	-3.94	-15.4	10.6	4.55	2.63	bad-chisq
pepA	0.968	0.377	0.0317	3.45	4	-9.79	-4.19	-19.1	12.8	5.09	4.05	bad-chisq
kdsB	0.968	0.709	1	-0.101	4.02	-5.49	-3.61	-15.9	10.4	4.41	2.34	bad-chisq
group_16914	0.968	0.377	0.0922	2.31	4.03	-8.22	-3.89	-17.6	11.5	4.86	2.89	bad-chisq
efp	0.968	0.377	0.0042	4.25	3.94	-11.4	-4.86	-22.5	15.1	5.62	6.21	bad-chisq
fabR_1	0.968	0.377	0.519	2.02	4.07	-7.93	-3.89	-17.4	11.3	4.61	3.32	bad-chisq
group_17080	0.968	0.377	0.526	1.29	4.07	-6.94	-3.8	-16.2	10.6	4.31	2.83	bad-chisq
trmB_1	0.968	0.377	0.00887	4.07	3.96	-11	-4.72	-21.7	14.5	5.42	5.86	bad-chisq
group_17885	0.968	0.377	0.0107	3.95	3.97	-10.8	-4.5	-21.3	14.2	5.53	5.09	bad-chisq
pyrH	0.968	0.377	0.0366	2.66	4	-8.84	-4.12	-18.8	12.3	4.95	3.68	bad-chisq
ruvB_2	0.968	0.709	1	-0.299	4.03	-5.29	-3.61	-15.8	10.3	4.35	2.37	bad-chisq
sucB	0.968	0.377	0.171	2.08	4.05	-7.87	-3.83	-17	11.1	4.73	2.91	bad-chisq
group_18084	0.968	0.377	1	0.84	4.09	-6.48	-3.75	-16.1	10.5	4.33	2.72	bad-chisq
group_19052	0.968	0.377	0.526	1.29	4.07	-6.94	-3.8	-16.2	10.6	4.31	2.83	bad-chisq
group_19064	0.968	0.377	0.0356	3.54	4	-10	-4.25	-19.7	13.2	5.2	4.32	bad-chisq
group_19141	0.968	0.377	0.258	2.89	4.06	-8.92	-3.71	-19.3	11.8	4.72	3.16	bad-chisq
nuoM	0.968	0.377	1	0.0377	4.1	-5.56	-3.55	-15.6	10.3	4.45	2.29	bad-chisq
group_21430	0.968	0.377	0.165	2.16	4.05	-8.04	-3.84	-17.3	11.4	4.81	2.87	bad-chisq
accD	0.968	0.377	1	-0.717	4.07	-4.91	-3.63	-15.9	10.5	4.43	2.48	bad-chisq
group_25883	0.968	0.377	0.196	3.19	4.05	-9.39	-3.94	-19.2	12.3	4.84	3.63	bad-chisq
group_3529	0.968	0.377	1	-2.11	4.09	-3.49	-3.69	-15.6	10.3	4.28	2.01	bad-chisq
group_3657	0.968	0.377	0.546	1.24	4.07	-6.87	-3.73	-16.1	10.6	4.44	2.55	bad-chisq
group_3774	0.968	0.377	0.136	1.91	4.04	-7.73	-3.79	-17	11.3	4.85	2.82	bad-chisq
group_4025	0.968	0.377	0.00941	3.98	3.97	-10.8	-4.49	-21.4	14.3	5.7	5.2	bad-chisq
dsbD	0.968	0.377	1	1.02	4.08	-6.68	-3.69	-16.2	10.7	4.49	2.67	bad-chisq
hmrR_3	0.968	0.377	0.399	1.42	4.07	-6.99	-3.58	-16	10.5	4.67	1.93	bad-chisq
cpdA_3	0.968	0.377	0.397	1.49	4.06	-7.22	-3.8	-16.6	10.9	4.46	2.95	bad-chisq
lpxK	0.968	0.709	0.724	-1.21	4.01	-4.52	-3.76	-16	10.7	4.26	3.04	bad-chisq
xcpW	0.968	0.377	0.169	1.77	4.04	-7.42	-3.67	-16.5	10.8	4.67	2.09	bad-chisq
group_704	0.968	0.377	1	-0.0762	4.09	-5.49	-3.6	-16	10.3	4.33	2.36	bad-chisq
group_7124	0.968	0.377	1	-4.36	4.05	-1.54	-4.35	-12.6	11.2	4.87	3.18	bad-chisq
group_7371	0.968	0.377	1	0.759	4.09	-6.38	-3.69	-16	10.5	4.37	2.56	bad-chisq
group_7475	0.968	0.709	0.164	1.27	3.97	-7.16	-3.89	-17.4	11.5	4.82	2.89	bad-chisq
group_748	0.968	0.377	1	0.79	4.09	-6.4	-3.65	-16.3	10.5	4.32	2.57	bad-chisq
group_7568	0.968	0.377	1	-1.06	4.1	-4.52	-3.6	-15.8	10.4	4.39	2.4	bad-chisq
clsC_2	0.968	0.377	0.489	1.33	4.07	-6.97	-3.71	-16.2	10.6	4.44	2.47	bad-chisq
fghA	0.968	0.377	0.138	1.91	4.03	-7.76	-3.86	-17.3	11.4	4.59	3.07	bad-chisq
rsmB	0.968	0.377	0.0705	3.41	4.02	-9.76	-4.18	-19	12.8	5.01	4.21	bad-chisq
sutR_1	0.968	0.377	1	-0.905	4.06	-4.76	-3.75	-15.3	10.6	4.48	2.76	bad-chisq
yddE_1	0.968	0.377	1	-0.0762	4.09	-5.49	-3.6	-16	10.3	4.33	2.36	bad-chisq
group_9325	0.968	0.377	1	1.42	4.05	-7.09	-3.48	-17.7	10.7	4.55	2	bad-chisq
thiE_2	0.968	0.377	0.241	1.66	4.05	-7.39	-3.84	-16.6	10.9	4.47	2.94	bad-chisq
fdhD	0.968	0.377	1	-2.96	4.05	-2.93	-4.12	-14.1	11.2	4.82	3.43	bad-chisq
group_982	0.968	0.377	1	-1.41	4.1	-4.18	-3.6	-15.9	10.4	4.35	2.23	bad-chisq
mepM	0.968	0.709	0.579	0.517	4	-6.17	-3.69	-16.2	10.7	4.55	2.42	bad-chisq
cntO_1	0.965	0.353	1	-0.797	4.1	-4.8	-3.59	-15.9	10.4	4.43	2.55	bad-chisq
ftsI	0.965	0.353	0.492	1.38	4.07	-7.08	-3.64	-17.1	10.8	4.46	2.48	bad-chisq
group_10498	0.965	0.353	0.111	2.23	4.04	-8.07	-3.86	-17.2	11.3	4.77	2.78	bad-chisq
group_10676	0.965	0.353	0.641	1.29	4.07	-6.98	-3.69	-16.4	10.8	4.54	2.52	bad-chisq
antA_1	0.965	0.353	1	0.663	4.1	-6.25	-3.57	-16	10.5	4.51	2.32	bad-chisq
group_11586	0.965	0.353	0.783	1.14	4.08	-6.77	-3.66	-16.2	10.7	4.44	2.45	bad-chisq
cat1	0.965	0.353	1	1.09	4.08	-6.71	-3.63	-16.1	10.6	4.58	2.44	bad-chisq
group_11920	0.965	0.353	0.0561	3.45	4.02	-9.83	-4.21	-19.3	12.9	5.03	4.36	bad-chisq
nasA	0.965	0.353	0.0237	3.89	4	-10.7	-4.48	-21.2	14.1	5.45	5.23	bad-chisq
mreB	0.965	0.353	0.283	1.53	4.06	-7.19	-3.77	-16.3	10.7	4.44	2.58	bad-chisq
betI_1	0.965	0.353	0.00454	4.26	3.94	-11.4	-4.85	-22.6	15.2	5.67	6.15	bad-chisq
group_13230	0.965	0.353	1	-0.22	4.09	-5.32	-3.57	-15.6	10.3	4.28	2.33	bad-chisq
epmA	0.965	0.353	1	0.394	4.07	-5.94	-3.56	-16.2	10.3	4.3	2.16	bad-chisq
btsR	0.965	0.353	0.0687	3.41	4.02	-9.75	-4.18	-19	12.8	5.01	4.22	bad-chisq
group_14013	0.965	0.353	1	0.699	4.09	-6.29	-3.64	-15.9	10.5	4.32	2.44	bad-chisq
lepA	0.965	0.353	1	0.94	4.09	-6.61	-3.71	-16.3	10.7	4.43	2.67	bad-chisq
ychF	0.965	0.353	1	-0.617	4.1	-4.97	-3.59	-15.9	10.4	4.39	2.53	bad-chisq
ahcY	0.965	0.353	0.421	1.47	4.07	-7.21	-3.77	-16.6	10.9	4.52	2.97	bad-chisq
group_15034	0.965	0.353	1	0.408	4.06	-6.07	-3.6	-16.6	10.6	4.44	2.56	bad-chisq
group_16127	0.965	0.353	1	-1.74	4.06	-3.98	-3.91	-14.6	10.7	4.55	2.66	bad-chisq
loiP	0.965	0.785	0.604	0.433	3.99	-6.07	-3.66	-16.2	10.6	4.51	2.36	bad-chisq
group_16974	0.965	0.353	0.00229	4.37	3.91	-11.6	-4.82	-23.1	15.6	5.73	6.09	bad-chisq
group_17597	0.965	0.353	1	-0.98	4.06	-4.69	-3.72	-15.4	10.6	4.55	2.58	bad-chisq
group_18111	0.965	0.353	0.444	1.24	4.05	-6.88	-3.54	-17.2	10.7	4.5	2.27	bad-chisq
purH	0.965	0.353	1	-0.883	4.09	-4.72	-3.61	-15.9	10.5	4.35	2.45	bad-chisq
group_1894	0.965	0.353	1	-0.818	4.1	-4.77	-3.6	-15.9	10.4	4.41	2.48	bad-chisq
group_18989	0.965	0.353	1	-0.444	4.07	-5.16	-3.61	-15.7	10.4	4.46	2.39	bad-chisq
sdsA	0.965	0.353	1	0.512	4.09	-6.1	-3.68	-15.9	10.4	4.28	2.6	bad-chisq
group_19056	0.965	0.353	1	-0.444	4.05	-5.2	-3.71	-15.7	10.5	4.43	2.58	bad-chisq
group_20138	0.965	0.785	0.906	0.607	4.03	-6.32	-3.72	-16.5	10.8	4.48	2.85	bad-chisq
rplJ	0.965	0.353	0.662	2.02	4.07	-7.95	-3.86	-17.5	11.4	4.68	3.23	bad-chisq
group_21519	0.965	0.353	0.358	2.71	4.05	-8.78	-3.7	-19.7	11.9	4.69	3.24	bad-chisq
fabD_1	0.965	0.353	1	-1.06	4.1	-4.53	-3.6	-15.8	10.4	4.36	2.36	bad-chisq
cobT	0.965	0.353	1	-0.741	4.07	-4.88	-3.72	-15.4	10.4	4.39	2.61	bad-chisq
dsdA	0.965	0.353	0.194	1.79	4.05	-7.57	-3.83	-16.8	11.1	4.55	2.81	bad-chisq
rlmA	0.965	0.353	1	-1.04	4.1	-4.55	-3.6	-15.9	10.4	4.39	2.47	bad-chisq
btuB_4	0.965	0.353	0.0624	3.4	4.02	-9.77	-3.99	-20.2	13	5.05	4.29	bad-chisq
argP_2	0.965	0.353	1	0.923	4.09	-6.6	-3.69	-16.3	10.7	4.41	2.73	bad-chisq
selO	0.965	0.353	1	0.677	4.08	-6.26	-3.66	-16.1	10.4	4.28	2.67	bad-chisq
dhfrIII	0.965	0.353	0.513	1.22	4.07	-6.84	-3.73	-16.1	10.6	4.41	2.57	bad-chisq
garL	0.965	0.353	1	-1.31	4.08	-4.35	-3.68	-15.9	10.6	4.43	2.52	bad-chisq
ndmA	0.965	0.785	0.155	1.86	4	-8.07	-4.09	-18.6	12.4	4.92	3.83	bad-chisq
group_6501	0.965	0.353	0.0698	2.41	4.03	-8.36	-3.85	-17.9	11.7	5.02	2.71	bad-chisq
group_6516	0.965	0.353	0.351	1.49	4.06	-7.13	-3.65	-16.3	10.7	4.65	2.26	bad-chisq
relA	0.965	0.353	1	0.926	4.09	-6.57	-3.68	-16.2	10.6	4.42	2.66	bad-chisq
group_7092	0.965	0.353	0.235	1.97	4.06	-7.69	-3.75	-16.7	10.9	4.67	2.44	bad-chisq
hisM	0.965	0.353	1	-1.61	4.06	-4.1	-3.75	-15.8	10.6	4.58	2.55	bad-chisq
ndhB_2	0.965	0.353	1	0.929	4.09	-6.59	-3.68	-16.3	10.7	4.46	2.83	bad-chisq
group_8690	0.965	0.353	1	1.39	4.05	-7.04	-3.49	-17.6	10.6	4.49	2.03	bad-chisq
ahr	0.965	0.353	0.0485	3.44	4.01	-9.79	-4.2	-19.1	12.8	5.09	4.16	bad-chisq
leuB	0.965	0.353	0.519	1.45	4.07	-7.23	-3.78	-16.7	11.1	4.56	2.87	bad-chisq
group_10145	0.962	0.331	0.0855	2.46	4.02	-8.58	-4.07	-18.5	12.1	4.88	3.8	bad-chisq
nmoA	0.962	0.183	0.524	-0.669	1.04	-10.3	-16	-4.03	9.83	19.3	13.2
group_10227	0.962	0.331	0.619	1.3	4.07	-6.99	-3.68	-16.4	10.8	4.6	2.58	bad-chisq
fmt	0.962	0.331	0.158	3.32	4.04	-9.62	-4.03	-18.9	12.6	5.13	4.09	bad-chisq
rocC_1	0.962	0.331	0.428	1.46	4.07	-7.19	-3.76	-16.5	10.9	4.44	2.86	bad-chisq
paaF_2	0.962	0.331	0.285	1.58	4.06	-7.28	-3.74	-16.5	10.9	4.53	2.58	bad-chisq
group_11605	0.962	0.331	1	0.639	4.07	-6.24	-3.54	-16.7	10.5	4.33	2.29	bad-chisq
cyoA	0.962	0.331	0.0725	3.43	4.02	-9.8	-4.18	-19.1	12.9	5.1	4.21	bad-chisq
aroB	0.962	0.331	1	-0.485	4.07	-5.11	-3.62	-15.6	10.4	4.45	2.5	bad-chisq
ribD	0.962	0.331	0.0418	3.5	4.01	-9.92	-4.22	-19.5	13	5.16	4.34	bad-chisq
sasA_4	0.962	0.331	0.403	1.49	4.06	-7.2	-3.8	-16.5	10.9	4.38	2.89	bad-chisq
ubiH	0.962	0.331	1	0.769	4.09	-6.39	-3.65	-16.3	10.5	4.34	2.68	bad-chisq
group_12283	0.962	0.331	0.146	2.72	4.01	-8.9	-3.76	-21	12.3	4.59	3.51	bad-chisq
fabB	0.962	0.857	1	0.035	4.01	-5.67	-3.62	-16	10.6	4.41	2.53	bad-chisq
dsbC_1	0.962	0.331	1	-0.4	4.1	-5.21	-3.59	-16	10.5	4.45	2.68	bad-chisq
proA	0.962	0.331	1	0.101	4.1	-5.63	-3.59	-15.7	10.2	4.36	2.3	bad-chisq
tsaQ1_1	0.962	0.331	1	-2.54	4.04	-3.23	-4.03	-14.8	10.6	4.55	2.56	bad-chisq
group_14109	0.962	0.331	1	-0.0373	4.1	-5.48	-3.55	-15.6	10.3	4.35	2.26	bad-chisq
group_15098	0.962	0.331	1	-0.935	4.09	-4.69	-3.62	-16	10.5	4.36	2.43	bad-chisq
group_15193	0.962	0.331	0.12	2.93	4.05	-8.94	-3.78	-19.3	11.8	4.67	3.28	bad-chisq
yfeX_2	0.962	0.331	0.0215	3.52	3.99	-9.93	-4.17	-20.3	13.1	5.04	4.24	bad-chisq
group_15227	0.962	0.331	1	0.831	4.09	-6.43	-3.7	-15.9	10.4	4.33	2.75	bad-chisq
rhtC_3	0.962	0.331	1	0.77	4.09	-6.35	-3.68	-15.9	10.4	4.35	2.64	bad-chisq
group_15948	0.962	0.331	0.721	1.15	4.07	-6.77	-3.67	-16.1	10.6	4.4	2.46	bad-chisq
fur_2	0.962	0.331	1	-0.919	4.06	-4.75	-3.75	-15.3	10.6	4.48	2.78	bad-chisq
group_16980	0.962	0.331	1	1.39	4.05	-7.03	-3.46	-17.6	10.6	4.53	1.91	bad-chisq
group_17127	0.962	0.331	1	0.92	4.09	-6.56	-3.66	-16.2	10.6	4.42	2.77	bad-chisq
fabI	0.962	0.331	0.19	1.73	4.04	-7.47	-3.82	-16.8	11	4.49	3	bad-chisq
ilvI	0.962	0.331	1	0.908	4.09	-6.54	-3.63	-16.2	10.7	4.47	2.75	bad-chisq
group_1755	0.962	0.331	0.447	1.47	4.06	-7.23	-3.8	-16.7	11	4.51	3.03	bad-chisq
sucC	0.962	0.331	0.281	1.98	4.07	-7.77	-3.79	-17	11.1	4.7	2.92	bad-chisq
group_19053	0.962	0.331	1	-1.55	4.07	-4.12	-3.78	-14.7	10.6	4.65	2.53	bad-chisq
secB	0.962	0.331	0.193	1.72	4.04	-7.48	-3.82	-16.8	11	4.5	3	bad-chisq
iscU	0.962	0.331	1	0.912	4.09	-6.43	-3.54	-15.7	10.3	4.53	2.07	bad-chisq
group_20112	0.962	0.331	0.142	2.22	4.05	-8.13	-3.85	-17.6	11.5	4.83	3	bad-chisq
group_20155	0.962	0.331	1	-4.71	4.1	-0.811	-3.6	-15.3	10.1	4.22	1.54	bad-chisq
gdx	0.962	0.331	1	1.06	4.07	-6.72	-3.64	-16.6	10.7	4.41	2.46	bad-chisq
group_2438	0.962	0.331	1	-0.309	4.07	-5.28	-3.57	-15.8	10.5	4.5	2.42	bad-chisq
group_4076	0.962	0.331	0.101	3.28	4.04	-9.5	-4.06	-18.6	12.4	4.98	3.91	bad-chisq
yjjV	0.962	0.331	0.395	1.69	4.06	-7.5	-3.72	-17	11.2	4.68	2.67	bad-chisq
group_4830	0.962	0.331	0.149	1.83	4.04	-7.52	-3.7	-16.5	10.9	4.72	2.26	bad-chisq
group_5336	0.962	0.331	0.17	1.74	4.05	-7.4	-3.77	-16.3	10.8	4.57	2.61	bad-chisq
group_6574	0.962	0.331	0.548	1.3	4.07	-6.97	-3.7	-16.3	10.8	4.47	2.56	bad-chisq
cpdA_1	0.962	0.331	0.0126	3.91	3.97	-10.7	-4.39	-21.4	14.5	5.6	5.53	bad-chisq
hpxO_2	0.962	0.331	1	0.808	4.09	-6.47	-3.63	-16.3	10.8	4.54	2.92	bad-chisq
group_7557	0.962	0.331	1	-1.64	4.08	-4.05	-3.71	-15.8	10.7	4.5	2.62	bad-chisq
group_8178	0.962	0.331	1	-0.935	4.09	-4.69	-3.62	-16	10.5	4.36	2.43	bad-chisq
group_9506	0.962	0.331	0.188	1.74	4.05	-7.45	-3.91	-16.4	10.9	4.32	3.1	bad-chisq
sbp_1	0.962	0.331	0.212	1.75	4.05	-7.56	-3.89	-16.9	11.1	4.54	3.14	bad-chisq
gabR_2	0.958	0.311	1	-1.02	4.1	-4.55	-3.6	-15.8	10.4	4.34	2.35	bad-chisq
group_10850	0.958	0.229	0.159	-1.73	1.23	-9.66	-16.3	-4.33	10.9	19.6	14.2
epmB	0.958	0.311	0.439	1.47	4.06	-7.23	-3.79	-16.7	11	4.53	3.04	bad-chisq
rubB	0.958	0.311	1	0.626	4.1	-6.18	-3.56	-15.8	10.4	4.33	2.24	bad-chisq
eriC	0.958	0.311	1	-2.45	4.08	-3.22	-3.73	-15.7	10.5	4.42	2.43	bad-chisq
group_12266	0.958	0.311	0.403	1.49	4.06	-7.23	-3.81	-16.6	10.9	4.46	3.04	bad-chisq
group_12607	0.958	0.311	0.03	3.6	3.99	-10.1	-4.34	-19.8	13.3	5.22	4.73	bad-chisq
ktrA	0.958	0.311	0.467	1.46	4.07	-7.2	-3.8	-16.6	11	4.42	2.92	bad-chisq
rpsD	0.958	0.311	0.365	1.5	4.07	-7.18	-3.8	-16.4	10.8	4.38	2.87	bad-chisq
metN_1	0.958	0.311	0.555	2.01	4.07	-7.92	-3.85	-17.4	11.4	4.67	3.31	bad-chisq
murF	0.958	0.311	0.438	1.48	4.07	-7.23	-3.82	-16.6	11	4.46	2.99	bad-chisq
gabR_1	0.958	0.311	1	0.97	4.08	-6.59	-3.55	-16.1	10.7	4.71	2.54	bad-chisq
kbp	0.958	0.311	0.194	1.79	4.05	-7.58	-3.83	-16.9	11.1	4.58	2.77	bad-chisq
aroK	0.958	0.311	1	0.797	4.08	-6.37	-3.64	-16.4	10.4	4.21	2.63	bad-chisq
lptG	0.958	0.311	0.0359	3.51	4	-9.96	-4.18	-19.7	13.2	5.32	4.1	bad-chisq
group_16242	0.958	0.311	0.357	1.41	4.06	-7.05	-3.75	-16.2	10.6	4.44	2.59	bad-chisq
group_16884	0.958	0.311	1	-2.52	4.05	-3.21	-4.09	-13.8	10.6	4.53	2.54	bad-chisq
group_16897	0.958	0.311	0.126	1.91	4.05	-7.43	-3.58	-15.9	10.4	4.67	1.24	bad-chisq
nadK	0.958	0.311	0.497	1.29	4.07	-6.95	-3.68	-16.4	10.7	4.5	2.65	bad-chisq
nuoJ	0.958	0.311	0.73	1.05	4.08	-6.65	-3.54	-16	10.7	4.63	2.55	bad-chisq
scpA	0.958	0.311	0.137	1.88	4.04	-7.65	-3.88	-16.8	11.1	4.52	2.98	bad-chisq
betA	0.958	0.311	0.585	1.21	4.07	-6.84	-3.73	-16.2	10.6	4.35	2.88	bad-chisq
group_18126	0.958	0.311	0.452	1.44	4.06	-7.18	-3.73	-16.6	11.1	4.44	2.97	bad-chisq
group_19086	0.958	0.311	0.414	1.48	4.06	-7.22	-3.79	-16.6	11	4.41	3	bad-chisq
puuA	0.958	0.311	0.249	2.07	4.05	-7.97	-3.83	-17.6	11.4	4.77	2.95	bad-chisq
lptB	0.958	0.311	0.4	1.49	4.06	-7.25	-3.8	-16.7	11	4.47	3.08	bad-chisq
prmB	0.958	0.311	0.153	2.15	4.05	-7.98	-3.82	-17.2	11.2	4.81	2.74	bad-chisq
gntR	0.958	0.311	0.00424	3.96	3.93	-10.8	-4.48	-22.2	14.4	5.18	5.17	bad-chisq
phoU	0.958	0.311	0.0523	3.53	4.01	-10	-4.21	-19.7	13.3	5.21	4.72	bad-chisq
bigR	0.958	0.924	0.133	1.72	4	-7.71	-3.93	-17.8	11.8	4.88	3.23	bad-chisq
prfA	0.958	0.311	1	0.973	4.08	-6.55	-3.65	-15.9	10.4	4.37	2.2	bad-chisq
group_21446	0.958	0.311	0.0817	2.35	4.03	-8.31	-3.89	-17.8	11.8	4.89	3.26	bad-chisq
group_2320	0.958	0.311	1	-0.273	4.05	-5.36	-3.65	-15.8	10.5	4.48	2.65	bad-chisq
group_2347	0.958	0.311	0.497	1.29	4.07	-6.95	-3.68	-16.4	10.7	4.5	2.65	bad-chisq
smc	0.958	0.311	0.51	1.45	4.07	-7.24	-3.78	-16.8	11.1	4.57	2.96	bad-chisq
group_3222	0.958	0.311	1	-1.16	4.07	-4.52	-3.68	-15.9	10.6	4.44	2.51	bad-chisq
pap	0.958	0.924	1	0.0495	4.02	-5.67	-3.62	-16	10.5	4.43	2.46	bad-chisq
hemW	0.958	0.311	1	-0.954	4.1	-4.63	-3.59	-15.8	10.4	4.4	2.43	bad-chisq
group_4687	0.958	0.311	1	-2.88	4.06	-2.81	-3.98	-13.9	10.5	4.46	2.31	bad-chisq
group_5264	0.958	0.311	0.523	1.98	4.07	-7.86	-3.82	-17.4	11.3	4.7	3.26	bad-chisq
miaB	0.958	0.311	0.251	1.64	4.05	-7.39	-3.83	-16.7	11	4.49	2.99	bad-chisq
purF	0.958	0.311	0.249	1.64	4.05	-7.37	-3.8	-16.6	10.9	4.52	2.92	bad-chisq
bepA_1	0.958	0.311	1	-0.102	4.09	-5.45	-3.56	-15.9	10.3	4.34	2.31	bad-chisq
group_6669	0.958	0.311	1	-0.916	4.07	-4.74	-3.65	-15.8	10.6	4.49	2.52	bad-chisq
nfdA	0.958	0.311	0.109	1.95	4.03	-7.71	-3.85	-16.8	11.1	4.53	2.82	bad-chisq
czcA_1	0.958	0.311	1	0.612	4.06	-6.18	-3.49	-16.4	10.4	4.49	2.2	bad-chisq
genK_2	0.958	0.311	1	1.01	4.08	-6.57	-3.64	-15.9	10.5	4.33	2.36	bad-chisq
ffh	0.958	0.311	0.51	1.45	4.07	-7.24	-3.78	-16.8	11.1	4.57	2.96	bad-chisq
thiC	0.958	0.311	0.0644	3.39	4.02	-9.71	-4.17	-18.9	12.7	5.03	4.24	bad-chisq
kdpB	0.958	0.311	0.594	1.2	4.07	-6.83	-3.64	-16.3	10.6	4.47	2.4	bad-chisq
group_9158	0.958	0.311	0.435	1.42	4.07	-7.11	-3.71	-16.5	10.8	4.53	2.7	bad-chisq
upp	0.958	0.311	0.73	1.05	4.08	-6.65	-3.54	-16	10.7	4.63	2.55	bad-chisq
recD2	0.958	0.311	1	0.484	4.09	-6.04	-3.54	-16	10.4	4.39	2.34	bad-chisq
group_10299	0.955	0.293	1	0.744	4.08	-6.33	-3.62	-16.4	10.4	4.26	2.61	bad-chisq
group_10326	0.955	0.293	1	-0.396	4.1	-5.16	-3.62	-15.7	10.3	4.3	2.53	bad-chisq
citG	0.955	0.293	1	0.906	4.09	-6.51	-3.67	-16	10.5	4.31	2.65	bad-chisq
yhdG	0.955	0.293	1	-1.42	4.06	-4.22	-3.83	-14.6	10.4	4.5	2.46	bad-chisq
group_11013	0.955	0.293	1	-0.885	4.09	-4.7	-3.59	-15.9	10.4	4.39	2.34	bad-chisq
mutY	0.955	0.293	0.0112	3.79	3.97	-10.4	-4.49	-20.4	13.8	5.26	5.12	bad-chisq
norG_4	0.955	0.293	0.0174	3.64	3.98	-10.1	-4.37	-19.8	13.3	5.19	4.66	bad-chisq
yfdE	0.955	0.293	1	-0.851	4.09	-4.75	-3.57	-15.9	10.5	4.4	2.42	bad-chisq
argT	0.955	0.293	1	0.434	4.09	-5.99	-3.5	-16	10.4	4.35	2.2	bad-chisq
group_13198	0.955	0.293	0.0224	3.47	3.99	-9.79	-4.21	-19.1	12.8	5.1	3.85	bad-chisq
group_13310	0.955	0.293	1	0.74	4.09	-6.34	-3.66	-15.9	10.5	4.4	2.61	bad-chisq
group_13493	0.955	0.293	0.0922	1.95	4.03	-7.61	-3.69	-16.5	10.9	4.7	2.25	bad-chisq
group_14034	0.955	0.293	1	0.881	4.09	-6.38	-3.56	-15.5	10.3	4.37	2.1	bad-chisq
group_14073	0.955	0.293	0.554	1.11	4.07	-6.69	-3.66	-15.9	10.5	4.37	2.45	bad-chisq
yhjQ	0.955	0.293	1	1.53	4.05	-7.32	-3.57	-18.4	11.1	4.44	2.72	bad-chisq
trmA	0.955	0.293	0.135	1.84	4.04	-7.46	-3.67	-16.2	10.8	4.6	2.15	bad-chisq
mscL	0.955	0.293	0.239	1.62	4.05	-7.29	-3.85	-16.3	10.7	4.38	2.86	bad-chisq
rep_1	0.955	0.293	0.342	1.49	4.07	-7.12	-3.64	-16.2	10.7	4.64	2.23	bad-chisq
parB	0.955	0.986	1	-0.202	4.01	-5.4	-3.6	-15.9	10.4	4.39	2.39	bad-chisq
tesA	0.955	0.293	0.0338	2.36	4	-8.22	-4.02	-17.4	11.5	4.53	3.11	bad-chisq
moaC	0.955	0.293	1	0.742	4.09	-6.31	-3.64	-15.8	10.4	4.4	2.53	bad-chisq
group_17229	0.955	0.293	0.413	1.41	4.06	-7.13	-3.75	-16.5	11	4.51	3.04	bad-chisq
pdeR_1	0.955	0.293	0.276	1.59	4.05	-7.33	-3.77	-16.7	11.1	4.49	2.95	bad-chisq
group_1747	0.955	0.293	1	0.143	4.06	-5.76	-3.58	-16.2	10.5	4.46	2.44	bad-chisq
group_18991	0.955	0.293	0.74	1.07	4.08	-6.64	-3.68	-15.9	10.4	4.37	2.63	bad-chisq
tyrB	0.955	0.293	0.0303	3.5	4	-9.93	-4.18	-20.3	13.1	4.97	4.36	bad-chisq
secE	0.955	0.293	0.644	2	4.07	-7.92	-3.85	-17.4	11.4	4.66	3.21	bad-chisq
group_20323	0.955	0.293	0.0316	3.42	4.01	-9.71	-4.14	-19.8	12.6	4.72	4.27	bad-chisq
prsE	0.955	0.293	1	0.339	4.09	-5.93	-3.51	-15.8	10.7	4.3	2.5	bad-chisq
rhaS_1	0.955	0.293	0.174	1.8	4.05	-7.54	-3.81	-16.7	11	4.53	2.76	bad-chisq
group_3941	0.955	0.293	1	0.186	4.1	-5.72	-3.61	-15.7	10.3	4.33	2.39	bad-chisq
folD	0.955	0.293	1	1.03	4.08	-6.74	-3.62	-16.6	10.9	4.63	3.17	bad-chisq
fldP_2	0.955	0.293	0.0738	3.37	4.02	-9.68	-4.19	-18.9	12.6	5.06	4.26	bad-chisq
group_4884	0.955	0.293	1	-2.16	4.06	-3.59	-3.99	-14.2	10.7	4.57	2.71	bad-chisq
group_4953	0.955	0.293	0.0424	3.45	4	-9.84	-4.17	-19.3	13	5.24	3.89	bad-chisq
group_5522	0.955	0.293	0.331	1.48	4.06	-7.12	-3.7	-16.1	10.7	4.55	2.42	bad-chisq
glnQ_1	0.955	0.293	1	-0.332	4.09	-5.23	-3.56	-15.9	10.3	4.36	2.31	bad-chisq
group_6731	0.955	0.293	0.0232	3.25	3.99	-9.42	-3.9	-20.2	12.5	4.86	3.34	bad-chisq
cotSA	0.955	0.293	0.12	2.29	4.04	-8.26	-3.89	-17.8	11.7	4.78	3.18	bad-chisq
rsmJ	0.955	0.293	0.0553	2.26	4	-8.22	-3.99	-17.9	11.8	4.67	3.36	bad-chisq
amgK	0.955	0.293	0.0936	1.98	4.03	-7.63	-3.71	-16.4	10.8	4.7	2.12	bad-chisq
tolQ_3	0.955	0.986	0.426	0.673	3.99	-6.31	-3.67	-16.2	10.7	4.57	2.3	bad-chisq
fusA	0.955	0.293	0.44	1.42	4.07	-7.14	-3.75	-16.5	10.9	4.5	2.92	bad-chisq
norM_1	0.955	0.293	1	0.882	4.09	-6.52	-3.64	-16.2	10.7	4.37	2.73	bad-chisq
modB	0.955	0.293	1	0.698	4.09	-6.13	-3.47	-15.4	10.1	4.47	1.89	bad-chisq
yddE_2	0.955	0.293	0.316	1.49	4.05	-7.17	-3.68	-16.5	10.9	4.5	2.39	bad-chisq
secF	0.955	0.293	0.224	1.62	4.06	-7.26	-3.75	-16.2	10.7	4.53	2.74	bad-chisq
group_10107	0.952	0.275	1	0.912	4.09	-6.5	-3.63	-16	10.5	4.42	2.44	bad-chisq
ftsA_1	0.952	0.275	1	-0.348	4.08	-5.23	-3.62	-15.8	10.3	4.35	2.58	bad-chisq
rep_2	0.952	0.275	0.367	1.49	4.07	-7.18	-3.79	-16.4	10.8	4.36	3	bad-chisq
group_11657	0.952	0.275	1	-0.0265	4.1	-5.49	-3.53	-15.5	10.3	4.33	2.27	bad-chisq
group_11895	0.952	0.275	0.0312	3.42	4.01	-9.7	-4.13	-19.8	12.6	4.73	4.27	bad-chisq
cycA_3	0.952	0.275	0.18	3.07	4.05	-9.17	-3.89	-19	12	4.67	3.45	bad-chisq
ispH	0.952	0.275	1	0.00883	4.1	-5.56	-3.56	-15.9	10.3	4.44	2.46	bad-chisq
lptF	0.952	0.275	0.141	2.76	4.03	-8.82	-3.71	-19.7	11.9	4.75	3.08	bad-chisq
group_13643	0.952	0.275	1	0.715	4.09	-6.32	-3.59	-16	10.6	4.48	2.6	bad-chisq
thcD	0.952	0.275	0.335	1.54	4.06	-7.24	-3.64	-16.5	10.9	4.76	2.31	bad-chisq
cmpR_3	0.952	0.275	1	0.942	4.08	-6.61	-3.61	-16.3	10.8	4.46	2.85	bad-chisq
pgk	0.952	0.955	0.165	1.09	3.96	-6.78	-3.73	-16.6	11	4.65	2.26	bad-chisq
queE	0.952	0.275	0.343	2.06	4.12	-6.94	-2.92	-12.8	8.67	4.83	-1.39	bad-chisq
gyrA	0.952	0.275	0.11	2.35	4.04	-8.34	-3.94	-18.6	11.7	4.51	3.5	bad-chisq
atpB	0.952	0.275	0.0166	3.47	3.98	-9.78	-4.06	-19.9	12.9	5.16	3.77	bad-chisq
baeR	0.952	0.275	0.149	1.77	4.04	-7.44	-3.78	-16.4	10.8	4.59	2.81	bad-chisq
mpl	0.952	0.275	0.0571	3.34	4.02	-9.59	-4.12	-18.8	12.5	5.01	3.95	bad-chisq
anoI	0.952	0.275	0.026	3.75	4	-10.4	-4.3	-21.7	13.6	5.13	4.85	bad-chisq
dmdC_3	0.952	0.275	0.332	1.54	4.06	-7.25	-3.81	-16.5	10.9	4.41	3.14	bad-chisq
xerD	0.952	0.275	0.027	3.62	3.99	-10.2	-4.33	-19.9	13.4	5.2	4.7	bad-chisq
pucD	0.952	0.275	1	0.968	4.04	-6.65	-3.56	-17.3	10.8	4.44	2.39	bad-chisq
rph	0.952	0.275	0.114	2.98	4.04	-9.05	-3.79	-19.4	12	4.65	3.27	bad-chisq
group_2177	0.952	0.275	0.272	1.61	4.06	-7.33	-3.82	-16.5	10.9	4.42	2.87	bad-chisq
group_2182	0.952	0.275	0.772	1.11	4.09	-6.48	-3.44	-15.1	9.9	4.54	1.34	bad-chisq
group_43941	0.952	0.275	0.221	1.69	4.05	-7.43	-3.76	-16.8	11	4.6	2.79	bad-chisq
group_5630	0.952	0.275	0.192	1.67	4.05	-7.24	-3.67	-16	10.5	4.53	2.12	bad-chisq
group_6027	0.952	0.275	0.162	1.77	4.04	-7.39	-3.63	-16.4	10.7	4.71	2.03	bad-chisq
group_6187	0.952	0.275	1	0.93	4.09	-6.55	-3.64	-16.2	10.6	4.45	2.82	bad-chisq
htpX_2	0.952	0.275	0.117	1.93	4.03	-7.69	-3.84	-16.9	11.1	4.58	2.84	bad-chisq
aroF_1	0.952	0.275	0.024	2.72	3.99	-8.87	-4.16	-18.7	12.3	4.91	3.64	bad-chisq
pcaF_3	0.952	0.275	0.248	1.6	4.06	-7.26	-3.73	-16.4	10.7	4.47	2.55	bad-chisq
group_7492	0.952	0.275	0.0554	3.11	3.99	-9.49	-3.79	-22.3	12.9	4.94	3.52	bad-chisq
dkgB	0.952	0.275	0.018	3.64	3.98	-10.2	-4.37	-19.8	13.4	5.14	4.66	bad-chisq
ydeP	0.952	0.275	1	0.134	4.1	-5.67	-3.6	-15.7	10.3	4.33	2.38	bad-chisq
ileS	0.952	0.275	0.0115	3.6	3.97	-10	-4.17	-20.4	13.3	5.15	4.13	bad-chisq
group_8245	0.952	0.275	0.0321	3.49	4	-9.9	-4.13	-20.2	13.1	4.92	4.29	bad-chisq
rcsC_7	0.952	0.275	1	0.929	4.08	-6.51	-3.53	-15.8	10.6	4.58	2.3	bad-chisq
liuE	0.952	0.275	0.0221	3.46	3.99	-9.77	-4.2	-19	12.8	5.09	3.86	bad-chisq
polA	0.952	0.275	0.212	2.14	4.06	-8.04	-3.82	-17.5	11.5	4.77	3	bad-chisq
baiN	0.952	0.275	0.452	1.32	4.07	-6.95	-3.66	-16.2	10.6	4.51	2.57	bad-chisq
yceI	0.949	0.9	0.0654	1.96	3.97	-8.08	-4.1	-18.4	12.2	4.98	3.55	bad-chisq
group_10200	0.949	0.9	0.49	0.751	4	-6.48	-3.74	-16.7	10.9	4.46	2.8	bad-chisq
group_10203	0.949	0.259	0.32	1.44	4.06	-7.09	-3.76	-16.2	10.7	4.42	2.82	bad-chisq
group_10271	0.949	0.259	1	0.735	4.08	-6.31	-3.58	-15.8	10.5	4.49	2.32	bad-chisq
group_10341	0.949	0.259	1	-0.789	4.1	-4.78	-3.59	-15.8	10.3	4.4	2.46	bad-chisq
tag	0.949	0.259	0.183	3.16	4.05	-9.33	-3.85	-19.2	12.3	4.89	3.66	bad-chisq
trpE	0.949	0.259	0.0713	2.51	4.02	-8.63	-4.06	-18.5	12.2	4.85	3.93	bad-chisq
group_11146	0.949	0.259	0.281	1.47	4.06	-7.08	-3.74	-16.2	10.6	4.36	2.67	bad-chisq
deaD	0.949	0.259	0.269	1.51	4.06	-7.09	-3.6	-16	10.6	4.59	2.06	bad-chisq
bcp	0.949	0.259	0.0899	2.36	4.08	-7.31	-3	-13.3	8.99	4.96	-1.33	bad-chisq
group_13152	0.949	0.259	0.585	1.18	4.07	-6.82	-3.62	-16.4	10.7	4.48	2.48	bad-chisq
group_13276	0.949	0.259	1	0.448	4.09	-6.01	-3.57	-16.1	10.4	4.33	2.4	bad-chisq
dnaJ	0.949	0.259	0.0709	3.39	4.02	-9.72	-4.14	-18.9	12.8	4.97	4.18	bad-chisq
group_1444	0.949	0.259	0.0952	2.37	4.03	-8.38	-3.94	-18	11.8	4.84	3.26	bad-chisq
IMPDH	0.949	0.259	0.223	1.53	4.05	-7.07	-3.7	-16.1	10.4	4.36	2.23	bad-chisq
proC_2	0.949	0.259	0.206	2.14	4.06	-8.04	-3.84	-17.5	11.5	4.74	3.05	bad-chisq
clpS	0.949	0.259	0.0582	2.45	4.02	-8.42	-3.98	-17.9	11.7	4.79	3.24	bad-chisq
fatD	0.949	0.259	1	-0.24	4.06	-5.37	-3.62	-15.7	10.5	4.4	2.43	bad-chisq
group_17023	0.949	0.259	0.463	1.33	4.07	-6.95	-3.7	-16.1	10.6	4.43	2.51	bad-chisq
group_17148	0.949	0.259	1	-0.00256	4.1	-5.6	-3.64	-15.9	10.4	4.38	2.34	bad-chisq
paaH_1	0.949	0.259	0.277	1.57	4.06	-7.23	-3.71	-16.4	10.8	4.45	2.46	bad-chisq
mlaF	0.949	0.259	0.517	1.24	4.08	-6.78	-3.54	-15.8	10.4	4.62	1.93	bad-chisq
dadA1_2	0.949	0.259	0.125	3.05	4.05	-9.07	-3.82	-18.5	11.9	4.81	3.2	bad-chisq
iscS	0.949	0.259	0.405	1.31	4.07	-6.86	-3.6	-15.8	10.4	4.59	2.17	bad-chisq
serC	0.949	0.259	0.365	1.48	4.07	-7.16	-3.74	-16.4	10.9	4.42	2.95	bad-chisq
sdhB	0.949	0.259	0.476	1.3	4.07	-6.94	-3.8	-16.1	10.6	4.29	2.88	bad-chisq
ggt	0.949	0.259	1	0.962	4.09	-6.55	-3.66	-16	10.5	4.39	2.69	bad-chisq
hvrA	0.949	0.259	0.0443	2.63	4.01	-8.78	-4.19	-18.6	12.2	4.76	4.06	bad-chisq
group_2383	0.949	0.259	0.0958	3.06	4.03	-9.23	-3.85	-20.1	12.3	4.77	3.56	bad-chisq
pncA	0.949	0.259	0.213	3.1	4.05	-9.27	-3.86	-19.5	12.2	4.82	3.6	bad-chisq
group_2551	0.949	0.259	1	0.867	4.09	-6.48	-3.63	-16.1	10.6	4.37	2.66	bad-chisq
yclP	0.949	0.259	1	-0.24	4.06	-5.37	-3.62	-15.7	10.5	4.4	2.43	bad-chisq
group_2810	0.949	0.259	1	0.699	4.09	-6.28	-3.63	-15.9	10.5	4.33	2.54	bad-chisq
group_3084	0.949	0.9	0.59	-1.04	3.98	-4.73	-3.79	-16.2	10.7	4.32	2.88	bad-chisq
bamA_1	0.949	0.259	0.0559	2.45	4.02	-8.42	-4	-17.9	11.7	4.78	3.27	bad-chisq
menE	0.949	0.259	0.141	1.85	4.04	-7.53	-3.68	-16.5	10.9	4.8	2.3	bad-chisq
metQ_1	0.949	0.259	1	0.83	4.09	-6.4	-3.6	-16.1	10.4	4.35	2.61	bad-chisq
actP_2	0.949	0.259	1	-1.13	4.09	-4.49	-3.62	-15.9	10.4	4.4	2.4	bad-chisq
eptA	0.949	0.259	1	0.944	4.09	-6.55	-3.69	-16	10.5	4.3	2.75	bad-chisq
rsmE_1	0.949	0.259	1	0.934	4.08	-6.54	-3.6	-16	10.6	4.62	2.42	bad-chisq
proP_1	0.949	0.259	1	0.786	4.09	-6.41	-3.62	-16.1	10.6	4.51	2.57	bad-chisq
kdpA	0.949	0.259	0.271	2.08	4.05	-8	-3.82	-17.7	11.5	4.82	2.91	bad-chisq
emrA_1	0.949	0.259	0.0472	2.57	4.01	-8.63	-4.04	-19	12	4.61	3.76	bad-chisq
moaA	0.949	0.259	0.249	1.58	4.07	-7.04	-3.48	-15.6	10.3	4.71	1.57	bad-chisq
trpC	0.949	0.259	0.709	1.01	4.08	-6.57	-3.62	-16	10.4	4.44	2.41	bad-chisq
atoC	0.949	0.259	0.0557	3.44	4.02	-9.8	-4.14	-19.2	12.9	5.15	4.59	bad-chisq
group_6951	0.949	0.259	0.446	1.33	4.07	-6.96	-3.68	-16.2	10.6	4.49	2.58	bad-chisq
ftsY	0.949	0.259	0.221	1.68	4.05	-7.4	-3.76	-16.6	11	4.49	2.74	bad-chisq
mrdA	0.949	0.259	0.391	1.43	4.07	-7.1	-3.67	-16.5	10.8	4.57	2.7	bad-chisq
fadJ_1	0.949	0.259	0.562	1.21	4.07	-6.84	-3.69	-16.2	10.7	4.33	2.84	bad-chisq
group_8228	0.949	0.259	0.184	1.66	4.04	-7.3	-3.72	-16.3	10.7	4.59	2.59	bad-chisq
group_8275	0.949	0.259	0.419	1.45	4.06	-7.22	-3.75	-16.8	11.1	4.62	3.21	bad-chisq
rapA	0.949	0.259	1	0.165	4.06	-5.78	-3.57	-16.2	10.5	4.47	2.55	bad-chisq
priA	0.949	0.259	0.328	1.52	4.06	-7.23	-3.74	-16.5	11	4.47	3.02	bad-chisq
pcaJ_3	0.949	0.259	0.119	1.92	4.03	-7.67	-3.84	-16.8	11.1	4.48	2.77	bad-chisq
group_9547	0.949	0.259	0.186	1.75	4.03	-7.55	-3.91	-17.1	11.1	4.41	3.2	bad-chisq
parE	0.949	0.259	0.494	1.35	4.06	-7.07	-3.74	-16.7	10.9	4.51	2.91	bad-chisq
group_9965	0.949	0.259	1	0.897	4.09	-6.61	-3.7	-16.4	10.8	4.48	2.58	bad-chisq
nadX	0.946	0.244	0.327	1.54	4.06	-7.22	-3.63	-16.5	10.9	4.75	2.32	bad-chisq
azoR1_2	0.946	0.244	1	0.896	4.09	-6.3	-3.42	-15.4	9.98	4.53	1.52	bad-chisq
group_13507	0.946	0.244	1	-0.824	4.09	-4.75	-3.59	-15.9	10.4	4.39	2.35	bad-chisq
group_14619	0.946	0.244	1	0.573	4.09	-6.11	-3.62	-15.7	10.3	4.31	2.58	bad-chisq
ybeZ	0.946	0.244	0.409	1.45	4.07	-7.16	-3.73	-16.4	11	4.39	2.93	bad-chisq
lpxL_2	0.946	0.849	1	0.104	4.01	-5.73	-3.64	-16.1	10.5	4.38	2.5	bad-chisq
catA	0.946	0.244	0.431	1.31	4.07	-6.91	-3.65	-16.2	10.6	4.35	2.52	bad-chisq
trpA	0.946	0.244	0.0105	3.96	3.97	-10.8	-4.61	-21.2	14.1	5.3	5.65	bad-chisq
suhB	0.946	0.244	0.295	1.45	4.06	-7.04	-3.65	-16	10.6	4.43	2.5	bad-chisq
soj	0.946	0.244	0.0974	1.96	4.03	-7.62	-3.68	-16.5	10.9	4.77	2.12	bad-chisq
group_17826	0.946	0.244	0.627	1.19	4.07	-6.84	-3.69	-16.2	10.7	4.43	2.79	bad-chisq
scpB	0.946	0.244	0.0613	2.14	4.01	-7.92	-3.9	-17	11.2	4.58	2.88	bad-chisq
rpmG	0.946	0.244	0.295	1.53	4.05	-7.25	-3.72	-16.8	11	4.62	2.92	bad-chisq
group_2570	0.946	0.244	1	0.774	4.09	-6.32	-3.64	-15.7	10.4	4.23	2.56	bad-chisq
group_3018	0.946	0.244	0.464	1.27	4.07	-6.86	-3.71	-16	10.5	4.28	2.81	bad-chisq
group_3224	0.946	0.244	0.602	1.1	4.07	-6.65	-3.55	-16.2	10.4	4.44	2.15	bad-chisq
group_3585	0.946	0.244	0.0185	3.52	3.99	-9.89	-4.2	-19.3	13	5.16	4.06	bad-chisq
iutA_1	0.946	0.244	0.0397	2.62	4	-8.77	-4.05	-18.7	12.3	5.03	4.26	bad-chisq
group_5457	0.946	0.244	0.467	1.18	4.04	-6.77	-3.52	-17.2	10.5	4.38	2.11	bad-chisq
pucI	0.946	0.244	0.289	1.49	4.06	-7.04	-3.61	-15.9	10.5	4.57	2.17	bad-chisq
acdA	0.946	0.244	0.135	2.22	4.05	-8.11	-3.86	-17.5	11.4	4.76	3.02	bad-chisq
group_7454	0.946	0.244	0.308	1.84	4.07	-7.5	-3.59	-16.4	10.9	4.55	2.26	bad-chisq
group_7624	0.946	0.244	0.55	1.29	4.07	-6.96	-3.63	-16.4	10.8	4.63	2.63	bad-chisq
ufaA1	0.946	0.244	1	0.458	4.06	-5.93	-3.56	-15.9	10.1	4.21	2.14	bad-chisq
COQ3_2	0.946	0.244	0.636	0.842	4.05	-6.31	-3.53	-16.2	10.1	4.23	2.03	bad-chisq
group_9329	0.946	0.244	0.335	1.43	4.07	-6.95	-3.58	-15.7	10.4	4.5	1.9	bad-chisq
group_9663	0.946	0.849	1	0.477	4.07	-6.05	-3.63	-15.8	10.4	4.27	2.54	bad-chisq
hscA	0.942	0.23	0.396	1.31	4.07	-6.86	-3.59	-15.8	10.4	4.6	2.19	bad-chisq
prs2	0.942	0.23	1	1.01	4.12	-6.11	-3.22	-13.9	9.09	4.47	0.252	bad-chisq
lldP	0.942	0.23	0.00668	3.74	3.95	-10.3	-4.31	-21	13.6	5.15	4.43	bad-chisq
bioD1	0.942	0.23	0.299	1.45	4.06	-7.08	-3.7	-16.2	10.7	4.53	2.85	bad-chisq
caiD	0.942	0.801	0.397	0.668	3.99	-6.29	-3.65	-16.1	10.7	4.5	2.36	bad-chisq
drgA	0.942	0.23	1	0.462	4.09	-5.98	-3.59	-15.6	10.2	4.35	2.38	bad-chisq
mmgC_10	0.942	0.23	0.0287	3.42	4	-9.74	-4.15	-20.1	12.7	4.77	4.18	bad-chisq
smf-1_2	0.942	0.23	0.00215	4.08	3.92	-10.9	-4.42	-21.6	14.5	5.9	4.39	bad-chisq
murU	0.942	0.23	0.0913	1.97	4.03	-7.62	-3.69	-16.4	10.8	4.73	2.17	bad-chisq
group_1386	0.942	0.23	0.643	1.2	4.08	-6.85	-3.71	-16.3	10.6	4.44	2.79	bad-chisq
sbnA	0.942	0.23	1	-1.24	4.08	-4.4	-3.67	-15.8	10.5	4.39	2.44	bad-chisq
mnmC	0.942	0.23	0.278	1.5	4.06	-7.06	-3.67	-15.9	10.5	4.52	2.25	bad-chisq
mrcB	0.942	0.23	0.0986	2.32	4.03	-8.29	-3.95	-17.9	11.7	4.77	3.4	bad-chisq
bioB	0.942	0.23	0.537	1.08	4.03	-6.64	-3.46	-16.9	10.5	4.46	1.84	bad-chisq
group_15941	0.942	0.23	0.0224	2.73	3.99	-8.85	-4.15	-18.6	12.2	4.9	3.66	bad-chisq
group_16087	0.942	0.23	0.396	1.48	4.06	-7.22	-3.77	-16.6	11	4.46	3.07	bad-chisq
nuoN	0.942	0.23	0.21	1.74	4.04	-7.57	-3.78	-17.1	11.4	4.63	3.26	bad-chisq
dapL	0.942	0.23	0.0644	2.44	4.02	-8.43	-3.99	-17.9	11.8	4.78	3.24	bad-chisq
group_18101	0.942	0.23	1	-1.01	4.06	-4.65	-3.75	-15.2	10.6	4.54	2.63	bad-chisq
tktA	0.942	0.23	1	-0.235	4.06	-5.34	-3.55	-15.8	10.4	4.51	2.44	bad-chisq
group_18912	0.942	0.23	0.136	2.05	4	-8.04	-3.76	-19.8	11.7	4.53	3.33	bad-chisq
group_20052	0.942	0.23	1	0.783	4.09	-6.38	-3.59	-16	10.5	4.54	2.82	bad-chisq
group_20074	0.942	0.23	0.498	1.29	4.07	-6.95	-3.62	-16.3	11	4.37	2.87	bad-chisq
pcaI_3	0.942	0.23	0.113	1.93	4.03	-7.67	-3.83	-16.8	11.1	4.53	2.84	bad-chisq
tdcB	0.942	0.23	0.251	1.23	4.01	-6.86	-3.62	-17.2	10.7	4.35	2.41	bad-chisq
yfcF	0.942	0.23	0.417	1.47	4.07	-7.19	-3.78	-16.5	10.9	4.44	2.88	bad-chisq
paiB	0.942	0.23	0.417	1.47	4.07	-7.19	-3.78	-16.5	10.9	4.44	2.88	bad-chisq
lldD	0.942	0.23	0.0067	3.73	3.95	-10.3	-4.32	-21	13.6	5.15	4.41	bad-chisq
group_2467	0.942	0.23	0.124	1.9	4.03	-7.66	-3.8	-16.9	11.2	4.6	2.91	bad-chisq
group_4934	0.942	0.23	1	0.61	4.07	-6.17	-3.53	-16.5	10.4	4.3	2.44	bad-chisq
group_5387	0.942	0.23	1	-0.889	4.09	-4.67	-3.59	-15.8	10.3	4.33	2.25	bad-chisq
lon_2	0.942	0.23	0.764	1.02	4.08	-6.56	-3.65	-15.7	10.4	4.28	2.51	bad-chisq
group_6946	0.942	0.23	0.131	1.85	4.03	-7.55	-3.77	-16.7	10.9	4.56	2.54	bad-chisq
virS_1	0.942	0.23	0.00415	2.77	3.93	-8.23	-3.81	-16	10.5	4.63	1.17	bad-chisq
group_8562	0.942	0.801	0.291	0.863	3.97	-6.6	-3.81	-16.7	11	4.5	2.93	bad-chisq
azr	0.942	0.23	0.0139	3.57	3.97	-10	-4.1	-20.6	13.3	5.13	4.31	bad-chisq
mmsB	0.942	0.23	0.072	3.18	4.03	-9.32	-3.98	-19.3	12.1	4.68	3.77	bad-chisq
pld	0.942	0.23	0.193	2.15	4.05	-8.08	-3.92	-17.7	11.5	4.69	3.51	bad-chisq
group_10789	0.939	0.216	1	0.472	4.09	-5.96	-3.42	-15.6	10.3	4.66	2.28	bad-chisq
group_11029	0.939	0.756	0.704	0.275	4	-5.87	-3.63	-15.9	10.5	4.39	2.46	bad-chisq
group_11410	0.939	0.216	1	-0.167	4.1	-5.37	-3.59	-15.6	10.3	4.32	2.21	bad-chisq
dctA_2	0.939	0.216	1	0.971	4.09	-6.55	-3.65	-16	10.4	4.39	2.69	bad-chisq
group_11669	0.939	0.216	1	-1.46	4.05	-4.27	-3.85	-14.9	10.7	4.61	2.67	bad-chisq
gudP_2	0.939	0.216	0.134	1.88	4.04	-7.62	-3.75	-16.7	11.1	4.74	2.53	bad-chisq
group_12430	0.939	0.216	0.672	0.963	4.03	-6.59	-3.58	-17	10.6	4.34	2.47	bad-chisq
group_13385	0.939	0.216	0.132	2.35	4.04	-8.43	-3.85	-18.4	12.1	5.1	4.13	bad-chisq
gltR_3	0.939	0.756	0.291	1.58	4.03	-7.57	-3.94	-17.7	11.7	4.67	3.48	bad-chisq
mneA	0.939	0.756	0.791	0.236	4	-5.84	-3.62	-15.9	10.5	4.4	2.43	bad-chisq
group_15102	0.939	0.216	0.346	1.54	4.06	-7.26	-3.85	-16.5	10.9	4.39	3.11	bad-chisq
group_17128	0.939	0.216	0.346	1.38	4.06	-6.97	-3.68	-15.9	10.6	4.44	2.5	bad-chisq
ybgC	0.939	0.216	0.102	1.91	4.03	-7.58	-3.8	-16.6	10.9	4.46	2.98	bad-chisq
mlaE	0.939	0.216	0.388	1.3	4.07	-6.85	-3.5	-15.9	10.5	4.71	2.23	bad-chisq
ribA	0.939	0.216	0.0714	2.07	4.02	-7.79	-3.78	-16.7	11.2	4.61	2.61	bad-chisq
group_23182	0.939	0.216	1	-2.59	4.12	-2.79	-3.48	-14.8	9.67	4.22	1.13	bad-chisq
pliG	0.939	0.216	0.0573	3.2	3.99	-9.68	-3.91	-22.8	13.1	4.89	4.09	bad-chisq
group_3165	0.939	0.216	1	0.965	4.09	-6.5	-3.48	-15.7	10.5	4.61	2.03	bad-chisq
rne	0.939	0.216	1	0.739	4.08	-6.25	-3.52	-15.5	10.4	4.33	2.2	bad-chisq
bacC_2	0.939	0.216	0.115	1.92	4.03	-7.66	-3.82	-16.7	11.1	4.49	2.81	bad-chisq
group_4913	0.939	0.216	0.388	1.35	4.07	-6.94	-3.77	-15.9	10.5	4.25	2.86	bad-chisq
group_6665	0.939	0.216	0.00267	4.25	3.92	-11.3	-4.82	-22.4	15	5.53	6.38	bad-chisq
group_7441	0.939	0.756	0.325	0.813	3.98	-6.52	-3.75	-16.5	10.9	4.53	2.69	bad-chisq
rpoN	0.939	0.216	0.0831	2.03	4.03	-7.78	-3.88	-16.8	11.1	4.5	3.04	bad-chisq
hom_2	0.939	0.216	0.0346	3.44	4.01	-9.79	-3.95	-19.4	13.1	5.56	3.82	bad-chisq
group_8561	0.939	0.216	0.102	1.99	4.03	-7.79	-3.88	-17	11.2	4.63	3.14	bad-chisq
mmgC_4	0.939	0.216	0.0781	2.4	4.03	-8.4	-3.98	-18.1	11.8	4.77	3.62	bad-chisq
group_9269	0.939	0.216	1	-1.52	4.05	-4.17	-3.88	-14.7	10.6	4.48	2.48	bad-chisq
mexB_1	0.939	0.216	0.444	1.31	4.07	-6.93	-3.76	-16.1	10.6	4.32	2.9	bad-chisq
dpgD	0.936	0.204	0.00381	3.87	3.93	-10.5	-4.51	-20.5	13.8	5.34	4.77	bad-chisq
outO	0.936	0.204	1	0.727	4.1	-6.2	-3.61	-15.5	10.1	4.27	2.27	bad-chisq
group_11307	0.936	0.204	0.196	2.72	4.05	-8.65	-3.62	-19.2	11.5	4.66	3	bad-chisq
glnL	0.936	0.204	0.0672	2.39	4.03	-8.31	-3.91	-17.7	11.7	4.73	3.24	bad-chisq
group_11683	0.936	0.204	1	-0.82	4.04	-4.86	-3.74	-15.4	10.6	4.52	2.61	bad-chisq
AAH1	0.936	0.204	0.433	1.24	4.08	-6.73	-3.66	-15.6	10.2	4.2	2.49	bad-chisq
prtR	0.936	0.204	0.0649	2.59	4.02	-8.79	-4.09	-18.8	12.5	4.76	4.08	bad-chisq
iscR_1	0.936	0.204	1	0.354	4.1	-5.83	-3.44	-15.5	10.2	4.61	2.26	bad-chisq
leuE_3	0.936	0.204	0.056	2.53	4.01	-8.64	-4.01	-18.6	12.2	4.91	3.45	bad-chisq
tatC	0.936	0.204	0.273	1.41	4.05	-6.96	-3.67	-16	10.5	4.43	2.61	bad-chisq
accA_1	0.936	0.204	0.136	1.86	4.04	-7.63	-3.86	-16.8	11.1	4.52	3.1	bad-chisq
dnaB	0.936	0.204	0.17	1.8	4.05	-7.52	-3.79	-16.6	11	4.46	2.84	bad-chisq
mmsA	0.936	0.204	0.0729	3.18	4.03	-9.31	-3.99	-19.2	12.1	4.66	3.75	bad-chisq
group_15182	0.936	0.204	0.0219	3.42	3.99	-9.7	-4.1	-19.7	12.7	4.97	3.74	bad-chisq
group_15230	0.936	0.204	1	0.94	4.09	-6.6	-3.73	-16.2	10.6	4.37	2.76	bad-chisq
uup	0.936	0.714	1	-0.355	4.03	-5.23	-3.6	-15.8	10.3	4.36	2.39	bad-chisq
nrdB	0.936	0.204	0.573	1.2	4.07	-6.82	-3.67	-16.1	10.6	4.42	2.71	bad-chisq
group_16928	0.936	0.714	0.321	0.897	4	-6.53	-3.66	-16.3	10.7	4.65	2.21	bad-chisq
group_1713	0.936	0.204	0.0126	3.9	3.97	-10.7	-4.4	-21.3	14.4	5.54	5.49	bad-chisq
group_17839	0.936	0.204	1	-1.08	4.05	-4.61	-3.8	-15.1	10.6	4.51	2.58	bad-chisq
dapF	0.936	0.204	1	-1.54	4.11	-3.94	-3.48	-15.4	10.1	4.4	1.83	bad-chisq
prmC	0.936	0.204	1	-0.0654	4.11	-5.45	-3.53	-15.6	10.2	4.4	2.27	bad-chisq
rlhA	0.936	0.204	0.22	1.61	4.04	-7.26	-3.68	-16.5	10.8	4.47	2.4	bad-chisq
mrcA	0.936	0.204	0.262	1.44	4.06	-6.96	-3.57	-16.3	10.4	4.37	2.19	bad-chisq
phzS	0.936	0.204	0.358	1.49	4.07	-7.2	-3.71	-16.6	10.9	4.61	3.09	bad-chisq
pgl	0.936	0.204	0.299	1.35	4.01	-7.03	-3.59	-17.7	10.8	4.39	2.43	bad-chisq
group_5775	0.936	0.204	0.0417	3.05	4.02	-8.95	-3.73	-18.1	11.7	4.99	2.49	bad-chisq
hipO	0.936	0.204	0.0867	1.91	4.03	-7.41	-3.67	-15.8	10.4	4.51	2.05	bad-chisq
group_6652	0.936	0.204	0.111	1.9	4.04	-7.58	-3.74	-16.5	10.9	4.65	2.58	bad-chisq
def_2	0.936	0.204	0.186	1.69	4.05	-7.31	-3.64	-16.2	10.7	4.73	2.25	bad-chisq
aidA	0.936	0.204	0.338	1.54	4.06	-7.26	-3.84	-16.5	10.9	4.41	3.14	bad-chisq
group_8134	0.936	0.204	0.183	1.69	4.05	-7.35	-3.7	-16.5	10.8	4.54	2.62	bad-chisq
group_8174	0.936	0.204	0.00257	4.24	3.92	-11.3	-4.86	-22.3	14.8	5.41	6.42	bad-chisq
rnd_1	0.936	0.019	0.635	-0.407	0.85	-10.6	-16.1	-6.07	8.93	19.4	13
linX	0.936	0.204	1	-0.181	4.1	-5.4	-3.53	-16	10.5	4.53	2.79	bad-chisq
group_8534	0.936	0.204	0.217	1.66	4.05	-7.35	-3.82	-16.5	10.8	4.4	3.03	bad-chisq
mmgC_8	0.936	0.204	0.113	1.92	4.03	-7.63	-3.81	-16.6	11	4.46	2.71	bad-chisq
fadH_1	0.936	0.204	0.107	1.94	4.03	-7.66	-3.84	-16.7	11	4.53	2.8	bad-chisq
lysC	0.936	0.204	0.433	1.24	4.08	-6.73	-3.66	-15.6	10.2	4.2	2.49	bad-chisq
pheT	0.933	0.192	0.0879	1.95	4.03	-7.6	-3.86	-16.3	10.8	4.36	2.92	bad-chisq
group_10568	0.933	0.192	0.561	1.68	4.03	-7.51	-3.63	-18.7	11.2	4.42	2.78	bad-chisq
hyuE	0.933	0.674	0.199	1.03	3.96	-6.78	-3.84	-16.8	11.1	4.42	3.06	bad-chisq
group_11549	0.933	0.674	0.492	0.535	3.99	-6.14	-3.62	-16	10.6	4.47	2.26	bad-chisq
pilT_1	0.933	0.192	0.182	1.73	4.04	-7.44	-3.74	-16.8	10.9	4.57	2.79	bad-chisq
glnS	0.933	0.674	0.109	1.37	3.95	-7.25	-3.91	-17.4	11.5	4.8	3.2	bad-chisq
yfdC	0.933	0.192	0.0231	3.58	3.98	-10	-4.35	-19.4	13.2	5.25	4.66	bad-chisq
gpsA	0.933	0.192	0.131	1.86	4.04	-7.54	-3.69	-16.4	11	4.61	2.41	bad-chisq
group_14772	0.933	0.192	0.021	3.85	4	-10.6	-4.47	-20.9	13.9	5.26	5.31	bad-chisq
group_14785	0.933	0.192	0.326	1.36	4.06	-6.91	-3.55	-15.8	10.7	4.42	2.43	bad-chisq
glnM	0.933	0.192	0.0904	1.97	4.04	-7.35	-3.43	-15.3	10.2	4.82	1.11	bad-chisq
gltX	0.933	0.674	0.386	0.812	4	-6.5	-3.76	-16.5	10.8	4.46	2.77	bad-chisq
sigW	0.933	0.192	0.78	0.89	4.03	-6.53	-3.56	-17	10.7	4.41	2.55	bad-chisq
lgt	0.933	0.192	0.174	1.73	4.04	-7.46	-3.8	-16.7	11	4.57	3.06	bad-chisq
group_15878	0.933	0.674	0.803	0.25	4.01	-5.86	-3.62	-16	10.5	4.43	2.59	bad-chisq
group_16156	0.933	0.192	0.00539	3.72	3.94	-10.2	-4.31	-20.7	13.4	5	4.34	bad-chisq
atpD1	0.933	3.85e-17	3.93e-05	-2.58	3.29	-2.64	-3.21	-10.8	7.85	3.05	0.449	matrix-inversion-error
hmp	0.933	0.192	0.144	1.82	4.04	-7.53	-3.75	-16.6	11.1	4.64	2.82	bad-chisq
group_18899	0.933	0.192	0.321	1.52	4.06	-7.21	-3.78	-16.4	10.8	4.4	3.07	bad-chisq
typA	0.933	0.192	0.156	1.87	4.04	-7.66	-3.89	-16.8	11.3	4.4	3.3	bad-chisq
group_2606	0.933	0.192	0.123	2.22	4.04	-8.13	-3.83	-17.7	11.6	4.77	3.14	bad-chisq
norG_2	0.933	0.192	0.502	1.14	4.07	-6.64	-3.55	-15.9	10.3	4.39	2.09	bad-chisq
group_4287	0.933	0.674	0.231	1.58	4.02	-7.53	-3.91	-17.8	11.6	4.75	3.25	bad-chisq
group_6099	0.933	0.192	0.567	1.18	4.05	-6.86	-3.64	-17.3	10.8	4.34	2.71	bad-chisq
ppk	0.933	0.192	0.0207	2.48	3.98	-8.35	-4.02	-17.5	11.6	4.58	3.13	bad-chisq
metC	0.933	0.192	0.338	1.38	4.06	-6.98	-3.67	-16	10.6	4.46	2.53	bad-chisq
hmrR_1	0.933	0.192	0.867	1.06	4.09	-6.55	-3.45	-15.6	10.3	4.69	1.99	bad-chisq
group_8744	0.933	0.674	1	0.456	4.03	-6.11	-3.68	-16.2	10.6	4.37	2.61	bad-chisq
group_8769	0.933	0.192	1	-0.207	4.06	-5.37	-3.59	-15.7	10.4	4.42	2.45	bad-chisq
cnbA	0.933	0.192	0.618	1.03	4.08	-6.52	-3.58	-15.5	10.3	4.31	2.21	bad-chisq
fadI	0.933	0.192	0.442	1.34	4.07	-6.96	-3.68	-16.2	10.6	4.47	2.62	bad-chisq
group_10122	0.93	0.181	0.0691	1.94	3.98	-7.78	-3.74	-18.9	11.4	4.44	2.97	bad-chisq
entB	0.93	0.181	1	0.835	4.04	-6.46	-3.59	-16.9	10.6	4.31	2.56	bad-chisq
group_11130	0.93	0.181	0.182	1.72	4.04	-7.44	-3.79	-16.7	11	4.57	3	bad-chisq
group_11505	0.93	0.181	0.241	1.59	4.06	-7.22	-3.71	-16.3	10.7	4.42	2.55	bad-chisq
cysW	0.93	0.181	0.0803	2.02	4.02	-7.73	-3.92	-16.6	10.9	4.4	3.03	bad-chisq
pldh-t	0.93	0.637	0.216	1.15	3.98	-6.98	-3.88	-17.2	11.3	4.49	3.25	bad-chisq
lysP	0.93	0.181	0.118	1.89	4.01	-7.75	-3.92	-17.4	11.4	4.54	3.39	bad-chisq
hisI	0.93	0.181	0.595	1.17	4.09	-6.53	-3.35	-15.1	9.94	4.7	1.45	bad-chisq
aspS	0.93	0.181	1	-0.34	4.07	-5.26	-3.56	-16.1	10.5	4.44	2.58	bad-chisq
gpmI	0.93	0.181	0.0545	2.99	4	-9.19	-3.86	-20.5	12.4	4.83	3.48	bad-chisq
group_13723	0.93	0.181	0.628	1.5	4.04	-7.24	-3.52	-18.2	11	4.48	2.89	bad-chisq
gltC_2	0.93	0.181	0.000687	4.69	3.87	-12.3	-5.25	-24.5	16.5	5.83	7.49	bad-chisq
group_15108	0.93	0.181	1	0.695	4.06	-6.26	-3.46	-16.7	10.5	4.48	2.72	bad-chisq
group_15279	0.93	0.181	0.121	1.89	4.03	-7.64	-3.87	-16.9	11.1	4.48	3.12	bad-chisq
group_17070	0.93	0.181	0.154	1.82	4.04	-7.54	-3.91	-16.6	10.9	4.33	3.26	bad-chisq
rodZ	0.93	0.181	0.456	1.47	4.06	-7.24	-3.8	-16.7	11	4.5	2.99	bad-chisq
amtB_2	0.93	0.181	0.144	1.87	4.04	-7.64	-3.87	-16.8	11.2	4.41	3.31	bad-chisq
group_21412	0.93	0.181	0.012	3.8	3.98	-10.4	-4.27	-20.5	13.8	5.37	4.57	bad-chisq
group_2723	0.93	0.637	0.0597	1.46	3.91	-7.3	-3.99	-17.3	11.5	4.5	3.19	bad-chisq
group_3402	0.93	0.181	1	-4.25	4.1	-1.37	-3.66	-15.8	10.4	4.3	2.2	bad-chisq
group_3768	0.93	0.637	0.28	0.868	3.97	-6.6	-3.76	-16.7	11.1	4.53	3.08	bad-chisq
pdhD	0.93	0.637	0.693	0.652	4.02	-6.36	-3.76	-16.4	10.8	4.43	2.86	bad-chisq
group_5479	0.93	0.637	1	-0.0219	4	-5.55	-3.59	-15.8	10.4	4.39	2.39	bad-chisq
xcpQ	0.93	0.181	0.0231	2.8	3.99	-9.06	-4.29	-19	12.6	4.84	4.24	bad-chisq
gdhA_2	0.93	0.181	1	0.715	4.09	-6.28	-3.58	-15.8	10.5	4.34	2.73	bad-chisq
group_8883	0.93	0.181	0.0212	3.36	3.99	-9.73	-4.05	-20.9	13	4.98	4.03	bad-chisq
cbpA	0.93	0.181	0.125	1.91	4.04	-7.67	-3.83	-16.8	11.2	4.53	3.38	bad-chisq
group_9002	0.93	0.181	0.23	1.65	4.05	-7.33	-3.71	-16.4	10.9	4.41	2.52	bad-chisq
group_987	0.93	0.181	0.58	1.17	4.07	-6.78	-3.62	-16.3	10.6	4.52	2.82	bad-chisq
macB	0.93	0.181	0.151	1.78	4.03	-7.49	-3.78	-16.8	11	4.54	2.81	bad-chisq
spoT	0.927	0.171	1	0.59	4.06	-6.13	-3.51	-16.4	10.3	4.35	2.54	bad-chisq
oprM	0.927	0.171	0.0688	2.12	4.02	-7.9	-4	-16.9	11.1	4.4	3.44	bad-chisq
yjhB_2	0.927	0.601	0.905	0.0926	3.99	-5.69	-3.62	-16	10.4	4.33	2.46	bad-chisq
sstT	0.927	0.601	1	-0.464	4.01	-5.17	-3.62	-16	10.5	4.36	2.5	bad-chisq
group_11778	0.927	0.171	1	0.452	4.07	-5.97	-3.51	-16	10.3	4.45	2.34	bad-chisq
ssuR	0.927	0.171	0.0617	2.1	4.02	-7.79	-3.88	-16.6	11	4.49	2.87	bad-chisq
engB	0.927	0.171	0.322	1.39	4.06	-6.98	-3.65	-15.9	10.6	4.49	2.57	bad-chisq
yaeQ	0.927	0.171	1	0.923	4.09	-6.44	-3.67	-15.6	10.2	4.24	2.61	bad-chisq
group_14425	0.927	0.171	0.119	1.83	4.03	-7.48	-3.54	-16.7	11	4.86	2.61	bad-chisq
group_14571	0.927	0.171	1	0.954	4.09	-6.56	-3.64	-16.2	10.5	4.45	2.99	bad-chisq
nadB	0.927	0.171	1	-1.53	4.1	-4.02	-3.58	-15.7	10.3	4.37	2.17	bad-chisq
mltB	0.927	0.171	0.267	1.56	4.06	-7.18	-3.74	-16.2	10.7	4.33	2.84	bad-chisq
qseB_2	0.927	0.171	0.324	1.5	4.06	-7.17	-3.76	-16.3	10.8	4.34	3.05	bad-chisq
rtcB_1	0.927	0.171	1	-1.05	4.08	-4.56	-3.66	-15.8	10.4	4.38	2.4	bad-chisq
group_19169	0.927	0.171	1	0.886	4.08	-6.45	-3.62	-15.8	10.5	4.26	2.58	bad-chisq
nfuA	0.927	0.601	0.152	1.11	3.95	-6.85	-3.83	-16.8	11.1	4.52	2.95	bad-chisq
ddl_1	0.927	0.171	1	0.487	4.09	-6.04	-3.58	-15.8	10.4	4.51	2.22	bad-chisq
group_2192	0.927	0.171	0.0187	2.79	3.98	-8.96	-4.16	-18.8	12.5	4.89	3.96	bad-chisq
group_2513	0.927	0.171	0.013	3.54	3.98	-9.85	-4.25	-20	12.8	4.72	4.44	bad-chisq
group_4765	0.927	0.601	0.166	1.73	4	-7.82	-3.98	-18.4	12	4.94	3.51	bad-chisq
gsiA	0.927	0.171	0.131	1.85	4.04	-7.47	-3.66	-16.3	10.8	4.68	2.22	bad-chisq
bioF	0.927	0.171	0.114	1.9	4.03	-7.63	-3.84	-16.7	11	4.53	3.14	bad-chisq
hxcR_1	0.927	0.171	0.479	1.14	4.07	-6.64	-3.54	-15.8	10.3	4.39	2.1	bad-chisq
group_6217	0.927	0.171	0.0238	2.75	3.98	-8.94	-4.14	-19	12.5	4.96	3.79	bad-chisq
isfD	0.927	0.171	1	0.677	4.04	-6.3	-3.56	-16.8	10.6	4.42	2.45	bad-chisq
group_711	0.927	0.171	1	-0.76	4.08	-4.83	-3.6	-15.9	10.4	4.37	2.41	bad-chisq
infB	0.927	0.00414	0.784	-0.219	0.794	-10.8	-16.2	-5.59	8.98	19.6	13
potE	0.927	0.171	1	0.859	4.08	-6.36	-3.45	-15.8	10.4	4.55	2.1	bad-chisq
aceE	0.927	0.601	0.233	0.937	3.97	-6.64	-3.75	-16.5	11	4.55	2.82	bad-chisq
maeA	0.927	0.171	0.039	3.33	4.01	-9.57	-4.01	-19.7	12.6	4.92	3.83	bad-chisq
group_9331	0.927	0.171	1	0.975	4.09	-6.46	-3.48	-15.6	10.2	4.59	1.68	bad-chisq
fadA_2	0.927	0.171	0.00302	4.14	3.93	-11	-4.77	-21.7	14.5	5.35	6.08	bad-chisq
kgtP_1	0.923	0.161	0.286	1.55	4.06	-7.21	-3.76	-16.4	10.8	4.46	3.1	bad-chisq
group_10393	0.923	0.161	0.35	1.46	4.06	-7.17	-3.57	-16.7	11.1	4.69	2.95	bad-chisq
cysD	0.923	0.161	0.409	1.33	4.07	-6.89	-3.65	-15.9	10.5	4.28	2.47	bad-chisq
group_11879	0.923	0.161	0.011	3.75	3.97	-10.3	-4.45	-20.1	13.7	5.1	5.05	bad-chisq
ftsH	0.923	0.161	0.332	1.44	4.06	-7.11	-3.56	-16.6	11	4.81	3.15	bad-chisq
zapE	0.923	0.161	0.088	1.89	4.04	-7.3	-3.6	-15.5	10.1	4.49	1.7	bad-chisq
golD	0.923	0.161	0.274	1.36	4.06	-6.81	-3.46	-15.5	10.3	4.66	2.2	bad-chisq
mraY	0.923	0.161	0.111	1.85	4.04	-7.46	-3.65	-16.9	10.7	4.46	2.45	bad-chisq
leuD	0.923	0.161	0.39	1.19	4.04	-6.81	-3.58	-17	10.6	4.32	2.43	bad-chisq
dmlR_4	0.923	0.161	0.172	1.7	4.04	-7.32	-3.67	-16.2	10.9	4.27	2.66	bad-chisq
group_14494	0.923	0.161	0.0824	1.99	4.02	-7.7	-3.78	-16.7	11.1	4.54	3.13	bad-chisq
group_1599	0.923	0.161	0.096	1.91	4.03	-7.51	-3.61	-16.3	10.9	4.6	2.32	bad-chisq
rarA	0.923	0.161	0.0508	2.67	3.98	-8.75	-3.79	-20.6	12.1	4.6	3.5	bad-chisq
group_17243	0.923	0.161	0.225	1.64	4.05	-7.33	-3.72	-16.5	10.9	4.54	2.98	bad-chisq
lrp_7	0.923	0.161	0.0222	3.32	4.01	-9.41	-4.01	-19.1	12.2	4.71	3.84	bad-chisq
group_19173	0.923	0.161	1	-0.968	4.06	-4.69	-3.73	-15.3	10.6	4.55	2.63	bad-chisq
acoB	0.923	6.28e-64	1.41e-20	-9.71	1.34	1.9	-1.2	-11	6.33	-2.53	13	bad-chisq
group_2581	0.923	0.161	0.0312	2.39	3.99	-8.29	-4.05	-17.5	11.6	4.56	3.53	bad-chisq
group_3169	0.923	0.161	0.22	1.62	4.05	-7.26	-3.74	-16.3	10.7	4.42	2.65	bad-chisq
group_3207	0.923	0.161	0.22	1.59	4.06	-7.14	-3.75	-15.8	10.5	4.26	2.7	bad-chisq
group_3643	0.923	0.568	0.413	0.64	3.99	-6.29	-3.7	-16.2	10.7	4.54	2.63	bad-chisq
group_4353	0.923	0.568	0.236	1.23	4.01	-6.92	-3.81	-16.5	10.9	4.43	2.92	bad-chisq
yejE	0.923	0.161	0.362	1.42	4.05	-7.1	-3.54	-17.4	10.9	4.55	3	bad-chisq
acsA	0.923	0.161	0.151	3.03	4.05	-9.05	-3.88	-18.8	11.8	4.58	3.53	bad-chisq
group_7200	0.923	0.161	1	-0.798	4.05	-4.88	-3.76	-15.4	10.6	4.46	2.92	bad-chisq
astC_2	0.923	0.568	0.292	0.82	3.97	-6.51	-3.73	-16.4	10.9	4.61	2.72	bad-chisq
mfd	0.923	0.568	1	-0.161	4	-5.43	-3.59	-15.8	10.4	4.38	2.43	bad-chisq
glsA	0.92	0.152	0.103	1.99	4.03	-7.78	-3.89	-17	11.2	4.58	3.07	bad-chisq
group_1087	0.92	0.537	0.392	0.581	3.98	-6.08	-3.63	-15.6	10.2	4.37	2.17	bad-chisq
group_11213	0.92	0.152	0.674	0.995	4.08	-6.52	-3.63	-15.7	10.4	4.34	2.48	bad-chisq
envZ	0.92	0.0674	0.575	-0.462	0.817	-10.5	-16.1	-5.63	9.2	19.4	13
group_1209	0.92	0.152	0.312	1.35	4.04	-6.95	-3.56	-17.2	10.7	4.2	2.57	bad-chisq
nikA	0.92	0.152	1	0.839	4.07	-6.39	-3.43	-16.7	10.5	4.51	2.74	bad-chisq
group_14149	0.92	0.843	0.428	0.734	0.96	-12	-16.9	-4.59	9.53	20.3	13.7
group_14767	0.92	0.152	1	-2.33	4.07	-3.18	-3.9	-13	9.96	4.39	1.45	bad-chisq
lnt	0.92	0.537	0.04	1.87	3.94	-7.85	-3.98	-18.5	11.9	4.69	3.15	bad-chisq
group_15255	0.92	0.537	0.087	1.46	3.95	-7.39	-3.98	-17.6	11.7	4.72	3.18	bad-chisq
acrA	0.92	0.152	0.0674	2.12	4.02	-7.9	-3.98	-16.8	11.1	4.41	3.46	bad-chisq
purT	0.92	0.537	0.289	0.991	3.99	-6.76	-3.76	-16.9	11.1	4.64	3.23	bad-chisq
cysA_1	0.92	0.152	0.0615	2.1	4.02	-7.79	-3.89	-16.5	10.9	4.47	2.86	bad-chisq
iutA_2	0.92	0.152	0.00165	4.26	3.91	-11.3	-4.62	-22.5	15.2	5.94	5.57	bad-chisq
group_19143	0.92	0.152	0.027	3.57	3.99	-10	-4.25	-19.7	13.2	5.31	4.8	bad-chisq
msrA	0.92	0.152	1	-0.825	4.06	-4.8	-3.66	-15.7	10.5	4.43	2.44	bad-chisq
czcC	0.92	0.152	0.16	1.59	4.03	-7.22	-3.58	-17.4	10.7	4.44	2.51	bad-chisq
group_4107	0.92	0.152	0.119	1.77	4.04	-7.23	-3.68	-15.4	10.2	4.33	2.11	bad-chisq
dld	0.92	0.152	0.196	3.19	4.05	-9.4	-3.93	-19.3	12.3	4.87	3.67	bad-chisq
btuD_3	0.92	0.537	0.214	0.947	3.96	-6.54	-3.66	-16.2	10.6	4.56	2.04	bad-chisq
group_5306	0.92	0.152	0.362	1.47	4.06	-7.16	-3.75	-16.4	10.9	4.42	3.01	bad-chisq
ssuC_3	0.92	0.152	0.323	1.48	4.06	-7.17	-3.7	-16.6	10.9	4.53	2.71	bad-chisq
group_6608	0.92	0.152	0.742	0.893	4.04	-6.49	-3.61	-16.9	10.5	4.24	2.58	bad-chisq
group_7478	0.92	0.152	0.347	1.45	4.04	-6.95	-3.43	-17.2	10.3	4.41	1.87	bad-chisq
group_8017	0.92	0.152	1	0.871	4.1	-6.16	-3.71	-14.7	9.43	3.76	2.64	bad-chisq
rhaS_4	0.92	0.152	0.376	2.26	4.11	-7.04	-2.84	-12.4	8.4	4.93	-1.89	bad-chisq
aceF_2	0.92	0.537	0.38	0.646	3.98	-6.25	-3.68	-16	10.6	4.42	2.61	bad-chisq
czcR	0.917	0.143	0.173	1.75	4.04	-7.45	-3.69	-17.3	10.9	4.48	2.7	bad-chisq
craA	0.917	0.143	0.206	1.7	4.05	-7.45	-3.76	-16.7	11.1	4.46	3.15	bad-chisq
phnW	0.917	0.507	0.328	0.766	3.98	-6.41	-3.68	-16.3	10.7	4.5	2.44	bad-chisq
mltF_2	0.917	0.143	0.0211	2.75	4.04	-7.66	-3.02	-13.1	8.99	5.27	-1.45	bad-chisq
C1-hpah_2	0.917	0.507	0.453	0.55	3.99	-6.13	-3.64	-15.9	10.5	4.42	2.35	bad-chisq
group_14057	0.917	0.143	1	0.369	4.11	-5.69	-3.43	-14.8	9.67	4.34	1.41	bad-chisq
guaA	0.917	0.143	0.00813	3.56	3.96	-9.87	-4.07	-19.9	13.2	4.8	3.85	bad-chisq
ppc	0.917	0.143	0.0115	3.75	3.97	-10.3	-4.41	-20.1	13.7	5.14	5.03	bad-chisq
sfnG	0.917	0.507	0.181	1.02	3.96	-6.69	-3.8	-16.4	10.9	4.5	2.76	bad-chisq
group_16901	0.917	0.507	0.0195	2.23	3.93	-8.43	-4.17	-19	12.6	5.04	3.75	bad-chisq
group_17847	0.917	0.143	0.143	1.81	4.04	-7.52	-3.61	-16.7	11.1	4.87	2.88	bad-chisq
group_17859	0.917	0.143	1	0.925	4.09	-6.42	-3.64	-15.6	10.2	4.22	2.6	bad-chisq
group_21451	0.917	0.507	0.0857	1.5	3.95	-7.49	-4	-17.9	12	4.76	3.9	bad-chisq
group_2239	0.917	0.507	0.159	1.72	4	-7.78	-3.95	-18.3	12	4.95	3.48	bad-chisq
cobB	0.917	0.507	0.0105	2.12	3.89	-8.01	-4.02	-17.8	11.7	5	2.47	bad-chisq
cysL	0.917	0.143	0.00131	4.52	3.9	-11.9	-5.03	-23.6	16	5.76	7.19	bad-chisq
sucA	0.917	0.143	0.095	1.97	4.03	-7.67	-3.92	-16.6	10.9	4.4	3.29	bad-chisq
phnX	0.917	0.143	0.428	1.46	4.07	-7.19	-3.77	-16.6	10.9	4.48	2.98	bad-chisq
mazG	0.917	0.143	0.346	1.51	4.06	-7.23	-3.62	-16.8	11.1	4.79	3.39	bad-chisq
group_6092	0.917	0.143	0.18	1.67	4.05	-7.28	-3.71	-16.3	10.7	4.38	2.66	bad-chisq
astE	0.917	0.507	0.229	0.95	3.97	-6.67	-3.75	-16.6	11	4.68	2.81	bad-chisq
entE	0.917	0.143	0.757	0.833	4.04	-6.39	-3.52	-16.7	10.4	4.35	2.27	bad-chisq
pdaC	0.917	0.143	1	1.03	4.08	-6.66	-3.65	-16.2	10.6	4.52	2.71	bad-chisq
group_8185	0.917	0.143	0.199	1.65	4.04	-7.34	-3.74	-16.9	10.9	4.47	2.83	bad-chisq
uctC_1	0.917	0.143	0.415	1.45	4.07	-7.14	-3.75	-16.4	10.9	4.41	2.86	bad-chisq
ilvB	0.917	0.143	0.0746	2.06	4.02	-7.79	-3.82	-16.8	11.1	4.73	2.76	bad-chisq
yjgH	0.914	0.135	0.511	1.13	4.08	-6.65	-3.61	-15.7	10.4	4.3	2.57	bad-chisq
group_12438	0.914	0.135	1	0.987	4.09	-6.47	-3.59	-15.6	10.2	4.32	2.15	bad-chisq
ampC	0.914	0.135	0.159	1.56	4	-7.26	-3.62	-18.1	10.9	4.38	2.56	bad-chisq
ompR	0.914	0.0978	0.845	-0.155	0.788	-10.9	-16.2	-5.07	9.26	19.5	13.1
group_14257	0.914	0.135	0.141	2.66	4.01	-8.76	-3.66	-20.7	12.1	4.67	3.49	bad-chisq
asd	0.914	0.48	0.126	1.35	3.95	-7.27	-3.94	-17.7	11.6	4.66	3.21	bad-chisq
lipA_2	0.914	1.87e-56	2.11e-17	-7.41	1.36	1.08	-0.123	-6.44	3.39	-1.58	6.26	bad-chisq
ytrE	0.914	0.48	0.112	1.2	3.94	-6.92	-3.85	-16.8	11.1	4.44	2.98	bad-chisq
decR_2	0.914	0.135	0.00572	3.87	3.95	-10.5	-4.31	-20.4	13.9	5.19	4.72	bad-chisq
dsbA	0.914	0.135	0.00117	4.14	3.89	-11	-4.65	-22.4	14.6	5.2	5.52	bad-chisq
group_1631	0.914	0.135	0.0608	2.11	4.02	-7.82	-3.82	-16.7	11.1	4.47	2.87	bad-chisq
modA	0.914	0.135	1	0.608	4.05	-6	-3.4	-15.8	9.94	4.33	1.71	bad-chisq
purC	0.914	0.135	0.0758	2.63	4	-8.71	-3.77	-20.5	12.1	4.57	3.5	bad-chisq
group_2635	0.914	0.135	1	0.0967	4.1	-5.61	-3.58	-15.6	10.2	4.29	2.46	bad-chisq
ygiC	0.914	0.48	0.0441	2.15	3.96	-8.46	-4.24	-19.2	12.8	5.02	4.37	bad-chisq
ydcO_2	0.914	0.48	0.185	1.22	3.98	-7.1	-3.92	-17.3	11.4	4.6	3.43	bad-chisq
cnrB	0.914	0.936	0.0882	1.73	1.11	-14.6	-20.9	-12.5	6.86	24.7	17.2
ansA	0.914	0.135	0.0185	2.78	3.98	-8.95	-4.15	-18.8	12.5	4.9	3.97	bad-chisq
group_7153	0.914	0.48	0.111	1.55	3.98	-7.38	-3.93	-17.2	11.3	4.57	3.34	bad-chisq
dmlR_5	0.914	0.48	0.082	1.31	3.93	-7.04	-3.83	-16.8	11.2	4.57	2.85	bad-chisq
group_10056	0.911	0.127	0.104	2.16	4.04	-7.87	-3.73	-16.8	11	4.63	2.38	bad-chisq
mymA	0.911	0.453	0.678	0.217	3.99	-5.77	-3.62	-15.7	10.3	4.36	2.39	bad-chisq
group_10772	0.911	0.127	0.0276	2.61	4	-8.55	-3.94	-17.9	11.8	4.89	3.08	bad-chisq
map_2	0.911	0.127	0.00946	2.88	3.95	-8.99	-4.2	-18.8	12.3	4.9	3.8	bad-chisq
ssuA_2	0.911	0.453	0.0295	2.13	3.94	-8.29	-4.12	-19.4	12.4	4.82	3.7	bad-chisq
dnaA	0.911	0.453	0.231	1.23	4.01	-6.91	-3.81	-16.5	10.8	4.42	2.92	bad-chisq
xamoA	0.911	0.127	1	-1.73	4.05	-3.97	-3.9	-14.5	10.6	4.54	2.48	bad-chisq
icd_1	0.911	0.127	1	0.836	4.08	-6.43	-3.56	-16	10.7	4.36	2.88	bad-chisq
yhdE	0.911	0.127	1	0.276	4.09	-5.8	-3.6	-15.7	10.2	4.32	2.54	bad-chisq
ycaO	0.911	0.453	0.0134	2.43	3.9	-8.91	-4.38	-20.1	13.4	5.27	4.5	bad-chisq
group_12577	0.911	0.453	0.0586	1.93	3.97	-7.97	-4	-18.9	12	4.74	3.42	bad-chisq
group_12650	0.911	0.127	1	-0.128	4.05	-5.45	-3.52	-15.8	10.5	4.54	2.54	bad-chisq
carB_1	0.911	0.127	0.117	1.92	4.03	-7.69	-3.75	-16.9	11.3	4.65	3.62	bad-chisq
acs	0.911	0.453	0.533	0.399	3.99	-5.96	-3.64	-15.8	10.4	4.37	2.43	bad-chisq
rapZ	0.911	0.127	1	0.443	4.09	-5.96	-3.49	-15.8	10.3	4.53	2.73	bad-chisq
dgt	0.911	0.453	0.38	0.578	3.97	-6.1	-3.6	-16.1	10.3	4.37	2.25	bad-chisq
group_14213	0.911	0.453	0.454	0.575	3.99	-6.2	-3.73	-16.1	10.6	4.34	2.65	bad-chisq
group_15095	0.911	0.127	0.0634	2.01	4	-7.64	-3.66	-16.7	10.9	4.79	2.47	bad-chisq
yhhW_2	0.911	0.453	0.123	1.31	3.96	-7.11	-3.93	-17.1	11.3	4.43	3.21	bad-chisq
dmlR_17	0.911	0.127	0.341	1.4	4.06	-7.01	-3.51	-16.2	10.8	4.85	2.7	bad-chisq
group_16947	0.911	0.127	0.196	1.64	4.06	-7.21	-3.49	-16.1	10.7	4.83	2.37	bad-chisq
group_3024	0.911	0.127	0.0287	3.48	4	-9.84	-4.08	-19.3	13.1	5.3	4.27	bad-chisq
cmoA	0.911	0.127	0.00556	2.76	3.94	-8.58	-3.94	-17.6	11.6	4.84	2.56	bad-chisq
group_3819	0.911	0.127	0.0503	2.12	4.02	-7.66	-3.67	-15.9	10.6	4.52	1.97	bad-chisq
group_3952	0.911	0.127	1	0.219	4.07	-5.78	-3.55	-16.1	10.4	4.43	2.39	bad-chisq
group_4345	0.911	0.127	0.216	1.48	4.04	-6.98	-3.61	-16	10.4	4.38	2.23	bad-chisq
gltP_1	0.911	0.127	0.0435	2.2	4.01	-7.91	-3.78	-16.7	11.1	4.73	2.64	bad-chisq
group_8018	0.911	0.127	1	-1.23	4.05	-4.44	-3.79	-15	10.6	4.56	2.5	bad-chisq
plsB	0.911	0.127	1	0.66	4.09	-6.13	-3.49	-15.5	10.3	4.43	2.26	bad-chisq
rnhA	0.911	0.127	0.139	1.8	4.04	-7.43	-3.72	-16.5	10.8	4.44	2.66	bad-chisq
group_11575	0.907	0.12	0.0684	3.42	4.02	-9.78	-4.11	-19.2	12.9	5.3	4.46	bad-chisq
argH	0.907	0.12	0.0319	3.49	4.02	-9.85	-4.18	-19.3	12.9	5.02	4.5	bad-chisq
cbdA	0.907	0.12	1	0.701	4.07	-6.23	-3.48	-16.6	10.3	4.33	2.36	bad-chisq
corA	0.907	0.12	0.0699	2.05	4.02	-7.76	-3.67	-16.8	11.2	4.89	2.83	bad-chisq
kdpE	0.907	0.12	0.646	0.978	4.07	-6.51	-3.57	-15.9	10.4	4.28	2.31	bad-chisq
thiG	0.907	0.12	0.131	1.82	4.03	-7.52	-3.75	-16.8	11	4.66	3.1	bad-chisq
gltA	0.907	0.428	1	-0.199	4.01	-5.38	-3.57	-15.9	10.4	4.38	2.37	bad-chisq
group_16081	0.907	0.12	0.196	1.64	4.05	-7.23	-3.72	-16	10.6	4.41	2.82	bad-chisq
accC	0.907	0.12	0.0964	1.93	4.02	-7.65	-3.64	-17	11.2	4.89	3.23	bad-chisq
adk	0.907	0.12	0.184	1.72	4.04	-7.43	-3.69	-16.8	11	4.7	2.87	bad-chisq
group_1795	0.907	0.12	0.3	1.23	4.01	-6.89	-3.52	-17.6	10.8	4.47	2.93	bad-chisq
corC	0.907	0.428	0.0394	1.72	3.92	-7.78	-4.11	-18.3	12.1	4.82	3.58	bad-chisq
pxpA	0.907	0.428	0.439	1.2	4.01	-7.02	-3.66	-18.1	11.2	4.46	3.01	bad-chisq
group_2022	0.907	0.12	0.0569	2.82	3.98	-9.01	-3.7	-21.4	12.5	4.83	3.69	bad-chisq
cbbA	0.907	0.428	0.0137	2.37	3.92	-8.71	-4.28	-19.6	13.1	5.14	4.18	bad-chisq
group_2301	0.907	0.12	0.0834	2.86	4.02	-8.77	-3.62	-20.1	11.5	4.47	2.86	bad-chisq
group_2357	0.907	0.12	1	-0.236	4.05	-5.33	-3.59	-15.5	10.4	4.33	2.31	bad-chisq
blh_1	0.907	0.12	0.371	2.29	4.11	-7.03	-2.81	-12.2	8.28	4.91	-1.97	bad-chisq
pcaK_4	0.907	0.428	0.0101	2.45	3.9	-8.87	-4.41	-19.9	13.3	5.09	4.56	bad-chisq
yliI	0.907	0.12	0.0852	2.93	4.02	-9.02	-3.83	-19.7	12.1	4.78	3.44	bad-chisq
waaA	0.907	0.428	0.614	0.33	3.99	-5.91	-3.62	-15.9	10.5	4.43	2.52	bad-chisq
rnr	0.907	0.12	0.362	1.45	4.07	-7.09	-3.71	-16.2	10.8	4.27	2.9	bad-chisq
proB	0.907	0.12	0.00808	4.2	3.95	-11.3	-4.66	-22.5	15.2	5.76	6.4	bad-chisq
group_5575	0.907	0.12	1	-0.106	4.09	-5.43	-3.54	-15.8	10.3	4.37	2.23	bad-chisq
group_6764	0.907	0.12	0.0135	3.71	3.98	-10.2	-4.35	-20.2	13.5	5.22	5.1	bad-chisq
group_7990	0.907	0.12	1	-0.988	4.07	-4.62	-3.65	-15.7	10.4	4.33	2.25	bad-chisq
bdhA	0.907	0.428	0.447	0.543	3.99	-6.09	-3.63	-15.7	10.4	4.39	2.25	bad-chisq
group_8123	0.907	0.12	1	0.364	4.11	-5.75	-3.39	-15.1	9.92	4.53	1.74	bad-chisq
group_8553	0.907	0.12	0.032	2.31	3.99	-8.05	-3.83	-16.9	11.3	4.82	2.61	bad-chisq
hisP	0.907	0.12	0.183	1.65	4.05	-7.28	-3.61	-16.3	10.9	4.63	2.86	bad-chisq
lip1	0.904	0.405	0.0664	1.37	3.92	-7.1	-3.91	-16.9	11.1	4.52	3.01	bad-chisq
czcS	0.904	0.113	0.0838	1.82	4.01	-7.35	-3.6	-17.2	10.5	4.26	2.28	bad-chisq
yccS_2	0.904	0.113	1	0.54	4.04	-6.06	-3.53	-16.1	10.3	4.3	2.37	bad-chisq
copA_2	0.904	0.113	0.0535	2.18	4	-7.99	-3.86	-17.4	11.3	4.61	3.02	bad-chisq
mdtA_2	0.904	0.113	0.00134	4.3	3.89	-11.4	-4.87	-22.3	15.4	5.44	6.59	bad-chisq
lrp_5	0.904	0.113	0.139	1.75	4.03	-7.27	-3.39	-17.3	10.5	4.48	1.93	bad-chisq
group_13962	0.904	0.405	0.327	0.901	4	-6.61	-3.76	-16.6	10.9	4.5	3.07	bad-chisq
fgd	0.904	0.113	0.26	1.51	4.07	-7.04	-3.68	-15.8	10.4	4.34	2.38	bad-chisq
gpx1	0.904	0.405	0.255	1.03	3.99	-6.77	-3.79	-16.8	11.1	4.54	2.85	bad-chisq
group_1607	0.904	0.113	1	-0.218	4.05	-5.37	-3.6	-15.7	10.4	4.49	2.6	bad-chisq
group_17366	0.904	0.113	0.145	3.22	4.03	-9.44	-3.79	-18.9	12.6	5.57	4.68	bad-chisq
mtgA	0.904	0.113	0.00532	2.98	3.94	-9.06	-4.27	-18.5	12.3	4.68	3.83	bad-chisq
group_2367	0.904	0.113	0.768	0.926	4.05	-6.46	-3.3	-16.7	10.6	4.79	2.72	bad-chisq
chrA	0.904	0.405	0.0157	2.18	3.91	-8.33	-3.95	-18.8	12.7	5.51	3.2	bad-chisq
group_3331	0.904	0.113	1	-1.18	4.05	-4.49	-3.78	-15	10.6	4.55	2.51	bad-chisq
yeiR	0.904	0.405	0.0157	1.82	3.87	-7.75	-3.92	-18.1	12.1	5.01	2.68	bad-chisq
group_479	0.904	0.113	0.0974	1.92	4.02	-7.62	-3.64	-16.9	11.1	4.85	3.08	bad-chisq
lgrE	0.904	0.113	1	0.731	4.03	-6.39	-3.58	-17	10.7	4.45	2.6	bad-chisq
group_6649	0.904	0.113	0.593	1.1	4.07	-6.69	-3.69	-16	10.5	4.38	2.84	bad-chisq
blc	0.904	0.113	0.669	0.849	4.05	-6.37	-3.56	-16.4	10.3	4.3	2.16	bad-chisq
namA_1	0.904	0.113	0.086	3.1	4.04	-9.1	-3.83	-17.8	11.9	5.14	3.49	bad-chisq
gyrB	0.904	0.405	0.0574	1.78	3.96	-7.73	-4.06	-17.7	11.7	4.64	3.62	bad-chisq
nanT_1	0.904	0.405	0.124	1.59	3.99	-7.52	-3.96	-17.5	11.7	4.61	3.53	bad-chisq
cmpC	0.904	0.113	0.0367	2.54	4	-8.52	-3.95	-18.1	11.9	4.92	3.51	bad-chisq
group_10726	0.901	0.383	0.577	0.323	3.98	-5.9	-3.62	-16	10.4	4.31	2.41	bad-chisq
group_11105	0.901	0.383	0.57	0.615	4.02	-6.24	-3.73	-16.1	10.5	4.37	2.63	bad-chisq
dmdC_1	0.901	0.107	0.0874	1.94	4.03	-7.55	-3.6	-16.3	10.9	4.62	2.28	bad-chisq
bbsG	0.901	0.383	0.0162	2.36	3.92	-8.74	-4.38	-19.6	13.1	5.08	4.51	bad-chisq
group_12485	0.901	0.107	1	-2.76	4.04	-3.21	-4.53	-17.7	9.51	5.62	2.7	bad-chisq
yhjE	0.901	0.107	0.0016	4.23	3.91	-11.2	-4.82	-22	14.6	5.39	6.37	bad-chisq
ompW	0.901	0.107	0.279	1.39	4.06	-6.9	-3.48	-16.4	10.4	4.58	2.42	bad-chisq
gsiC	0.901	0.107	1	-0.147	4.1	-5.37	-3.52	-15.6	10.2	4.47	2.21	bad-chisq
mlaD	0.901	0.107	0.0416	2.2	4.01	-7.87	-3.76	-16.5	11.1	4.62	2.58	bad-chisq
phrA	0.901	0.107	1	-0.127	4.04	-5.43	-3.58	-15.6	10.4	4.32	2.36	bad-chisq
group_3511	0.901	0.107	0.00266	3.11	3.92	-9.24	-4.3	-18.8	12.5	4.8	3.72	bad-chisq
group_3807	0.901	0.383	0.0298	1.77	3.9	-7.83	-4.14	-18.3	12.2	4.81	3.54	bad-chisq
folP	0.901	0.107	0.0413	2.55	4	-8.58	-3.99	-18.3	12	5	3.63	bad-chisq
group_4653	0.901	0.107	0.647	0.956	4.07	-6.46	-3.54	-15.9	10.4	4.1	2.36	bad-chisq
group_5194	0.901	0.107	0.0018	4.31	3.89	-11.4	-4.83	-22.5	15.2	5.87	5.9	bad-chisq
group_6173	0.901	0.107	0.0016	4.23	3.91	-11.2	-4.82	-22	14.6	5.39	6.37	bad-chisq
alkB	0.901	0.383	0.0341	2.07	3.95	-8.18	-4.03	-18.6	12.3	5.14	3.17	bad-chisq
rcsC_4	0.901	0.107	0.0519	2.12	4.01	-7.8	-3.62	-16.9	11.2	4.89	2.88	bad-chisq
acnD	0.901	0.107	0.179	3.15	4.05	-9.31	-3.9	-19.2	12.2	4.84	3.76	bad-chisq
yaaA	0.901	0.107	0.66	1.16	4.05	-6.74	-3.41	-15.8	11.1	4.03	2.67	bad-chisq
pcnB	0.901	0.107	0.307	1.53	4.06	-7.23	-3.64	-16.7	11	4.73	3.42	bad-chisq
acrE	0.901	0.107	1	1.36	4.05	-6.99	-3.43	-17.6	10.7	4.54	2.01	bad-chisq
group_8988	0.901	0.383	0.144	1.25	3.97	-7.04	-3.85	-17.1	11.2	4.61	3	bad-chisq
group_9492	0.901	0.107	0.571	1.24	4.06	-6.99	-3.69	-16.9	11	4.61	2.93	bad-chisq
group_9674	0.901	0.107	0.139	1.83	4.04	-7.57	-3.66	-16.8	11.3	4.65	3.16	bad-chisq
xseA	0.898	0.362	0.204	1.04	3.94	-6.8	-3.75	-17.8	11.1	4.4	2.93	bad-chisq
group_11859	0.898	0.362	0.119	1.27	3.96	-7.02	-3.82	-16.8	11.1	4.6	2.76	bad-chisq
hemC	0.898	0.362	1	0.521	4.06	-6.09	-3.64	-15.8	10.4	4.26	2.56	bad-chisq
ydfG	0.898	0.362	0.0555	1.61	3.93	-7.61	-4.08	-18	11.9	4.73	3.64	bad-chisq
sucD	0.898	0.101	0.0601	2.38	4.02	-8.25	-3.91	-17.5	11.4	4.77	3.3	bad-chisq
ispA	0.898	0.101	0.214	1.41	4.01	-7.02	-3.62	-17.5	10.6	4.2	2.54	bad-chisq
coq7	0.898	0.101	0.262	1.48	4.05	-7.07	-3.66	-16.2	10.7	4.37	2.49	bad-chisq
etfB	0.898	0.101	0.0684	2.28	3.98	-8.31	-3.79	-20.3	12	4.5	3.66	bad-chisq
group_17279	0.898	0.101	1	0.745	4.04	-6.41	-3.59	-16.9	10.7	4.39	2.44	bad-chisq
comEC	0.898	0.101	0.035	2.7	4	-8.91	-4.2	-18.9	12.5	4.87	4.4	bad-chisq
group_2899	0.898	0.101	0.00102	4.5	3.87	-11.8	-4.98	-23.3	15.7	5.87	7.39	bad-chisq
cynR_1	0.898	0.101	1	0.628	4.1	-6.15	-3.55	-15.7	10.3	4.36	2.3	bad-chisq
glnH_2	0.898	0.101	0.0266	2.35	4.01	-7.66	-3.41	-15.2	10.1	4.85	0.846	bad-chisq
pgrR_1	0.898	0.101	0.176	1.66	4.04	-7.29	-3.6	-17.4	10.7	4.35	2.49	bad-chisq
tauD	0.898	0.362	0.0991	1.28	3.93	-7.05	-3.9	-17.1	11.3	4.41	3.26	bad-chisq
garD	0.898	0.101	0.0873	2.02	4.03	-7.75	-3.57	-16.9	11.3	5.15	3.41	bad-chisq
ppiD	0.898	0.362	0.0134	2.35	3.92	-8.68	-4.28	-19.5	13	5.22	3.98	bad-chisq
yedI	0.898	0.101	0.157	2.05	4.05	-7.79	-3.76	-16.8	11	4.71	2.88	bad-chisq
secA	0.898	0.101	0.000645	4.41	3.86	-11.5	-4.83	-22.7	15.3	5.99	6.35	bad-chisq
menH_1	0.898	0.101	0.141	1.56	3.99	-7.26	-3.57	-18.1	11.1	4.36	2.87	bad-chisq
gltP_3	0.898	0.362	1	-0.0569	4	-5.54	-3.6	-15.9	10.4	4.41	2.57	bad-chisq
rutD	0.895	0.0949	1	0.212	4.05	-5.77	-3.45	-16.2	10.5	4.57	2.93	bad-chisq
araC	0.895	0.0949	0.251	1.55	4.06	-7.18	-3.63	-16.5	10.8	4.57	3.28	bad-chisq
leuS	0.895	0.0949	0.0659	2.13	4.02	-7.87	-3.9	-16.8	11.1	4.38	3.53	bad-chisq
mmgC_1	0.895	0.342	0.478	0.488	3.99	-6.07	-3.66	-15.9	10.5	4.42	2.51	bad-chisq
parA	0.895	0.0949	0.0408	2.95	4.02	-8.83	-3.63	-18.6	11.9	4.58	3.08	bad-chisq
group_13969	0.895	0.342	0.348	0.769	3.96	-6.4	-3.64	-17	10.7	4.24	2.67	bad-chisq
astB	0.895	0.342	0.424	0.494	3.96	-6.08	-3.59	-16.4	10.5	4.44	2.46	bad-chisq
tolC	0.895	0.0949	0.0541	3.2	4.03	-9.25	-4.1	-18	11.9	4.72	4.13	bad-chisq
yeaW	0.895	0.0949	0.0502	2.21	4.01	-7.96	-3.75	-16.8	11.6	4.35	2.91	bad-chisq
nudC_3	0.895	0.0949	0.347	1.29	4.06	-6.88	-3.57	-16.3	10.6	4.59	2.71	bad-chisq
group_18255	0.895	0.0949	1	-0.386	4.06	-5.19	-3.58	-15.9	10.4	4.36	2.48	bad-chisq
rutF_2	0.895	0.0949	1	0.212	4.05	-5.77	-3.45	-16.2	10.5	4.57	2.93	bad-chisq
yhbO	0.895	0.0949	0.0684	2.07	4.01	-7.84	-3.79	-16.8	11.4	4.73	3.2	bad-chisq
group_4811	0.895	0.0949	0.00401	3.02	3.93	-9.02	-3.96	-18.5	12.3	5.12	2.42	bad-chisq
fruA	0.895	0.0949	0.177	1.68	4.03	-7.34	-3.64	-17.3	10.9	4.32	2.64	bad-chisq
alaA	0.895	0.0949	0.000583	4.6	3.85	-12	-5.09	-23.8	16.1	6.05	6.74	bad-chisq
hemD	0.895	0.342	1	0.488	4.06	-6.03	-3.6	-15.7	10.4	4.28	2.49	bad-chisq
group_8966	0.895	0.0949	0.373	1.11	4.03	-6.56	-3.35	-16.6	10.2	4.53	1.67	bad-chisq
group_9761	0.895	0.0949	0.0962	2.48	4.07	-7.34	-2.74	-13.3	8.83	5.42	-1.48	bad-chisq
lplT	0.895	0.0949	0.104	1.92	4.02	-7.64	-3.8	-16.8	11.1	4.45	2.92	bad-chisq
group_10020	0.891	0.782	0.0699	2.23	1.44	-15.7	-22.1	-20.8	4.27	26.8	16.8
group_10234	0.891	0.0895	0.0425	2.52	4.01	-8.49	-3.99	-17.9	11.8	4.83	3.58	bad-chisq
group_10975	0.891	0.782	0.0878	1.73	1.11	-14.6	-20.8	-12.8	6.78	24.7	17.1
trpS2	0.891	0.0895	0.0297	2.6	4	-8.6	-4.02	-18.1	11.9	4.93	3.64	bad-chisq
rimO	0.891	0.0895	0.493	1.45	4.04	-7.12	-3.47	-17.9	10.9	4.4	2.92	bad-chisq
desA3_1	0.891	0.323	0.156	1.19	3.97	-6.94	-3.85	-16.9	11.1	4.48	3.14	bad-chisq
ddc	0.891	0.323	0.156	1.19	3.97	-6.94	-3.85	-16.9	11.1	4.48	3.14	bad-chisq
dmlR_15	0.891	0.323	0.0512	1.59	3.93	-7.52	-4.03	-17.8	11.7	4.73	3.36	bad-chisq
dnaN	0.891	0.0895	0.000328	4.53	3.85	-11.7	-5.05	-23.1	15.6	5.74	6.74	bad-chisq
styA	0.891	0.0895	0.0155	2.62	3.99	-8.34	-3.94	-17	11.1	4.7	2.85	bad-chisq
group_3028	0.891	0.0895	0.506	0.983	4.05	-6.56	-3.58	-16.3	10.5	4.47	2.63	bad-chisq
group_369	0.891	0.0895	0.262	1.57	4.07	-6.92	-3.45	-15	9.91	4.54	1.17	bad-chisq
yccS_1	0.891	0.0895	0.0685	2.09	4.02	-7.82	-3.83	-16.8	11.2	4.45	3.31	bad-chisq
group_4414	0.891	0.0895	0.066	2.13	4.02	-7.87	-3.9	-16.8	11.1	4.37	3.53	bad-chisq
cntB	0.891	0.323	0.527	0.456	3.98	-6.07	-3.57	-16	10.8	4.36	2.65	bad-chisq
group_5344	0.891	0.0895	0.0108	3.44	3.98	-9.61	-4.07	-19.6	12.5	4.75	4.06	bad-chisq
ssuC_2	0.891	0.323	0.0433	1.51	3.9	-7.28	-3.91	-17.1	11.4	4.63	3.01	bad-chisq
dadX_2	0.891	0.0895	0.0221	3.26	4.01	-9.3	-3.97	-19	12	4.6	3.71	bad-chisq
group_6673	0.891	0.0895	0.0518	2.17	4.01	-7.8	-3.62	-16.7	11	4.64	2.4	bad-chisq
dprA	0.891	0.323	0.0513	1.98	3.96	-8.06	-4.05	-19	12.1	4.7	3.69	bad-chisq
astA_2	0.891	0.323	0.144	1.11	3.95	-6.8	-3.77	-16.6	11	4.68	2.93	bad-chisq
sacA	0.891	0.782	0.363	0.819	0.942	-12	-16.9	-4.5	9.53	20.4	14
xerC_1	0.891	0.0895	0.0771	2.37	4.03	-8.28	-3.66	-18.7	11.8	4.86	4.05	bad-chisq
astD	0.891	0.323	0.266	0.822	3.97	-6.44	-3.7	-16.2	10.7	4.58	2.67	bad-chisq
fadH_2	0.891	0.0895	0.368	1.88	4.07	-7.64	-3.52	-18	11.1	4.69	3.37	bad-chisq
prlC_1	0.891	0.323	0.272	0.808	3.96	-6.42	-3.76	-16.4	10.6	4.29	2.68	bad-chisq
group_10820	0.888	0.747	0.00866	3.13	1.44	-18.4	-26.3	-23.2	2.95	31.5	19.8
group_1369	0.888	0.0843	0.0303	2.45	3.95	-8.55	-3.91	-20.8	12.2	4.46	3.9	bad-chisq
sbp_2	0.888	0.306	0.287	0.986	4	-6.73	-3.79	-16.7	11	4.54	3.15	bad-chisq
group_16975	0.888	0.0843	0.000684	4.42	3.88	-11.6	-4.93	-22.7	15.4	5.42	6.54	bad-chisq
ssuD	0.888	0.306	0.0287	2.12	3.94	-8.27	-4.1	-19.4	12.4	4.83	3.74	bad-chisq
group_20186	0.888	0.0843	1	0.122	4.05	-5.68	-3.48	-16.1	10.5	4.55	2.88	bad-chisq
carC	0.888	0.306	0.472	0.516	3.98	-6.13	-3.63	-16.3	10.6	4.41	2.55	bad-chisq
katG	0.888	0.0843	0.44	1.21	4.06	-6.8	-3.51	-16.3	10.7	4.56	2.72	bad-chisq
group_6244	0.888	0.306	0.305	0.787	3.97	-6.44	-3.73	-16.4	10.8	4.36	2.71	bad-chisq
group_8691	0.888	0.0843	0.0205	3.64	3.99	-10.1	-3.95	-21.5	13.5	5.57	4.8	bad-chisq
group_10147	0.885	0.0795	1	0.796	4.07	-6.25	-3.38	-16.1	10.3	4.15	1.96	bad-chisq
tig	0.885	0.713	0.59	0.532	1.01	-11.8	-16.8	-5.38	9.36	20.3	13.7
group_11102	0.885	0.289	0.114	1.21	3.95	-6.86	-3.8	-16.5	10.9	4.42	2.86	bad-chisq
Hgd	0.885	0.0795	0.872	1.01	4.04	-6.58	-3.33	-17.2	10.6	4.63	3.16	bad-chisq
lspA	0.885	0.289	0.0085	2.42	3.89	-8.72	-4.28	-20.1	12.9	4.93	4.11	bad-chisq
group_12400	0.885	0.0795	0.00961	2.77	3.97	-8.61	-3.93	-17.7	11.6	4.8	2.79	bad-chisq
mtnN_1	0.885	0.289	0.0123	2.39	3.91	-8.75	-4.28	-20.4	13.1	5	4.25	bad-chisq
group_13568	0.885	0.289	0.00998	2.22	3.88	-8.29	-3.98	-18.7	12.5	5.32	3.04	bad-chisq
rluC	0.885	0.0795	0.0942	1.96	4.02	-7.54	-3.42	-16	11.3	4.3	2.01	bad-chisq
group_15813	0.885	0.0795	0.218	1.66	4.06	-7.24	-3.39	-16.3	10.8	5.1	2.8	bad-chisq
gabD_1	0.885	0.289	0.0338	1.7	3.9	-7.62	-4.05	-17.8	11.8	4.78	3.3	bad-chisq
mphP	0.885	0.0795	0.232	1.67	4.03	-7.31	-3.47	-18	10.8	4.45	2.38	bad-chisq
map_1	0.885	0.289	0.428	0.818	4.01	-6.53	-3.8	-16.5	10.8	4.47	2.89	bad-chisq
group_183	0.885	0.289	0.152	1.47	3.99	-7.32	-3.67	-17.4	11.7	4.85	3.28	bad-chisq
group_18473	0.885	0.0795	0.324	1.32	4.02	-7.03	-3.57	-17.8	10.9	4.42	2.51	bad-chisq
comM	0.885	0.0795	0.000173	4.73	3.82	-12.2	-5.25	-24.1	16.3	5.78	7.25	bad-chisq
dapB	0.885	0.0795	0.126	3.06	4.05	-9.11	-3.61	-19.1	12.1	5.17	4.09	bad-chisq
fadB	0.885	0.713	0.0408	1.93	1.06	-15.2	-21.5	-15.6	6.35	25.5	16.9
accA1_1	0.885	0.289	0.00724	2.51	3.89	-8.94	-4.43	-20	13.3	5.16	4.5	bad-chisq
group_6779	0.885	0.289	0.778	0.396	4.01	-6.02	-3.58	-16.2	10.7	4.32	2.6	bad-chisq
group_8647	0.885	0.0795	0.00407	2.82	3.93	-8.59	-3.96	-17.5	11.5	4.78	2.42	bad-chisq
lvr_1	0.885	0.0795	0.0593	2.03	4.01	-7.56	-3.57	-16.2	10.7	4.82	2.36	bad-chisq
group_9393	0.885	0.0795	0.21	2.51	4.02	-8.49	-3.6	-20	11.7	4.6	3.14	bad-chisq
kefC_1	0.885	0.289	0.0166	2.09	3.91	-8.15	-4.04	-19	12.3	4.79	3.68	bad-chisq
norW	0.885	0.0795	0.000266	4.69	3.83	-12.1	-5.1	-24	16.3	6.13	7.01	bad-chisq
rpoD	0.882	0.273	0.393	0.668	3.97	-6.34	-3.67	-16.5	10.8	4.59	3.16	bad-chisq
group_10734	0.882	0.0749	0.000496	4.27	3.86	-11.1	-4.76	-21.6	14.5	5.79	5.39	bad-chisq
pnuC	0.882	0.273	0.0276	1.79	3.9	-7.81	-4.18	-18.1	12.1	4.64	3.91	bad-chisq
citN	0.882	0.0749	0.478	1.27	4.07	-6.88	-3.59	-16.3	10.7	4.4	2.46	bad-chisq
group_14797	0.882	0.273	0.0403	2.04	3.92	-8.31	-3.99	-21.1	12.8	4.8	4.19	bad-chisq
tsf	0.882	0.0749	0.143	1.66	4.01	-7.31	-3.41	-18.1	11	4.59	2.96	bad-chisq
degS	0.882	0.0749	0.0337	2.45	3.99	-8.47	-4.01	-18.1	12.1	4.71	3.71	bad-chisq
group_2120	0.882	0.0749	0.000288	3.56	3.83	-9.99	-4.65	-20.3	13.6	5.03	4.52	bad-chisq
group_23137	0.882	0.273	0.442	1.43	4.04	-7.36	-3.87	-17.6	11.4	4.68	3.18	bad-chisq
dmpM	0.882	0.0749	1	-1.23	4.03	-4.48	-3.82	-15.1	10.6	4.57	2.5	bad-chisq
group_2979	0.882	0.0749	0.00313	3.66	3.89	-10.5	-4.25	-24.9	14.4	5.09	5.08	bad-chisq
nlhH_1	0.882	0.273	0.157	1.09	3.95	-6.83	-3.72	-16.8	11.2	4.67	3.05	bad-chisq
cntO_4	0.882	0.273	0.219	1.54	4.01	-7.42	-3.69	-18.5	11.5	4.78	3.67	bad-chisq
yceF	0.882	0.273	0.00308	2.69	3.86	-9.23	-4.46	-20.5	13.8	5.41	4.42	bad-chisq
aarA	0.882	0.0749	0.000692	3.38	3.87	-9.67	-4.48	-19.7	13.1	4.94	4.14	bad-chisq
group_6870	0.882	0.273	0.0319	1.88	3.94	-7.73	-3.91	-17.3	11.6	4.82	2.65	bad-chisq
thyA	0.882	0.0749	1	0.675	4.07	-6.23	-3.55	-16.3	10.4	4.38	2.72	bad-chisq
group_8702	0.882	0.0749	0.378	1.04	4.04	-6.46	-3.37	-16.2	10.1	4.52	2.06	bad-chisq
group_8724	0.882	0.273	0.0067	2.62	3.89	-9.23	-4.55	-20.7	13.9	5.23	5.14	bad-chisq
group_8930	0.882	0.273	0.0141	2.33	3.91	-8.61	-4.25	-20	12.8	4.9	4.1	bad-chisq
group_9109	0.882	0.273	0.0744	1.54	3.94	-7.49	-4.09	-17.7	11.8	4.51	4.01	bad-chisq
dhbB	0.882	0.0749	0.00168	3.69	3.88	-10.1	-3.82	-23.6	13.4	5.29	3.24	bad-chisq
ribF	0.879	0.258	0.00848	2.42	3.9	-8.71	-4.22	-20.2	13	5.05	4.07	bad-chisq
dapE	0.879	0.0706	0.267	1.4	4.05	-6.97	-3.49	-16.7	10.6	4.49	2.52	bad-chisq
dmlR_13	0.879	0.0706	1	-0.173	4.03	-5.41	-3.53	-15.8	10.5	4.37	2.58	bad-chisq
group_12150	0.879	0.258	0.021	1.81	3.89	-7.75	-4	-18	12	4.86	2.97	bad-chisq
lpdG	0.879	0.0706	0.0585	2.38	4.02	-8.23	-3.89	-17.4	11.4	4.79	3.33	bad-chisq
caiT	0.879	0.258	0.172	1.06	3.95	-6.76	-3.64	-16.6	11.3	4.46	2.91	bad-chisq
egtB_2	0.879	0.258	0.367	0.708	3.97	-6.39	-3.6	-16.7	11	4.63	3.12	bad-chisq
group_15725	0.879	0.0706	1	0.708	4.08	-6.26	-3.56	-16	10.5	4.25	2.58	bad-chisq
rnhB	0.879	0.0706	9.35e-05	4.21	3.81	-10.7	-4.4	-20.9	14	5.64	3.37	bad-chisq
pgaC_2	0.879	0.0706	4.19e-05	3.88	3.75	-10.6	-4.54	-22	14.8	6.11	3.85	bad-chisq
group_3176	0.879	0.0706	0.163	1.54	4.02	-7.05	-3.64	-16.9	10.3	4.16	2.31	bad-chisq
group_3216	0.879	0.0706	4.88e-05	3.8	3.82	-8.95	-3.39	-15	10.4	5.81	-2.28	bad-chisq
hbpA	0.879	0.258	0.0223	1.81	3.89	-7.77	-4	-18	12	4.91	2.94	bad-chisq
group_6109	0.879	0.0706	0.113	1.7	4.01	-7.25	-3.64	-17.1	10.5	4.24	2.37	bad-chisq
hdc	0.879	0.0706	0.272	1.28	4.01	-6.93	-3.53	-17.6	10.8	4.45	2.57	bad-chisq
maeB	0.879	0.0706	0.121	1.81	3.99	-7.63	-3.58	-19	11.4	4.49	3	bad-chisq
arsC_1	0.879	0.0706	1	0.989	4.06	-6.5	-3.25	-16.8	10.5	4.69	2.67	bad-chisq
nicP_4	0.879	0.258	0.00467	2.66	3.87	-9.26	-4.53	-20.7	13.9	5.33	5.1	bad-chisq
leuB_2	0.879	0.258	0.013	2.4	3.91	-8.79	-4.27	-19.8	13.4	5.03	4.37	bad-chisq
fumC	0.875	0.0665	5.71e-05	5.23	3.78	-13.4	-5.61	-27	18.4	6.09	8.62	bad-chisq
group_10746	0.875	0.0665	7.15e-05	3.57	3.78	-9.39	-4.27	-18.2	12	5.04	2.35	bad-chisq
fucA	0.875	0.0665	0.00188	4.18	3.91	-11.1	-4.71	-21.8	14.6	5.44	5.93	bad-chisq
mutS	0.875	0.244	0.137	1.26	3.96	-7.08	-3.81	-17.1	11.5	4.55	3.37	bad-chisq
desA3_2	0.875	0.0665	0.00176	3.82	3.91	-10.4	-4.32	-22	13.8	4.93	4.62	bad-chisq
group_1452	0.875	0.62	0.0145	2.61	1.28	-15.7	-19.9	-12.2	9.78	25.1	16.3
lolD	0.875	4.88e-38	1.31e-17	-6.96	1.35	-1.46	-1.45	-12.8	9.8	2.12	-6.33	bad-chisq
cmpR_1	0.875	0.244	0.00602	2.59	3.87	-9.13	-4.42	-20.4	13.9	5.11	4.76	bad-chisq
group_18982	0.875	0.244	0.0362	1.54	3.9	-7.21	-3.94	-16.7	11	4.37	2.84	bad-chisq
ppa	0.875	0.0665	0.00188	4.18	3.91	-11.1	-4.71	-21.8	14.6	5.44	5.93	bad-chisq
dmdC_5	0.875	0.244	0.025	1.8	3.9	-7.8	-4.15	-18.1	12	4.76	3.66	bad-chisq
group_4250	0.875	0.244	0.195	1.04	3.93	-6.78	-3.71	-17.8	11	4.4	2.95	bad-chisq
dapA_1	0.875	0.0665	0.00182	4.18	3.91	-11.1	-4.73	-21.7	14.6	5.41	5.96	bad-chisq
soxC_1	0.875	0.244	0.137	1.18	3.96	-6.84	-3.77	-16.6	11	4.31	3.08	bad-chisq
ureD	0.875	0.0665	0.000606	3.34	3.86	-9.45	-4.3	-18.9	12.7	5.04	3.59	bad-chisq
group_7184	0.875	0.244	0.115	1.28	3.95	-7.01	-3.79	-16.8	11.2	4.64	2.84	bad-chisq
ygaZ	0.875	0.244	0.0193	1.88	3.88	-7.99	-4.12	-18.7	12.5	5.02	3.81	bad-chisq
group_8251	0.875	0.0665	0.0101	3.05	4.03	-8.23	-3.05	-14.9	9.95	5.47	-0.845	bad-chisq
pxpB	0.875	0.244	0.0849	1.8	3.95	-7.92	-3.83	-20.2	12.3	4.74	3.9	bad-chisq
group_10049	0.872	0.0626	0.0303	2.56	3.99	-8.34	-3.58	-19.4	11.3	4.65	2.38	bad-chisq
ettA	0.872	0.0626	0.262	1.31	4.04	-6.77	-3.37	-16.7	10.3	4.5	2.48	bad-chisq
group_13207	0.872	0.0626	0.135	1.74	4.05	-7.17	-3.34	-15.8	10.5	4.79	2.29	bad-chisq
group_13845	0.872	0.23	0.012	2.53	3.91	-9.08	-4.52	-20.4	13.7	5	5.48	bad-chisq
group_15747	0.872	5.32e-37	3.94e-14	-29.6	1.01	-26.7	16.2	-135	111	59.5	-40.3	bad-chisq
pnp	0.872	0.0626	0.194	1.64	4.05	-7.06	-3.5	-15.2	10.7	3.65	2.99	bad-chisq
pdxJ	0.872	0.23	0.102	1.36	3.95	-7.17	-3.9	-17.3	11.4	4.51	3.32	bad-chisq
pheA	0.872	0.23	0.0627	1.5	3.94	-7.3	-4.02	-17.2	11.2	4.46	3.34	bad-chisq
ephA	0.872	0.0626	0.00201	3.75	3.91	-10.1	-4.09	-19.8	13.4	5.66	3.5	bad-chisq
pksN	0.872	0.23	0.204	1.2	3.99	-6.74	-3.61	-17	10.4	4.24	2.4	bad-chisq
group_3190	0.872	0.0626	0.64	0.717	4.03	-6.23	-3.49	-16.3	10.4	4.23	2.43	bad-chisq
nicP_2	0.872	0.23	0.00765	2.42	3.89	-8.71	-4.26	-19.5	12.9	5.23	3.67	bad-chisq
yjdF	0.872	0.23	0.0165	1.94	3.87	-8.06	-4.17	-18.8	12.6	4.71	4.18	bad-chisq
group_7075	0.872	0.23	0.0375	2.12	3.95	-8.35	-4.15	-18.9	12.7	4.93	4.04	bad-chisq
group_7695	0.872	0.23	0.0415	1.65	3.92	-7.53	-4.1	-17.5	11.6	4.46	3.69	bad-chisq
group_9512	0.872	0.0626	0.287	1.39	4.02	-6.96	-3.36	-17.7	10.7	4.58	3.31	bad-chisq
recF	0.872	0.0626	0.000175	4.65	3.82	-11.9	-5.16	-23.5	15.9	5.72	7.01	bad-chisq
sthA	0.869	0.0589	0.358	1.2	4.02	-6.81	-3.36	-17.5	10.9	4.62	3.11	bad-chisq
group_12601	0.869	0.217	0.00608	2.52	3.88	-8.94	-4.35	-20.8	13.3	5.07	4.39	bad-chisq
fadD_1	0.869	0.0589	0.0708	2.78	4.02	-8.59	-3.4	-19.9	11.4	4.71	3.32	bad-chisq
srkA	0.869	0.0589	0.921	0.679	4.05	-6.12	-3.53	-16	10	4.12	2.48	bad-chisq
etfA	0.869	0.0589	0.0289	2.67	4	-8.7	-3.81	-19.3	12.2	4.91	4.47	bad-chisq
group_17064	0.869	0.0589	1	1.39	4.05	-7.09	-3.4	-18	11	4.62	3.1	bad-chisq
group_17898	0.869	0.0589	0.117	1.87	4.04	-7.52	-3.54	-16.7	11.1	4.87	3.35	bad-chisq
arsR1	0.869	0.0589	1	-0.00423	4.05	-5.56	-3.45	-15.9	10.5	4.62	2.78	bad-chisq
group_2848	0.869	0.217	0.0521	1.53	3.92	-7.25	-3.65	-17	11.4	4.83	2.22	bad-chisq
hcaR_1	0.869	0.0589	0.069	2.14	4.01	-7.82	-3.35	-18.5	11.2	4.98	3.31	bad-chisq
panS_2	0.869	0.0589	0.0423	3.38	4	-9.66	-3.92	-19.2	12.9	5.64	4.91	bad-chisq
ndh	0.869	0.0589	0.296	1.53	4.05	-7.12	-3.42	-15.9	11.3	4.07	2.78	bad-chisq
prpF	0.869	0.0589	0.246	1.39	4.03	-6.99	-3.55	-16.5	10.8	4.65	3.34	bad-chisq
betT2	0.869	0.0589	0.0315	2.48	4.01	-8.19	-3.99	-16.9	11	4.29	3.41	bad-chisq
kdgR	0.869	0.217	0.0013	2.42	3.77	-8.68	-4.23	-19.9	13.3	5.55	3.21	bad-chisq
dhbA	0.869	0.217	0.1	1.26	3.91	-6.89	-3.58	-17.7	10.9	4.53	2.01	bad-chisq
group_9562	0.869	0.0589	0.000578	4.18	3.9	-10.8	-4.96	-21.1	13.7	4.55	6.89	bad-chisq
gabD_2	0.869	0.217	0.121	1.19	3.93	-6.93	-3.72	-16.7	11.5	4.41	3.01	bad-chisq
catM	0.866	0.0555	0.592	1	4.07	-6.48	-3.44	-15.9	10.3	4.53	2.89	bad-chisq
rcsC_5	0.866	0.537	0.00931	2.5	1.11	-16.6	-23.1	-13.3	8.49	26.6	21
metQ_2	0.866	0.205	0.172	1.02	3.95	-6.66	-3.75	-16.4	10.9	4.38	3.04	bad-chisq
lolE	0.866	0.0555	0.0242	2.84	3.99	-9.15	-4.26	-19.3	12.9	4.87	4.77	bad-chisq
rcsC_6	0.866	0.0555	1	0.104	4.03	-5.62	-3.46	-15.8	10.4	4.32	2.7	bad-chisq
group_1188	0.866	0.205	0.105	1.27	3.94	-6.91	-3.67	-16.5	11	4.58	2.37	bad-chisq
srpG	0.866	0.0555	0.000667	3.97	3.86	-10.5	-4.27	-20.5	13.9	5.66	4.66	bad-chisq
group_12159	0.866	0.0555	0.0531	3.03	4.01	-8.95	-3.32	-17.7	13	4.07	3.38	bad-chisq
betB_1	0.866	0.205	0.0981	1.31	3.95	-6.96	-3.84	-16.5	10.9	4.37	2.78	bad-chisq
nasD	0.866	0.0555	0.00104	3.96	3.9	-10.5	-4.35	-20.4	13.6	5.61	4.15	bad-chisq
group_13453	0.866	0.0555	0.0146	2.53	3.97	-8.27	-3.77	-17.1	11.5	4.71	2.77	bad-chisq
group_1348	0.866	0.0555	0.148	1.74	4.05	-7.31	-3.68	-16	10.6	4.48	2.76	bad-chisq
wax-dgaT	0.866	0.205	0.0567	1.59	3.92	-7.5	-4.07	-17.7	11.7	4.58	3.97	bad-chisq
egtB_1	0.866	0.0555	7.4e-06	4.03	3.75	-9.45	-3.4	-16.9	11.7	6.05	-2.06	bad-chisq
pstB	0.866	0.205	0.0167	1.85	3.88	-7.74	-3.98	-17.7	12	4.7	3.03	bad-chisq
ackA	0.866	0.205	0.0178	1.86	3.89	-7.82	-4.21	-17.9	11.9	4.57	3.65	bad-chisq
paaX	0.866	0.0555	1	-0.771	4.11	-4.75	-3.58	-15.6	10.2	4.27	2.25	bad-chisq
hslO	0.866	0.0555	0.443	1.18	4.07	-6.52	-3.42	-14.8	10.3	3.68	2.76	bad-chisq
group_2600	0.866	0.205	0.00335	2.68	3.86	-9.2	-4.43	-21.3	13.7	5.17	4.71	bad-chisq
rhaS_3	0.866	0.0555	0.188	1.68	4.03	-7.15	-3.35	-17.4	10.3	4.43	1.73	bad-chisq
group_4892	0.866	0.0555	1	0.266	4.05	-5.8	-3.5	-15.9	10.4	4.31	2.36	bad-chisq
group_4926	0.866	0.0555	0.247	1.7	4.02	-7.46	-3.47	-18.6	11.2	4.62	3.36	bad-chisq
group_540	0.866	0.205	0.397	0.726	3.99	-6.19	-3.38	-15.9	10.5	4.22	2.19	bad-chisq
fatA_1	0.866	0.0555	0.0186	2.67	3.99	-8.55	-4.04	-17.6	11.6	4.66	3.57	bad-chisq
soxA	0.866	0.205	0.0517	1.48	3.91	-7.27	-3.87	-17.2	11.4	4.71	2.74	bad-chisq
pfeA	0.866	0.205	0.129	1.19	3.93	-7	-3.72	-17.4	11.5	4.85	3.45	bad-chisq
group_7122	0.866	0.0555	0.0242	2.84	3.99	-9.15	-4.26	-19.3	12.9	4.87	4.77	bad-chisq
group_7644	0.866	0.0555	0.286	1.41	4.02	-6.99	-3.34	-17.7	10.8	4.62	3.39	bad-chisq
dmlR_6	0.866	0.537	0.00323	3.4	1.46	-19.2	-27.8	-27.8	1.14	33.4	20
btuD_2	0.863	0.194	0.0403	1.55	3.91	-7.32	-3.89	-17.1	11.4	4.69	2.53	bad-chisq
merR1_2	0.863	0.0522	0.278	1.47	4.06	-7.09	-3.61	-16.4	10.7	4.58	3.2	bad-chisq
paaC	0.863	0.0522	1	-0.763	4.11	-4.76	-3.58	-15.6	10.2	4.27	2.25	bad-chisq
group_12435	0.863	0.0522	1	-2.07	4.06	-3.58	-3.89	-14.7	10.3	4.47	2.28	bad-chisq
group_12507	0.863	0.0522	0.408	0.977	4.01	-6.44	-3.28	-16.7	10.4	4.68	2.78	bad-chisq
gapN	0.863	0.194	0.0175	1.86	3.89	-7.81	-4.2	-17.9	11.9	4.57	3.67	bad-chisq
srrA	0.863	0.0522	0.00733	3.28	3.92	-9.65	-3.82	-22.8	13.1	5.2	3.52	bad-chisq
aatA	0.863	0.194	0.168	1.12	3.96	-6.79	-3.74	-16.7	11	4.46	3.08	bad-chisq
actP_1	0.863	0.0522	0.00153	3.21	3.9	-9.39	-4.04	-19.6	13	5.46	3.83	bad-chisq
dacA	0.863	0.0522	1	0.605	4.07	-6.08	-3.43	-15.6	10.4	4.26	2.4	bad-chisq
paaD	0.863	0.0522	1	-0.763	4.11	-4.76	-3.58	-15.6	10.2	4.27	2.25	bad-chisq
rpsT	0.863	0.0522	0.0551	2.39	4.03	-8.22	-3.79	-17.4	11.4	4.92	2.55	bad-chisq
paaA	0.863	0.0522	1	-0.763	4.11	-4.76	-3.58	-15.6	10.2	4.27	2.25	bad-chisq
paaB	0.863	0.0522	1	-0.763	4.11	-4.76	-3.58	-15.6	10.2	4.27	2.25	bad-chisq
group_2542	0.863	0.0522	1	-0.634	4.1	-4.87	-3.57	-15.5	10.2	4.27	2.2	bad-chisq
ygfZ	0.863	0.0522	1	0.348	4.04	-5.87	-3.42	-16.2	10.4	4.53	2.97	bad-chisq
group_4736	0.863	0.0522	0.0855	1.94	4.04	-7.38	-3.42	-15.7	10.4	4.9	2.05	bad-chisq
clsA	0.863	0.0522	0.496	0.994	4.03	-6.5	-3.28	-16.7	10.6	4.48	2.95	bad-chisq
rsmI	0.863	0.0522	0.28	1.36	4.05	-6.89	-3.52	-16.1	10.5	4.57	2.82	bad-chisq
slt	0.863	0.0522	0.0151	2.52	3.97	-8.27	-3.76	-17.1	11.5	4.74	2.72	bad-chisq
antC	0.863	0.194	0.143	1.04	3.95	-6.4	-3.6	-15.2	9.98	4.34	1.73	bad-chisq
group_10364	0.859	0.0491	0.000504	3.95	3.86	-10.5	-4.13	-22.5	14	5.36	4.21	bad-chisq
group_11027	0.859	0.183	0.0317	1.7	3.9	-7.6	-4.01	-17.7	11.8	4.81	3.34	bad-chisq
dusB	0.859	2.54e-33	1.13e-13	-5.85	1.01	-3.95	-1.72	-21.7	12.2	7.33	-1.99	bad-chisq
bepC	0.859	0.0491	0.00835	3.82	3.97	-10.4	-4.4	-20.4	13.6	5.43	4.69	bad-chisq
group_1876	0.859	0.183	0.0105	2.3	3.89	-8.5	-4.11	-20.6	12.7	4.7	4	bad-chisq
group_4627	0.859	0.0491	0.00885	2.52	3.91	-8.25	-3.73	-19.5	11.3	4.22	2.65	bad-chisq
nicP_1	0.859	0.183	0.0367	2.12	3.95	-8.34	-4.14	-18.9	12.7	4.94	4.08	bad-chisq
group_8366	0.859	0.487	0.000154	4.01	1.42	-20.8	-28.7	-23.9	6.67	33.1	24
caiA	0.856	2.56e-29	2.98e-12	-4.42	1.35	-2.47	-2.87	-10.8	7	3.25	-0.639	bad-chisq
czcD_1	0.856	0.0462	0.182	1.46	4.03	-6.66	-3.16	-15.6	9.72	4.3	1.08	bad-chisq
yadV_1	0.856	0.173	0.0196	2.2	3.92	-8.37	-4.01	-19.9	12.5	5.01	3.92	bad-chisq
cbh	0.856	0.0462	0.0719	1.77	3.98	-7.26	-3.3	-17.6	10.6	4.61	1.88	bad-chisq
lpxL_1	0.856	1.67e-32	1.08e-17	-7.03	1.34	-1.59	-1.78	-12.8	9.93	1.79	-6.93	bad-chisq
paaJ	0.856	0.0462	0.388	1.47	4.07	-7.13	-3.77	-16.3	10.7	4.36	2.71	bad-chisq
group_12615	0.856	0.173	0.47	0.41	3.97	-5.94	-3.54	-16	10.4	4.41	2.39	bad-chisq
mnmE	0.856	0.0462	0.000343	4.19	3.89	-10.7	-5	-20.8	13.4	4.38	6.94	bad-chisq
group_14289	0.856	0.0462	0.0231	2.93	3.96	-9.08	-3.52	-21.7	12.8	5.07	4.55	bad-chisq
group_14746	0.856	0.173	0.616	0.418	3.98	-6.02	-3.55	-16.2	10.6	4.62	2.81	bad-chisq
pqqC	0.856	0.464	0.0754	1.52	0.951	-12.9	-18.4	-2.43	7.94	21.8	14.1
grpE	0.856	2.56e-29	6.07e-15	-5.32	1.46	-2.93	-3.78	-17.9	9.71	3.22	-0.859	bad-chisq
gltJ	0.856	0.173	0.0103	1.94	3.87	-7.8	-4	-17.8	11.9	4.65	3.07	bad-chisq
group_3196	0.856	0.173	0.0143	2.44	3.89	-8.95	-4.37	-20.3	13.6	5.29	4.74	bad-chisq
group_3219	0.856	0.0462	0.0109	3.32	3.98	-9.32	-3.95	-18	12.1	5.11	2.97	bad-chisq
sbnB	0.856	0.0462	0.00115	3.96	3.9	-10.5	-4.32	-20.4	13.7	5.77	4.33	bad-chisq
ppsC	0.856	0.0462	0.0996	1.97	4.01	-7.76	-3.75	-17.3	11.4	4.78	4.17	bad-chisq
parC	0.856	0.0462	0.0277	3.01	3.99	-8.94	-3.5	-20.8	11.9	4.8	3.74	bad-chisq
group_5598	0.856	0.0462	1	-0.474	4.06	-5.11	-3.62	-15.6	10.4	4.42	2.48	bad-chisq
fadD3	0.856	0.0462	0.0224	2.4	3.99	-8.09	-3.85	-16.8	11.1	4.58	2.44	bad-chisq
group_7530	0.856	0.0462	0.102	1.84	4.05	-7.07	-3.35	-14.8	9.78	4.49	1.22	bad-chisq
yddG	0.856	0.0462	0.586	1.87	4.08	-7.53	-3.56	-18	10.6	4.27	2.4	bad-chisq
group_9455	0.856	0.0462	0.108	1.82	3.99	-7.61	-3.57	-18.9	11.4	4.45	3.07	bad-chisq
pta	0.853	0.163	0.00758	2.09	3.85	-8.21	-4.38	-18.8	12.4	4.68	4.23	bad-chisq
group_12318	0.853	0.0435	0.428	1.93	4.08	-7.72	-3.84	-16.9	11	4.48	3.05	bad-chisq
pqqE	0.853	0.0435	0.183	1.33	4.01	-6.63	-3.44	-16.2	9.71	4.09	1.73	bad-chisq
group_12525	0.853	7.12e-23	4.12e-12	-4.36	1.86	-3.29	-3.08	-14.7	11.2	5.74	-1.52	matrix-inversion-error
gudP_1	0.853	0.163	0.419	0.673	3.97	-6.28	-3.51	-16.3	10.7	4.8	2.95	bad-chisq
group_13992	0.853	0.0435	0.343	1.92	4.07	-7.56	-3.58	-17.9	10.6	4.27	2.36	bad-chisq
group_17955	0.853	0.0435	0.316	1.33	4.05	-6.81	-3.29	-15.8	10.9	4.27	2.69	bad-chisq
atpH	0.853	0.163	0.417	0.828	3.97	-6.4	-3.34	-16.3	11.1	4.25	2.57	bad-chisq
dmoA_2	0.853	0.163	0.0383	1.68	3.91	-7.59	-4.11	-17.8	11.7	4.53	4.13	bad-chisq
hchA_2	0.853	0.0435	0.011	2.82	3.97	-8.85	-4.12	-18.4	12	4.78	3.8	bad-chisq
group_2947	0.853	0.0435	6.32e-05	4.07	3.87	-9.64	-3.04	-17.2	11.9	7.14	-1.65	bad-chisq
group_3615	0.853	0.0435	1	0.161	4.06	-5.7	-3.46	-16.1	10.4	4.49	2.77	bad-chisq
uvrB	0.853	0.163	0.0256	2.25	3.93	-8.55	-4.25	-19.4	12.9	4.94	4.83	bad-chisq
bioA	0.853	0.0435	0.0108	2.85	3.97	-8.95	-4.13	-18.6	12.3	4.87	4.17	bad-chisq
group_7087	0.853	0.163	0.0222	1.73	3.85	-7.69	-3.88	-19.7	12	4.63	3.49	bad-chisq
group_7414	0.853	0.0435	1	0.517	4.01	-5.99	-3.4	-15.8	10.5	4.01	2.22	bad-chisq
yrdA_2	0.853	0.0435	1	0.831	4.09	-6.34	-3.65	-15.5	10.2	4.22	2.42	bad-chisq
dgcN	0.853	0.0435	0.0167	2.53	3.98	-8.3	-3.73	-17.5	11.6	4.94	3.23	bad-chisq
sbnE	0.853	0.0435	0.00353	3.11	3.91	-9.38	-4.17	-19.6	13.1	5.41	4.74	bad-chisq
group_8750	0.853	0.0435	0.362	1.33	4.06	-6.92	-3.49	-16.8	10.7	4.53	2.6	bad-chisq
glnD	0.853	0.163	0.00203	2.81	3.84	-9.5	-4.54	-21.3	14.4	5.62	5.22	bad-chisq
catB	0.853	0.0435	0.316	1.33	4.05	-6.81	-3.29	-15.8	10.9	4.27	2.69	bad-chisq
lutR	0.853	0.163	0.234	0.938	3.96	-6.58	-3.57	-16.5	10.9	4.87	3.19	bad-chisq
pdxH	0.85	0.0409	0.2	1.6	4.04	-7.15	-3.26	-16.1	11.2	4.49	3.01	bad-chisq
yhhW_1	0.85	0.0409	0.229	1.84	4.01	-7.66	-3.62	-19	11.3	4.44	2.88	bad-chisq
yijE	0.85	0.42	0.0151	2.68	1.32	-14.7	-21.5	6.01	5.48	26.4	14.4
group_15778	0.85	0.0409	0.623	0.998	4.07	-6.46	-3.37	-15.8	10.3	4.72	2.53	bad-chisq
rcsC_2	0.85	0.0409	0.0215	2.53	4.01	-8.07	-3.5	-16.4	10.8	5.13	1.62	bad-chisq
sdhD	0.85	0.0409	0.0159	2.69	3.98	-8.59	-4.06	-17.6	11.6	4.83	3.62	bad-chisq
gatA_2	0.85	0.154	0.0357	2.12	3.95	-8.31	-4.11	-18.8	12.6	4.95	4.05	bad-chisq
hfq	0.85	0.0409	0.00617	2.79	3.96	-8.49	-3.78	-17.2	11.3	4.87	2.66	bad-chisq
mphL	0.85	0.154	0.111	1.33	3.93	-7.14	-3.77	-18.4	11.3	4.44	3.25	bad-chisq
lysA	0.85	0.0409	0.00726	2.99	3.95	-9.17	-3.99	-20.1	12.8	5.06	5.05	bad-chisq
epsE_1	0.85	0.294	0.29	0.808	0.786	-12.3	-17.5	-0.459	10.8	20.7	15.1
ssuA_1	0.85	0.0409	0.0329	2.21	3.99	-7.83	-3.69	-17.7	10.9	4.33	2.63	bad-chisq
antA_2	0.847	0.145	0.303	0.638	3.93	-6.07	-3.47	-16	10.2	4.31	1.91	bad-chisq
group_10718	0.847	0.0384	1	0.793	4.1	-6.27	-3.6	-15.5	10.2	4.26	2.29	bad-chisq
brnQ	0.847	0.399	0.00694	3.13	1.42	-18.2	-26	-23.6	2.88	31.1	19.4
thlA_2	0.847	2.87e-06	0.0087	-1.65	0.637	-9.11	-15.1	-11.1	6.22	19.3	10.4
group_12620	0.847	0.145	0.327	0.63	3.95	-6.21	-3.63	-16.3	10.6	4.39	2.84	bad-chisq
acp	0.847	0.0384	1	1.48	4.04	-6.92	-2.87	-17.5	10.6	5.13	3.7	bad-chisq
dapD	0.847	0.0384	0.0411	2.21	4	-7.93	-3.89	-17.3	11.1	4.31	3.05	bad-chisq
group_14806	0.847	0.145	0.559	1.13	4.01	-6.9	-3.68	-17.9	11	4.41	2.86	bad-chisq
rutA	0.847	0.0384	0.129	1.61	4	-7.15	-3.36	-17.7	10.7	4.55	3.2	bad-chisq
btuE	0.847	1.2e-07	0.0679	-1.12	0.611	-8.95	-14	-1.83	8.74	16.8	10.7
sasA_3	0.847	0.0384	0.00696	2.65	3.9	-8.61	-3.79	-20.6	12	4.69	2.77	bad-chisq
trmO	0.847	0.0384	0.0863	1.96	4.02	-7.63	-3.75	-16.6	11	4.53	2.73	bad-chisq
group_4514	0.847	0.0384	1	-0.546	4.04	-5.1	-3.68	-16.2	10.4	4.61	2.59	bad-chisq
namA_3	0.847	0.145	0.159	1.61	3.98	-7.53	-3.68	-17.5	12.2	4.33	3.6	bad-chisq
group_7436	0.847	0.0384	0.0205	2.52	4.01	-8.06	-3.51	-16.3	10.8	5.09	1.7	bad-chisq
dmlR_2	0.847	0.145	0.0309	1.71	3.9	-7.6	-3.99	-17.7	11.8	4.84	3.4	bad-chisq
ydeN	0.843	0.137	0.0361	1.59	3.91	-7.34	-3.99	-17	11.3	4.47	3.33	bad-chisq
lptC	0.843	0.0361	0.239	1.58	4.07	-6.74	-3.14	-14.2	9.82	4.33	0.658	bad-chisq
mtlD	0.843	1.45e-29	3.86e-12	-5.18	1.06	-2.18	-1.86	-12.2	6.37	2.12	-0.938	bad-chisq
kdpD	0.843	0.0361	0.0431	2.58	3.99	-8.72	-4.02	-18.9	12.3	5.03	3.8	bad-chisq
group_14987	0.843	0.0361	0.271	1.54	4.05	-7.12	-3.38	-15.9	11.3	4.13	2.87	bad-chisq
edd	0.843	0.137	0.00538	2.15	3.84	-8.28	-4.38	-18.9	12.5	4.78	4.21	bad-chisq
group_4609	0.843	0.0361	0.0053	2.64	3.89	-8.52	-3.69	-20.3	11.8	4.85	2.39	bad-chisq
yheS_1	0.843	0.0361	0.00651	3.41	3.93	-9.79	-3.97	-23	13.2	4.64	4.4	bad-chisq
group_7410	0.843	1.45e-29	9.78e-11	-4.78	1.23	-2.19	-0.357	-11.9	7.7	3.27	-0.229	bad-chisq
caiC	0.843	0.0361	0.151	1.77	4	-7.33	-3.37	-15.7	11.6	3.74	2.7	bad-chisq
fadE	0.843	0.137	0.328	0.88	3.99	-6.56	-3.75	-16.7	10.8	4.47	2.75	bad-chisq
yceJ_1	0.843	0.0361	0.0616	2.61	3.99	-8.57	-3.34	-19.9	12.6	4.07	3.52	bad-chisq
group_9732	0.843	0.0361	0.302	1.28	4.02	-6.9	-3.53	-17.4	10.7	4.37	2.3	bad-chisq
proS	0.84	0.0339	0.206	1.41	4.01	-6.86	-3.32	-17.2	10.4	4.46	3.14	bad-chisq
rutG_2	0.84	0.0339	0.119	1.63	4	-7.15	-3.37	-17.7	10.7	4.5	3.23	bad-chisq
dat	0.84	0.129	0.116	1.23	3.92	-6.96	-3.72	-18	11.1	4.39	3.03	bad-chisq
betI_2	0.84	0.129	0.0762	1.37	3.94	-6.97	-3.86	-16.3	10.7	4.28	3	bad-chisq
paaH_2	0.84	0.0339	1	-0.131	4.09	-5.38	-3.56	-15.6	10.2	4.31	2.46	bad-chisq
group_17085	0.84	0.0339	0.488	1.11	4.05	-6.69	-3.45	-16.4	10.7	4.73	3.32	bad-chisq
glyQ	0.84	0.361	0.014	2.7	1.32	-14.8	-21.5	6.08	5.47	26.6	14.7
cobS	0.84	0.0339	0.0666	2.19	4.03	-7.04	-2.59	-15.4	8.86	5.02	-1.16	bad-chisq
recD	0.84	0.129	0.534	0.367	3.97	-5.86	-3.56	-15.5	10.4	4.12	2.56	bad-chisq
yheS_2	0.84	0.129	0.0047	2.48	3.87	-8.7	-4.44	-19.1	12.7	4.91	4.64	bad-chisq
group_7796	0.84	0.0339	0.0688	2.1	4.02	-7.73	-3.44	-16.9	11.1	5.19	3.59	bad-chisq
rutE	0.84	0.0339	0.206	1.41	4.01	-6.86	-3.32	-17.2	10.4	4.46	3.14	bad-chisq
ptsP	0.84	0.129	0.00211	2.78	3.84	-9.38	-4.68	-20.7	14	5.04	5.44	bad-chisq
rarD	0.837	0.0319	6.24e-05	5.39	3.77	-13.7	-5.89	-27.2	18.9	6.17	10.5	bad-chisq
group_291	0.837	0.0319	0.00475	3.9	3.95	-10.5	-4.02	-21.9	14.2	5.46	5.24	bad-chisq
sotB	0.837	0.0319	1	0.333	4.01	-5.78	-3.44	-15.7	10.2	4.1	2.08	bad-chisq
cat	0.837	0.122	0.086	1.35	3.94	-7.06	-3.72	-16.9	11.3	4.68	3.36	bad-chisq
group_3775	0.837	0.122	0.246	0.903	3.96	-6.52	-3.54	-16.4	10.8	4.87	2.96	bad-chisq
mopR_1	0.837	0.0319	1	0.291	4.04	-5.84	-3.49	-16.1	10.5	4.38	2.65	bad-chisq
pabC	0.837	0.122	0.142	1.21	3.96	-6.95	-3.78	-17.3	11.1	4.5	2.87	bad-chisq
upp_2	0.837	2.88e-28	2.92e-13	-5.74	1.02	-4.1	-2.71	-20.5	11.8	5.11	-3.13	bad-chisq
group_10208	0.834	0.0299	1	-0.518	4.03	-5.15	-3.71	-16.4	10.4	4.66	2.65	bad-chisq
group_12462	0.834	0.115	0.198	0.962	3.93	-6.58	-3.64	-17.2	10.7	4.31	2.84	bad-chisq
aroA	0.834	0.115	0.16	1.14	3.97	-6.82	-3.78	-16.8	10.8	4.53	3.16	bad-chisq
group_266	0.834	0.115	0.053	1.47	3.92	-7.14	-3.75	-16.8	11.2	4.64	3.16	bad-chisq
group_273	0.834	0.115	0.492	0.433	3.95	-6.01	-3.55	-16	10.7	4.26	2.51	bad-chisq
group_398	0.834	0.115	0.0374	1.6	3.91	-7.33	-3.82	-17.1	11.4	4.7	3.22	bad-chisq
fkpA_2	0.834	0.0299	0.00383	3.76	3.95	-10.2	-4.45	-20.7	13.2	4.64	5.54	bad-chisq
pccB	0.834	0.0299	0.00135	3.73	3.91	-9.99	-4.22	-19.4	13	5.33	3.29	bad-chisq
group_8892	0.834	7.79e-20	8.62e-11	-4.93	1.1	-11.9	-26.3	-32.2	-8	33.4	10.6
gudD	0.831	0.108	0.426	0.593	3.97	-6.14	-3.49	-16.1	10.5	4.7	2.7	bad-chisq
fbp_1	0.831	0.0281	1	-0.507	4.03	-5.15	-3.71	-16.3	10.3	4.64	2.57	bad-chisq
group_13359	0.831	0.108	0.00337	2.71	3.85	-9.29	-4.44	-20.8	14.1	5.41	5.19	bad-chisq
group_14353	0.831	0.108	0.0474	1.51	3.88	-6.58	-3	-15.8	9.62	4.75	-0.0884	bad-chisq
metI_1	0.831	0.108	0.000995	2.81	3.81	-9.26	-4.53	-20.4	13.7	5.16	4.35	bad-chisq
group_15224	0.831	0.108	0.014	2.44	3.92	-8.9	-4.48	-19.9	13.3	4.93	5.13	bad-chisq
astC_1	0.831	0.309	0.0712	1.85	1.11	-14.8	-19.8	-11.7	9.09	25.1	16.4
nudC_2	0.831	0.0281	1	0.895	4.04	-6.33	-3.14	-16.6	10.4	4.78	3.27	bad-chisq
group_19483	0.831	0.108	0.131	1.56	4.02	-6.77	-3.23	-14.7	9.71	5.01	-0.0827	bad-chisq
group_20070	0.831	2.32e-24	1.21e-10	-4.17	1.5	-3.25	-1.78	-15.2	9.62	4.64	-2.55	bad-chisq
group_2876	0.831	4.56e-27	2.31e-14	-5.87	0.99	-2.86	-2.4	-17.2	8.7	4.13	-1.07	bad-chisq
group_4770	0.831	0.108	0.225	0.952	3.95	-6.57	-3.52	-16.6	10.9	4.88	3.19	bad-chisq
blc_2	0.831	0.0281	3.04e-05	5.37	3.74	-13.5	-5.73	-27	18.7	6.39	9.62	bad-chisq
group_8937	0.831	0.452	0.975	0.0238	0.769	-11.1	-16.3	-4.81	9.39	19.7	13.3
glnH_1	0.831	0.0281	0.00605	2.81	3.96	-8.44	-3.64	-16.9	11.2	5.16	1.95	bad-chisq
yhgF	0.831	0.0281	0.28	1.31	4.01	-6.81	-3.21	-15.5	11.3	4.17	2.68	bad-chisq
group_981	0.831	0.0281	0.000578	3.13	3.87	-8.53	-4.02	-16	10.5	4.33	1.43	bad-chisq
group_9941	0.831	0.0281	0.0102	2.89	3.96	-9.05	-4.09	-18.7	12.9	4.62	4.32	bad-chisq
hemF	0.827	2.47e-21	1.64e-09	-3.71	1.68	-4.55	-3.49	-20.6	12.2	3.9	5.9	matrix-inversion-error
group_12088	0.827	0.102	0.0747	1.51	3.97	-7	-3.74	-15.9	10.5	4.16	2.62	bad-chisq
group_12700	0.827	5.7e-19	5.96e-07	-3.45	0.922	-11.2	-20.1	-18	2.39	26.4	13.2
argG	0.827	1.68e-26	1.03e-11	-5.2	1.03	-3.02	-1.88	-15.4	8.28	4.12	-2.26	bad-chisq
ald1	0.827	1.68e-26	7.38e-11	-4.83	0.873	-2.8	-1.83	-10.8	7.67	4.05	-1.04	bad-chisq
nhaP	0.827	0.0263	0.0079	2.9	3.97	-8.9	-4.17	-18.3	12	4.76	4.33	bad-chisq
bm3R1	0.827	0.293	6.25e-06	5.13	1.58	-23.8	-34.1	-11.5	5.1	40.9	26.3
group_9010	0.827	0.0263	0.092	1.94	4.02	-7.52	-3.33	-16.2	11.4	4.39	2.72	bad-chisq
dmlR_9	0.824	0.0959	0.00056	2.98	3.79	-9.63	-4.66	-21.2	14.4	5.51	5.19	bad-chisq
paaG	0.824	0.0247	0.286	1.52	4.06	-7.14	-3.69	-16.2	10.7	4.45	2.84	bad-chisq
argS	0.824	0.0959	0.00381	2.5	3.85	-8.76	-4.26	-21	12.9	4.82	4.13	bad-chisq
rhtC_1	0.824	0.0247	0.000488	4.33	3.86	-11.3	-4.85	-22	14.8	5.7	5.94	bad-chisq
group_9654	0.824	0.0959	0.38	0.866	3.97	-6.43	-3.29	-16.3	11.1	4.29	2.65	bad-chisq
ygeA	0.821	0.0232	0.25	1.43	4.03	-7.1	-3.55	-17.5	10.9	4.51	2.95	bad-chisq
htpG	0.821	0.264	0.0066	2.54	1.07	-17	-23.8	-15.3	8.08	27.8	20.4
virS_2	0.821	0.0232	0.0216	3.15	3.97	-9.36	-3.31	-22.4	13	5.58	4.93	bad-chisq
pheA2	0.821	0.0232	0.0306	2.2	3.98	-7.85	-3.39	-18.3	11.4	4.8	3.32	bad-chisq
group_3582	0.821	0.0232	0.000596	4.35	3.88	-11.4	-4.79	-22.5	15.1	5.81	5.76	bad-chisq
btuB_2	0.821	0.0232	0.808	1.06	4.08	-6.66	-3.55	-16.2	10.7	4.59	3.11	bad-chisq
paaE	0.821	0.0232	0.364	1.4	4.07	-6.96	-3.6	-15.9	10.6	4.36	2.34	bad-chisq
group_7854	0.821	0.0232	1	-0.304	4.06	-5.27	-3.53	-15.7	10.4	4.55	2.58	bad-chisq
gutB	0.818	0.085	0.21	0.977	3.95	-6.17	-3.31	-14.5	9.63	4.56	0.859	bad-chisq
group_11047	0.818	0.085	0.00159	2.68	3.81	-9.1	-4.27	-20.2	13.8	5.54	4.08	bad-chisq
recB	0.818	0.085	0.482	0.424	3.95	-5.9	-3.56	-15.5	10.4	4.08	2.67	bad-chisq
group_14457	0.818	0.085	0.138	1.14	3.94	-6.8	-3.56	-16.7	11.1	4.98	3.19	bad-chisq
rutC_1	0.818	0.0217	0.202	1.41	4.01	-6.86	-3.31	-17.1	10.4	4.45	3.15	bad-chisq
group_1784	0.818	0.085	0.222	0.971	3.95	-6.6	-3.54	-16.5	10.9	4.91	3.26	bad-chisq
group_19040	0.818	0.085	0.0861	1.23	3.92	-6.82	-3.77	-16.2	10.8	4.38	2.84	bad-chisq
quiA	0.818	0.085	0.0133	1.89	3.88	-7.73	-4.01	-17.6	11.8	4.59	3.11	bad-chisq
tauB	0.818	0.0217	0.0105	2.54	3.97	-8.03	-3.9	-16	10.6	4.09	2.72	bad-chisq
ybaK	0.818	6.41e-25	4.94e-12	-5.17	0.808	-2.92	-2.61	-11.5	7.8	3.77	-1.5	bad-chisq
purN	0.818	6.41e-25	1.39e-13	-5.5	1.2	-2.32	-1.77	-13.3	7.44	3.77	-4.38	bad-chisq
nrtP	0.818	0.085	0.206	1.07	3.97	-6.79	-3.79	-16.9	11	4.57	3.16	bad-chisq
dmlA	0.818	0.085	0.0745	1.31	3.91	-6.92	-3.63	-16.3	11.2	4.48	2.79	bad-chisq
yjiE	0.815	0.0203	0.000728	3.35	3.88	-9.52	-4.33	-19.3	12.8	5.04	4.09	bad-chisq
emrA_3	0.815	1.99e-24	2.09e-11	-11.4	0.951	-15.6	2.59	-70.7	56.1	26.7	-11.1	bad-chisq
group_2451	0.815	0.08	0.215	0.843	3.94	-6.36	-3.6	-16	10.5	4.48	2.52	bad-chisq
group_2973	0.815	0.0203	0.593	0.902	4.02	-6.42	-3.3	-16.8	10.6	4.6	2.81	bad-chisq
ttuB_1	0.815	0.0203	0.474	0.95	4.06	-6.22	-3.34	-15	9.72	4.36	1.78	bad-chisq
group_8629	0.815	0.0203	1	-0.779	4.07	-4.8	-3.62	-15.7	10.4	4.35	2.33	bad-chisq
group_8880	0.815	0.08	0.0024	2.65	3.85	-9.01	-4.42	-19.9	13.3	5.12	4.58	bad-chisq
group_9390	0.815	0.237	0.0025	3.36	1.41	-18.8	-26.5	-25.7	3.1	31.7	20.5
group_9651	0.815	0.08	0.00554	2.24	3.84	-8.15	-3.91	-20.2	11.8	4.61	3.25	bad-chisq
ves	0.812	0.0191	0.0992	2.85	4.02	-8.78	-3.37	-20.4	11.8	4.95	3.65	bad-chisq
hdfR_4	0.812	0.0191	0.245	1.75	4.08	-7.19	-3.3	-15.7	10.5	4.75	1.79	bad-chisq
group_12167	0.812	0.0752	0.00721	2.04	3.85	-8.04	-4.15	-18.4	12.2	4.93	3.65	bad-chisq
pyrF	0.812	0.0191	0.000127	3.36	3.8	-8.83	-4.02	-16.6	11	4.66	1.79	bad-chisq
bamE	0.812	0.225	0.00135	3.52	1.43	-19.2	-27.2	-27.5	2.7	32.2	20.8
group_2814	0.812	0.0752	0.136	1.08	3.93	-6.64	-3.49	-16.1	11	4.58	2.8	bad-chisq
trmJ	0.812	0.0752	0.0387	1.48	3.89	-7.05	-3.78	-16.5	10.9	4.35	2.95	bad-chisq
group_468	0.812	0.0191	0.000749	3.95	3.89	-10.4	-4.33	-21.3	13.7	5.08	4.8	bad-chisq
catM_2	0.812	0.0191	0.00369	2.97	3.99	-7.79	-3.07	-13.3	8.99	4.98	-1.27	bad-chisq
dmoA_1	0.812	0.0191	0.00454	2.75	3.95	-8.28	-4.03	-16.2	10.8	4.07	3	bad-chisq
group_6582	0.812	0.0191	0.00458	2.65	3.89	-8.45	-3.71	-20	11.6	4.57	2.43	bad-chisq
group_790	0.812	0.0191	0.447	1.2	4.07	-6.74	-3.45	-15.9	10.6	4.67	2.82	bad-chisq
putP	0.812	0.225	2.61e-06	4.81	1.58	-23.8	-33.8	-45.3	-0.0316	41.2	23.6
group_1578	0.808	0.0178	0.0114	2.54	3.96	-8.22	-3.76	-17	11.3	4.96	2.98	bad-chisq
group_15781	0.808	0.213	0.00135	3.52	1.43	-19.2	-27.2	-27.5	2.7	32.2	20.8
spo0M	0.808	0.0707	0.000902	2.84	3.78	-9.45	-4.52	-22.8	14.2	4.93	4.99	bad-chisq
astA_1	0.808	0.213	0.02	2.3	1.11	-15.9	-20.8	-9.66	11.1	26.3	18
add	0.808	1.7e-23	1.12e-11	-15.7	0.784	-23	2	-103	81.2	35.7	-3.5	bad-chisq
czcA_2	0.808	0.0178	0.00965	3.55	3.97	-9.85	-3.9	-20.3	13.2	5.25	5.06	bad-chisq
otsA	0.808	0.0178	0.00256	3.13	3.92	-9.22	-4.29	-18.8	12.4	4.71	4.26	bad-chisq
group_9354	0.808	0.0178	0.0274	2.28	3.99	-7.86	-3.6	-16.3	11	4.78	2.58	bad-chisq
group_12397	0.805	0.0665	0.146	1.06	3.92	-6.63	-3.54	-17.2	10.7	4.43	2.48	bad-chisq
ypjD	0.805	0.0167	1	0.666	4.02	-6.16	-3.24	-15.8	10.8	4.35	2.81	bad-chisq
pyrB	0.805	0.0167	2.17e-09	5.69	3.41	-12.7	-3.54	-24.9	18	10.2	-3.37	bad-chisq
group_17045	0.805	1.07e-20	1.51e-11	-4.74	1.25	-4.78	-3.14	-19	13.4	7.46	-2.84	bad-chisq
uppP	0.805	0.0167	0.00323	3.81	3.95	-10.2	-4.23	-20.1	13.4	5.25	4.86	bad-chisq
argB	0.805	0.202	0.000264	3.89	1.41	-20.4	-28.6	-24.6	4.94	33.3	23
group_23056	0.805	0.0167	1	1.21	4.04	-6.64	-2.98	-17.1	10.5	4.98	3.42	bad-chisq
group_2418	0.805	0.0167	0.202	1.86	4.12	-6.45	-2.92	-11.9	7.78	4.31	-0.578	bad-chisq
group_2930	0.805	1.07e-20	3.88e-11	-6.16	1.18	-10.2	-2.41	-38.5	33.8	14.4	0.64	bad-chisq
pgrR_2	0.805	0.0167	1	-0.512	4.07	-5.05	-3.59	-15.8	10.3	4.34	2.41	bad-chisq
group_5325	0.805	1.77e-18	1.41e-08	-4.8	1.26	-13	-27.2	-56.8	-13.5	32.2	13.3
ygaZ_2	0.805	0.0167	0.000115	3.4	3.81	-8.85	-4.09	-16.7	11.1	4.14	2.41	bad-chisq
cntI	0.805	2.23e-09	2.45e-05	-2.73	0.698	-7.65	-11.6	-10.1	11.4	12.3	7.39
yihG	0.802	0.191	0.00156	3.49	1.43	-19.3	-27.2	-28.1	2.69	32.4	20.6
group_13980	0.802	0.0156	0.0207	2.47	3.95	-8.41	-3.67	-20.2	12	4.41	3.25	bad-chisq
group_15909	0.802	0.0156	0.000881	3.62	3.92	-9.5	-4	-18.8	11.8	4.98	2.61	bad-chisq
group_3552	0.802	0.143	0.179	-1.01	0.748	-9.65	-14.8	0.261	12.2	16.3	13.1
mdtB	0.802	0.191	0.019	2.24	1.1	-16	-23	-16.5	5.62	27.3	18.9
yhcR	0.802	0.191	0.00643	2.69	1.23	-16.1	-21.6	-20.1	5.63	26.9	15.7
group_6049	0.802	0.0156	0.129	1.6	3.98	-7.21	-3.32	-18.1	11	4.68	3.25	bad-chisq
czcD_2	0.802	0.0625	0.000352	3.14	3.79	-9.86	-5.13	-21.7	14.3	4.67	7.74	bad-chisq
group_7899	0.802	0.0625	0.00115	2.55	3.8	-8.53	-4.06	-18.6	12.5	5.43	2.99	bad-chisq
purL	0.799	0.0146	0.519	1.14	4.02	-6.7	-3.36	-15.7	11.2	4.03	2.74	bad-chisq
uvrC	0.799	0.181	0.00993	2.33	1.04	-16	-22.4	-14	7.63	26.2	18.4
aspA	0.799	0.0146	0.0352	2.47	4	-8.24	-3.51	-18.6	11.5	4.9	3.66	bad-chisq
hutI	0.799	0.0146	0.0446	2.95	4	-8.92	-3.45	-20.7	12	4.95	3.89	bad-chisq
purK	0.799	0.0146	0.025	2.79	3.96	-8.46	-3.12	-16.2	12.9	3.7	3.63	bad-chisq
group_16017	0.799	0.0146	0.0053	2.66	3.95	-8.02	-3.74	-15.7	10.4	4.15	2.42	bad-chisq
group_17075	0.799	0.0587	0.115	1.11	3.87	-6.74	-3.54	-17.7	11	4.66	3.6	bad-chisq
group_1905	0.799	0.0587	0.0116	1.97	3.87	-7.92	-4.17	-18.2	12.1	4.46	4.6	bad-chisq
ampG	0.799	0.0146	0.0817	2.03	4.01	-7.73	-3.57	-17	11.3	5.02	4.14	bad-chisq
group_3602	0.799	0.0146	0.00361	2.65	3.86	-8.3	-3.29	-19.1	12.3	3.75	2.11	bad-chisq
paaZ	0.799	0.0587	0.434	0.559	3.99	-6.11	-3.66	-15.8	10.4	4.28	2.47	bad-chisq
rocC_2	0.799	0.181	0.00195	2.58	1.02	-16.3	-23	-24.6	4.19	27.3	17.1
group_8194	0.799	8.9e-18	5.06e-08	-4.48	1.2	-12.9	-25.7	-55.6	-11.4	32.1	11.8
group_965	0.799	0.0146	0.29	1.25	4.06	-6.47	-3.27	-15	9.63	4.48	1.83	bad-chisq
dapH_1	0.796	0.0551	0.0362	1.49	3.89	-7.04	-3.78	-16.4	10.9	4.32	2.98	bad-chisq
group_11466	0.796	0.0137	0.286	1.42	4.05	-6.73	-3.44	-16.3	9.64	4.05	1.7	bad-chisq
group_11792	0.796	0.0137	2.13e-05	4.9	3.75	-12.3	-5.11	-24.3	16.6	6.28	7.2	bad-chisq
dgdA	0.796	0.0551	0.0337	1.57	3.86	-7.38	-3.58	-18.9	11.8	4.75	3.34	bad-chisq
group_1562	0.796	0.0137	0.114	1.71	4.03	-6.91	-3.31	-14.8	9.72	4.39	1.32	bad-chisq
group_1956	0.796	0.0137	0.293	1.61	4.04	-6.91	-2.9	-16.4	10.3	4.95	2.67	bad-chisq
acm	0.796	0.0137	0.0456	2.86	3.98	-8.71	-3.12	-17	13.5	3.85	3.98	bad-chisq
algC_2	0.792	0.161	0.000262	3.89	1.41	-20.4	-28.5	-24.6	4.94	33.2	23
group_12288	0.792	0.0517	0.000169	3.23	3.74	-10.1	-5.06	-22.3	15	5.37	5.87	bad-chisq
group_13148	0.792	0.161	2.22e-06	4.88	1.46	-23.5	-32.7	-19.3	7.31	39.5	26
group_1648	0.792	0.392	0.00125	3.06	1.15	-18.3	-26.9	-16	3.21	33.8	19
surE_2	0.792	0.0128	1	0.865	4.08	-6.15	-3.18	-15.1	9.85	4.72	2.03	bad-chisq
group_2537	0.792	0.0128	0.807	1.5	4.06	-6.21	-2.4	-12.4	9.12	4.12	-1.37	bad-chisq
group_3180	0.792	0.0128	0.0601	2.03	3.96	-6.67	-2.08	-13.6	9.56	4.09	-1.99	bad-chisq
group_43760	0.792	0.0128	0.127	1.69	3.98	-7.11	-3	-17.7	10.7	4.91	3.01	bad-chisq
group_6059	0.792	0.435	0.524	-0.397	0.619	-10.9	-16.6	-5.39	9.19	20.1	13.6
group_12043	0.789	0.0486	0.00748	2.14	3.87	-7.9	-3.93	-17.8	11.6	4.48	2.71	bad-chisq
ligA	0.789	0.0119	0.000785	3.37	3.88	-9.61	-4.46	-19.5	13	4.8	4.46	bad-chisq
recJ	0.789	0.0486	0.346	0.625	3.96	-6.16	-3.58	-15.9	10.5	4.5	2.81	bad-chisq
group_11924	0.786	0.144	0.00805	2.5	1.08	-17	-23.8	-15.8	8.09	27.9	20.1
group_14997	0.786	1.15e-20	6.57e-15	-15.8	0.552	-22.7	-4.15	-92.8	69.7	42.3	-13.7	bad-chisq
pth	0.786	0.702	0.00626	2.09	0.873	-15.1	-21.2	-6.82	9.09	25.3	17.1
tusD	0.786	0.0111	0.121	1.61	3.98	-7.18	-3.31	-18	10.9	4.65	3.19	bad-chisq
ttdA	0.786	0.0111	0.253	1.81	4.05	-6.51	-2.37	-12.3	9.39	4.08	-1.35	bad-chisq
cysA_2	0.786	0.144	0.00121	3.41	1.38	-18.4	-26.4	-21.2	2.7	31.1	19.9
rplY	0.786	0.702	0.00626	2.09	0.873	-15.1	-21.2	-6.82	9.09	25.3	17.1
oppA	0.786	0.0455	0.0194	1.81	3.89	-7.71	-3.91	-17.9	11.9	4.98	3.1	bad-chisq
group_7015	0.786	0.144	0.00069	3.31	1.27	-17.7	-22.3	-21	9.96	27	18.9
bcr_1	0.786	0.0455	0.256	0.726	3.91	-6.18	-3.39	-15.8	10.7	4.09	2.28	bad-chisq
glmM	0.786	0.0455	0.177	0.925	3.91	-6.56	-3.56	-17.1	10.9	4.62	2.96	bad-chisq
group_8809	0.786	1.15e-20	3.13e-15	-24.5	0.503	-36.6	-4.28	-148	112	69.5	-24.6	bad-chisq
group_9048	0.786	0.0111	0.494	1.66	4.07	-6.34	-2.35	-12.2	9.2	4.12	-1.36	bad-chisq
dxs	0.783	3.32e-16	5.19e-08	-4.41	1.18	-12	-22	-51	-5.17	27.8	13.1
group_11486	0.783	0.0104	0.0121	3.61	3.96	-10.1	-4.3	-20.6	13.3	4.73	4.82	bad-chisq
group_12374	0.783	0.0104	0.034	2.56	4.01	-8.46	-3.62	-18	12	5.36	4.2	bad-chisq
group_13959	0.783	0.136	6.58e-06	4.78	1.49	-23.1	-32.2	-16.9	6.79	39.4	25.5
rnt	0.783	0.0427	0.0453	1.75	3.91	-7.51	-3.58	-17	12.3	3.96	3.51	bad-chisq
lpd	0.783	2.62e-20	8.72e-12	-5.09	1.02	-2.77	-2.32	-14.2	7.03	3.43	-1.75	bad-chisq
entS	0.783	0.0104	0.0945	1.74	3.98	-7.08	-3.04	-17.3	10.4	4.73	3.22	bad-chisq
group_8157	0.783	0.0104	0.0388	2.27	3.98	-8.04	-3.72	-17.2	11.6	4.97	4.38	bad-chisq
cydA_1	0.783	0.0427	0.0472	1.53	3.93	-7.19	-3.89	-16.7	11	4.51	3.09	bad-chisq
dcyD	0.78	5.82e-20	8.9e-14	-18.5	0.71	-27	2.36	-103	96.5	48.5	-15.7	bad-chisq
acoA	0.78	5.82e-20	2.52e-12	-5.23	0.928	-2.76	-2.61	-10.6	7.38	4.57	-3.54	bad-chisq
prs	0.78	0.65	0.00626	2.09	0.873	-15.1	-21.2	-6.81	9.08	25.3	17.1
ttdB	0.78	0.00969	0.252	1.83	4.05	-6.53	-2.33	-12.3	9.43	4.12	-1.33	bad-chisq
group_1892	0.78	0.128	0.000953	2.97	1.13	-17.4	-23.9	-13.2	9.79	26.4	22.4
group_2456	0.78	0.00969	1	0.884	4.08	-6.15	-3.18	-15.1	9.78	4.69	2.03	bad-chisq
group_2489	0.78	0.04	0.0267	1.74	3.87	-7.71	-3.84	-19.9	12	4.68	4.05	bad-chisq
plcN_2	0.78	0.00969	0.000255	4.15	3.85	-10.7	-4.76	-21.5	13.8	4.68	5.94	bad-chisq
choD	0.78	0.00969	0.304	1.71	4.04	-6.43	-2.36	-12.6	9.38	4.15	-1.32	bad-chisq
group_9841	0.78	0.128	0.000559	2.87	1.02	-17.5	-25.5	-20.8	3.39	30.6	17.5
pcaK_2	0.776	0.0375	0.000235	3.08	3.75	-9.74	-4.79	-21.4	14.4	5.41	4.97	bad-chisq
sdaA	0.776	0.0375	0.129	1.15	3.95	-6.79	-3.82	-16.4	10.8	4.38	2.92	bad-chisq
group_731	0.776	0.00903	0.00481	2.82	3.95	-8.43	-3.63	-17.9	11.2	4.74	3.03	bad-chisq
mobA	0.773	0.00842	1	0.626	4.04	-5.94	-3.13	-15.7	9.93	4.74	1.88	bad-chisq
trxC	0.773	0.0351	0.252	0.833	3.92	-6.19	-3.25	-16.2	10.1	4.73	1.73	bad-chisq
group_16290	0.773	0.00842	0.0362	2.18	3.96	-7.65	-3.03	-18.5	10.8	5.13	3.37	bad-chisq
gabP_2	0.773	2.69e-19	2.85e-13	-22.7	0.65	-32.5	-9.63	-146	99.4	33.8	26.7	bad-chisq
iolS	0.773	0.00842	8.47e-06	4.02	3.76	-9.17	-3.18	-16.4	10.8	6.26	-1.92	bad-chisq
putA	0.773	0.114	0.000672	3.66	1.43	-20.1	-29.7	-35.1	-2.56	36.9	18.4
rluA_2	0.773	0.00842	0.00524	3.49	3.94	-9.57	-3.56	-18.7	13.8	3.91	4.41	bad-chisq
group_5577	0.773	0.0351	0.182	1.04	3.94	-6.66	-3.69	-17.3	10.6	4.3	2.56	bad-chisq
lysO	0.773	0.00842	3.41e-06	4.02	3.65	-10.1	-4.56	-19.7	13.1	5.4	2.8	bad-chisq
guaD_2	0.773	0.00842	1	0.886	4.11	-6	-3.2	-14	9.24	4.4	0.849	bad-chisq
ybjG	0.773	0.0351	0.0132	2.14	3.86	-8.18	-3.57	-18.1	13.6	4.32	4.31	bad-chisq
oah1	0.773	0.00842	0.252	1.19	3.99	-6.46	-2.92	-15.6	10.6	4.19	1.93	bad-chisq
pepP	0.773	0.00842	0.152	1.85	4.04	-7.45	-3.43	-16.6	11	4.91	3.95	bad-chisq
mdaB	0.77	0.00784	1.18e-06	5.54	3.64	-13.4	-6.47	-27.7	17.5	3.97	12.6	bad-chisq
eutC	0.77	0.00784	0.00882	3.48	3.97	-9.69	-3.94	-18.9	12.8	5.6	3.74	bad-chisq
group_12445	0.77	0.975	0.131	1.01	0.697	-12.9	-18.5	-8.42	8.97	21.9	15.6
yybR_1	0.77	0.00784	1	0.679	4.04	-6.16	-3.33	-15.5	10.7	4.25	2.82	bad-chisq
dmlR_11	0.77	0.00784	0.248	1.81	4.04	-6.51	-2.32	-12.5	9.42	4.15	-1.41	bad-chisq
ruvA	0.77	0.00784	1	-1.41	4.04	-4.38	-4.08	-16.8	9.95	5.01	2.57	bad-chisq
group_16267	0.77	0.00784	1	1.34	4.02	-6.66	-2.68	-15.6	11.1	4.55	3.51	bad-chisq
hemA	0.77	0.577	0.00114	2.52	0.907	-16	-22.2	-2.36	11.2	26.1	19.2
hutH	0.77	0.00784	0.00854	3.22	3.95	-9.27	-3.61	-21.4	12.4	4.97	4.12	bad-chisq
rlpA	0.77	0.00784	1	0.42	4.03	-5.86	-3.33	-16	10.3	4.49	2.68	bad-chisq
group_21561	0.77	0.00784	1	1.34	4.02	-6.66	-2.68	-15.6	11.1	4.55	3.51	bad-chisq
group_21562	0.77	0.00784	1	1.34	4.02	-6.66	-2.68	-15.6	11.1	4.55	3.51	bad-chisq
cobP	0.77	5.6e-19	1.78e-10	-4.79	0.809	-2.78	-2.47	-9.79	7.12	2.5	0.197	bad-chisq
group_4044	0.77	0.00784	0.051	2.02	4	-7.33	-3.35	-15.4	10.3	4.56	1.88	bad-chisq
group_4581	0.77	0.108	0.00802	2.93	1.37	-17.3	-24.3	-21.8	3.85	29.2	18.4
kgtP_2	0.77	0.00784	0.0383	2.4	4.02	-7.11	-2.46	-14.4	8.77	5.27	-0.524	bad-chisq
sadH_1	0.77	0.00784	0.123	2.01	4.03	-6.7	-2.32	-12.3	9.56	4.09	-1.39	bad-chisq
mltF_1	0.767	0.0073	0.0201	3.7	4.01	-8.01	-2.44	-10.5	7.53	5.66	-3.92	bad-chisq
yahB	0.767	0.102	3.6e-05	4.01	1.38	-20.1	-27.5	-27.8	5.34	32.3	22.2
aroC	0.767	0.0308	0.0115	2.05	3.91	-7.65	-3.78	-17.3	11	4.59	2.4	bad-chisq
group_11631	0.767	0.0073	4.35e-05	4.14	3.73	-10.8	-4.2	-25.7	14.7	5.35	4.55	bad-chisq
group_14737	0.767	0.0308	0.304	0.753	3.95	-6.31	-3.53	-16.1	10.6	4.62	3.12	bad-chisq
group_17327	0.767	0.0073	0.495	1.06	4.03	-6.4	-3.08	-16.4	10.1	4.81	1.96	bad-chisq
group_17510	0.767	0.0073	0.205	1.68	4.01	-6.95	-2.67	-15.7	11.1	4.44	2.99	bad-chisq
group_20054	0.767	0.0308	0.304	0.753	3.95	-6.31	-3.53	-16.1	10.6	4.62	3.12	bad-chisq
group_2443	0.767	0.0308	0.00692	1.99	3.85	-7.75	-3.97	-17.4	11.6	4.77	2.99	bad-chisq
group_559	0.767	0.0308	0.0253	1.97	3.93	-7.76	-3.74	-17.7	11.7	4.8	3.11	bad-chisq
dnaG	0.767	0.554	0.003	2.18	0.835	-15.2	-21.1	-7.47	10	24.3	18.2
tauA	0.767	0.0308	0.0118	1.85	3.87	-7.45	-3.97	-16.6	11	4.43	2.97	bad-chisq
group_9279	0.767	0.0308	0.0616	1.39	3.89	-7.09	-3.7	-18.2	11.1	4.46	3.4	bad-chisq
group_12390	0.764	0.00679	0.013	3.07	3.95	-8.86	-2.84	-21.2	12.1	6.01	4.3	bad-chisq
gltC_1	0.764	0.00679	0.399	1.11	4.02	-6.28	-2.81	-15.1	10.3	4.2	1.83	bad-chisq
group_1304	0.764	2.29e-18	2.37e-10	-4.78	0.769	-3.5	-3.33	-12.8	8.29	2.98	1.93	bad-chisq
pepD	0.764	0.0288	0.00186	2.62	3.83	-8.83	-4.34	-19.4	12.9	5.21	4.76	bad-chisq
emrK	0.764	2.29e-18	2.45e-09	-4.48	1.16	-4.31	-2.43	-18.9	12.2	2.53	5.17	bad-chisq
tilS	0.764	0.00679	0.0147	2.47	3.93	-8.17	-3.19	-19.9	11.6	5.13	3.78	bad-chisq
group_18955	0.764	0.00679	0.0175	3.1	3.96	-9.04	-2.99	-21.7	12.4	5.93	4.98	bad-chisq
nicP_3	0.764	0.00679	0.128	1.98	4.03	-6.67	-2.35	-12.3	9.53	4.06	-1.33	bad-chisq
group_3451	0.764	0.00679	0.0142	3.04	3.94	-8.96	-3.11	-17.4	14	4.05	4.13	bad-chisq
glxR_2	0.764	0.00679	0.00124	3.25	3.95	-7.87	-2.45	-12.6	9.46	5.42	-1.19	bad-chisq
bltD	0.764	0.00679	1	0.698	4.04	-5.97	-3.11	-15.5	9.78	4.69	1.58	bad-chisq
group_4665	0.764	0.00679	4.26e-08	7.82	3.42	-18.7	-9.99	-38.6	25.1	2.97	24.2	bad-chisq
group_5764	0.764	2.29e-18	2.5e-10	-4.88	1.03	-3.53	-1.88	-16.5	9.21	4.82	-2.34	bad-chisq
hchA_1	0.764	0.00679	0.00433	3.41	3.96	-9.3	-3.82	-18.1	12.1	5.15	4.75	bad-chisq
ogt	0.764	0.00679	0.182	1.49	4.04	-6.52	-3.45	-15.3	8.82	3.48	2.06	bad-chisq
yejB	0.764	0.0288	0.0563	1.77	3.92	-7.64	-3.39	-18.2	12.7	4.17	3.99	bad-chisq
mexB_2	0.764	0.00679	1	0.234	3.98	-5.76	-3.39	-16	10.5	4.46	2.74	bad-chisq
cueR	0.764	0.00679	0.0155	3.07	3.94	-9.01	-3.11	-17.5	14	3.96	4.63	bad-chisq
gshA	0.76	0.00632	7.32e-07	4.2	3.62	-9.01	-3.55	-14.3	10	5.33	-2.33	bad-chisq
budC_2	0.76	0.00632	0.111	2.01	4.03	-6.69	-2.32	-12.3	9.54	4.09	-1.29	bad-chisq
pgaB_1	0.76	0.0269	0.00192	2.54	3.82	-8.58	-4.19	-18.8	12.5	4.98	3.25	bad-chisq
group_13380	0.76	0.00632	1	-0.105	3.99	-5.5	-3.53	-16	10.5	4.65	2.81	bad-chisq
group_21404	0.76	0.0269	8.29e-05	3.14	3.69	-9.63	-4.56	-21.3	14.3	5.47	5.01	bad-chisq
group_21822	0.76	0.00632	1	1.04	4.01	-6.43	-2.9	-15.6	11	4.49	3.47	bad-chisq
COQ3_1	0.76	0.00632	0.00138	3.77	3.85	-10.4	-3.77	-20.7	16.2	3.49	5.76	bad-chisq
group_2905	0.76	0.0269	0.011	2.04	3.86	-7.92	-3.93	-19.6	11.8	4.29	3.6	bad-chisq
htrE_1	0.76	0.0269	0.00114	2.69	3.81	-8.87	-4.2	-20.6	13	5.05	4.12	bad-chisq
group_8340	0.76	0.00632	1	-1.21	3.99	-4.62	-4.25	-15.7	10.1	4.96	2.6	bad-chisq
group_9115	0.76	0.00632	0.00253	2.91	3.91	-8.35	-3.44	-18.9	10.8	4.42	2.26	bad-chisq
nlhH_2	0.76	4.49e-18	2.8e-13	-5.53	0.762	-3.73	-4.23	-15.2	10.1	2.96	4.45	bad-chisq
hdfR_2	0.757	0.00588	0.0401	2.89	4.03	-8.6	-3.58	-17.7	11.2	4.77	2.57	bad-chisq
budC_1	0.757	8.68e-18	2.12e-10	-4.79	0.813	-3.02	-2.23	-10.5	8.06	4.09	-0.531	bad-chisq
panD	0.757	0.489	0.000508	2.66	0.901	-16.5	-22.6	-3.54	11.8	26.4	19.6
rhtC_2	0.757	0.00588	0.0561	2.95	4.08	-7.09	-3.89	-10.7	5.81	1.53	3.33	bad-chisq
perR	0.757	0.0252	0.000575	2.67	3.74	-8.75	-3.89	-21.8	12.8	5.16	2.85	bad-chisq
pcaF_2	0.757	0.00588	0.394	1.13	4.01	-6.61	-3.15	-16.8	10.9	4.26	2.86	bad-chisq
group_4838	0.757	0.0252	0.00651	1.9	3.79	-7.49	-3.66	-18.6	11.2	4.58	2.22	bad-chisq
group_4972	0.757	0.0252	0.338	0.593	3.96	-5.96	-3.5	-15.1	10.1	4.07	2.3	bad-chisq
ygiN	0.757	0.00588	6.86e-05	3.66	3.83	-8.57	-3.22	-14.2	9.92	5.2	-1.91	bad-chisq
group_878	0.757	8.68e-18	7.64e-08	-4.77	1.07	-4.8	-2.92	-16.1	13.8	2.17	11.9	bad-chisq
group_10453	0.754	0.0235	0.014	1.75	3.86	-7.17	-3.7	-15.7	10.8	4.29	1.87	bad-chisq
lpxP	0.754	1.65e-17	9.78e-08	-4.39	1.03	-5.25	-3.05	-22	13.7	3.22	8.1	bad-chisq
rsgA	0.754	0.00546	0.816	1.55	3.96	-6.88	-2.45	-16.9	11.5	4.46	3.58	bad-chisq
pgaA	0.754	0.0235	0.00156	2.51	3.82	-8.42	-4.24	-18.1	12	4.67	3.38	bad-chisq
phaC_1	0.754	0.00546	0.0234	2.59	4	-8.39	-3.58	-17.7	11.8	5.24	4.06	bad-chisq
cycA_2	0.754	8.55e-07	0.00351	-1.92	0.675	-7.69	-11.4	-14.6	7.38	13.8	7.12
ipdC	0.754	0.0798	0.000197	3.8	1.41	-19.5	-27.4	-30.7	2.28	32	21.1
clpB	0.754	1.65e-17	1.38e-10	-6.1	1.18	-6.02	0.0995	-27.9	21.1	8.95	-4.05	bad-chisq
soxR	0.751	0.00507	0.236	1.41	4.04	-6.8	-3.3	-16.3	10.2	4.53	2.66	bad-chisq
sodC	0.751	0.00507	1.71e-09	11.6	3.2	-27.8	-14.6	-59.3	39.1	3.38	38.3	bad-chisq
group_12017	0.751	0.00507	0.0499	2.79	4	-7.84	-2.32	-16.8	10.2	5.82	3.25	bad-chisq
queF	0.751	0.00507	9.59e-06	3.9	3.71	-9.91	-4.54	-19.2	12.9	4.79	3.38	bad-chisq
nemR_2	0.751	0.00507	0.0503	2.79	4	-7.83	-2.3	-16.7	10.2	5.79	3.23	bad-chisq
group_18916	0.751	0.075	0.0114	2.1	1	-12.7	-15.7	-4.14	10.2	19.3	12.2
pyrC	0.751	2.15e-15	1.48e-11	-4.79	1.33	-5.39	-4.58	-20	16.2	2.22	7.66	bad-chisq
group_2877	0.751	0.0219	0.00143	2.54	3.78	-8.64	-4	-21.3	12.9	4.46	3.5	bad-chisq
garK	0.751	0.00507	1	0.388	3.98	-5.89	-3.31	-16.1	10.6	4.39	2.78	bad-chisq
lolB	0.751	0.449	0.00109	2.49	0.894	-16	-22	-3.6	11.2	25.9	18.4
group_934	0.751	3.08e-17	2.07e-10	-4.78	0.8	-2.94	-2.41	-10.3	7.64	2.86	-0.177	bad-chisq
group_9459	0.751	0.00507	1	0.92	4.03	-6.31	-2.93	-16.4	10.7	4.53	3.14	bad-chisq
mexA	0.751	0.00507	1	0.403	3.98	-5.91	-3.3	-16.1	10.6	4.43	2.81	bad-chisq
group_10956	0.748	3.75e-15	7.38e-12	-4.54	1.39	-2.92	-3.21	-10.1	7.82	4.06	-4.12	bad-chisq
mscS	0.748	0.00471	0.0145	2.48	3.93	-8.16	-3.16	-19.9	11.7	5.12	3.8	bad-chisq
pyrC'	0.748	0.00471	0.0114	3.7	4.04	-7.5	-4.21	-9.13	4.72	0.553	4.49	bad-chisq
dhaT	0.748	0.00471	0.148	1.55	3.98	-6.92	-3.01	-17.1	10.6	4.78	3.29	bad-chisq
group_15024	0.748	0.00471	0.554	1.13	3.99	-6.45	-2.82	-16.2	10.8	4.23	2.78	bad-chisq
group_15976	0.748	0.0705	3.74e-05	4.01	1.38	-20.1	-27.6	-27.7	5.33	32.2	22
group_18003	0.748	0.00471	0.249	1.73	4.06	-6.49	-2.67	-14.2	8.44	4.61	-1.22	bad-chisq
glpQ	0.748	0.00471	0.0115	3.94	3.99	-8.16	-2.4	-10.2	7.37	5.69	-4.15	bad-chisq
group_640	0.748	0.429	0.00216	2.27	0.855	-15.4	-21.4	-8.93	9.24	25.5	17.3
group_6773	0.748	0.00471	0.00926	2.56	3.97	-7.93	-3.49	-15.8	10.5	4.77	1.87	bad-chisq
rhaR	0.748	0.00471	0.0097	2.78	3.99	-7.32	-2.13	-11.6	9.83	4.39	-1.69	bad-chisq
puuP	0.748	0.0205	0.444	0.611	3.9	-6.12	-3.29	-16.1	10.9	4.47	3.02	bad-chisq
pqqB	0.748	0.194	0.000558	3.18	1.14	-18	-26.6	-11.7	3.63	32.3	19.9
ybjJ	0.748	0.00471	0.0279	2.36	3.95	-8.29	-3.64	-20.2	11.9	4.67	3.8	bad-chisq
group_9295	0.748	0.00471	0.0416	1.94	3.96	-7.14	-2.75	-15.4	11.2	3.96	2.13	bad-chisq
styD	0.748	0.0205	0.000349	2.92	3.78	-9.27	-4.69	-20.1	13.4	4.86	5.06	bad-chisq
group_10695	0.744	0.0663	0.0204	2.31	1.11	-16	-20.9	-9.85	11.1	26.4	18.1
group_1592	0.744	0.00437	0.000242	4.13	3.84	-10.7	-3.93	-24.4	14.5	5.36	5.6	bad-chisq
group_17264	0.744	0.00437	0.00445	2.96	3.99	-7.61	-4.07	-13	7.71	2.42	3.62	bad-chisq
group_17323	0.744	0.00437	0.0468	2.79	4	-7.82	-2.33	-16.7	10.2	5.77	3.28	bad-chisq
cusR_1	0.744	0.00437	1	2.05	4.07	-7.27	-2.55	-17.1	10.2	5.1	3.38	bad-chisq
sbcC	0.744	0.0663	6.12e-05	4.15	1.44	-21.1	-29.1	-29.7	4.93	34.5	24.6
cinA_2	0.744	0.0663	0.000296	4.09	1.5	-20.9	-29.4	-21.9	5.06	33.3	25.1
group_5044	0.744	0.0191	0.000515	2.66	3.74	-8.68	-3.91	-21.6	12.7	5.04	2.92	bad-chisq
group_6670	0.744	0.00437	8.07e-08	7.83	3.47	-19	-9.41	-39.5	26.3	4.55	22.3	bad-chisq
bamD	0.744	0.411	0.000945	2.49	0.884	-16.3	-22.8	-9.23	9.34	27.1	18.7
mtcA2_1	0.741	0.00405	0.102	1.81	3.97	-7.11	-2.63	-15.9	11.5	4.41	3.16	bad-chisq
chrA1	0.741	0.0178	5.59e-05	3.16	3.68	-9.58	-4.56	-21.1	14.1	5.41	4.93	bad-chisq
phoR	0.741	0.0622	6.31e-06	4.16	1.36	-19.7	-28.5	-38.1	-1.69	32.4	16.5
group_15846	0.741	0.0178	0.188	1.14	3.98	-6.16	-3.1	-13.9	9.24	4.65	0.333	bad-chisq
group_3011	0.741	0.0178	0.0291	1.6	3.85	-7.35	-3.65	-18.8	11.5	4.57	3.54	bad-chisq
group_3567	0.741	0.00405	0.101	1.65	4.01	-6.71	-2.94	-15.6	9.76	3.94	1.06	bad-chisq
group_4946	0.741	0.00405	3.86e-05	3.96	3.79	-8.61	-3.02	-13.4	9.09	5.6	-4.14	bad-chisq
gdhB	0.741	0.0622	0.000517	3.43	1.33	-18.5	-26.4	-28.5	0.865	32	17.8
group_719	0.741	0.00405	0.0042	4.23	3.92	-11.3	-4.67	-22.5	15.2	5.63	6.05	bad-chisq
hdfR_1	0.741	0.726	0.113	1.02	0.68	-12.3	-17.9	-8.17	7.28	22.2	13.7
group_9936	0.741	0.0178	0.0772	1.25	3.88	-6.63	-3.27	-16.9	10.4	4.86	1.94	bad-chisq
cysM	0.738	0.00375	0.000448	3.42	3.91	-8.05	-2.47	-12.9	9.65	5.54	-1.32	bad-chisq
thlA_1	0.738	0.00375	0.000906	3.88	3.89	-10.2	-3.98	-21.2	13.4	5.53	4.94	bad-chisq
group_13500	0.738	0.00375	3.4e-08	7.42	3.43	-17.6	-9.75	-36.7	23.1	1.94	23.9	bad-chisq
iucD	0.738	0.00375	0.0521	2.12	4.02	-6.8	-2.6	-14.4	8.37	4.74	-1.36	bad-chisq
group_1612	0.738	0.00375	1.79e-08	6.04	3.39	-14.5	-4.59	-36.1	21.7	7.79	6.22	bad-chisq
der	0.738	0.00375	0.57	1.88	3.97	-7.12	-2.22	-17	11.5	4.44	3.78	bad-chisq
group_17322	0.738	0.00375	0.0339	2.91	4	-7.75	-2.08	-15.9	9.77	6.04	2.25	bad-chisq
pdhC	0.738	3.22e-16	4.33e-16	-9.43	0.515	-9.66	-6.59	-39	30.1	9.7	15.8	bad-chisq
kefF	0.738	0.0166	0.00151	2.75	3.83	-9.1	-4.59	-20	13.3	4.88	5.9	bad-chisq
group_309	0.738	0.00375	1	0.336	4.01	-5.7	-3.22	-15.4	10.2	4.37	2.07	bad-chisq
lagD	0.738	3.22e-16	9.28e-08	-4.51	0.831	-4.68	-3.67	-15.8	11.2	2.77	9.69	bad-chisq
group_43779	0.738	3.22e-16	2.72e-11	-6.92	1.1	-6.46	-1.66	-33.1	20.2	10.2	11.3	bad-chisq
group_8187	0.738	0.00375	0.00113	3.04	3.88	-8.5	-3.51	-19.1	11	4.37	2.48	bad-chisq
bepA_2	0.738	8.13e-13	2.36e-08	-3.98	0.922	-9.18	-13.1	5.63	20	12	17.1
benM_2	0.738	0.0166	0.00135	2.73	3.8	-9.09	-4.27	-22.5	13.3	4.8	4.47	bad-chisq
group_10128	0.735	0.676	0.223	0.803	0.683	-11.7	-16.1	-3.22	10.6	19.1	13.2
group_10406	0.735	0.0155	0.000284	3.05	3.76	-9.59	-4.74	-20.9	14.2	5.11	6.01	bad-chisq
crt	0.735	0.00348	0.000418	3.44	3.91	-8.05	-2.43	-12.8	9.63	5.59	-1.24	bad-chisq
rpsG	0.735	4.25e-11	2.32e-07	-4.09	1.09	-14.4	-29.3	-36.9	-9.33	38.1	15.3
group_18204	0.735	0.00348	7.45e-10	7.63	3.22	-17.9	-4.96	-45.3	28.2	9.52	8.43	bad-chisq
group_6234	0.735	0.00348	0.15	2.2	4.02	-7.63	-2.81	-18.2	10.9	5.2	3.87	bad-chisq
group_7382	0.735	0.358	0.00124	2.36	0.841	-15.7	-21.5	-9.37	10.5	24.8	19.1
group_947	0.735	0.00348	0.441	1.42	3.97	-6.66	-2.57	-16.3	11	4.28	3.06	bad-chisq
greB	0.732	0.00322	0.0293	3.97	4.02	-8.17	-2.25	-10.1	7.26	5.75	-4.13	bad-chisq
prr	0.732	0.0144	0.365	0.668	3.89	-6.13	-3.24	-15.9	10.8	4.44	2.88	bad-chisq
group_13605	0.732	6.37e-11	5.46e-06	-3.2	0.887	-10.2	-19.2	-4.99	2.51	23.1	11.5
hisF	0.732	0.00322	2.31e-05	3.71	3.75	-8.56	-2.67	-13.8	11.3	4.69	-2.39	bad-chisq
ptk	0.732	0.00322	0.00246	3.79	3.92	-10.1	-4.05	-20.2	13.9	4.3	5.85	bad-chisq
group_2552	0.732	0.0514	0.0013	3.2	1.33	-17.7	-25	-27.2	2.19	29.9	18
rplK	0.732	6.37e-11	2.5e-05	-2.93	0.839	-10	-19	-14.3	-0.795	23.9	10.9
smvA	0.732	0.652	0.223	0.803	0.683	-11.7	-16.1	-3.22	10.6	19.1	13.2
adeQ	0.732	0.00322	4.91e-05	3.93	3.82	-9.11	-2.84	-15.5	11.6	5.31	-2.05	bad-chisq
group_11988	0.728	0.00298	0.219	1.34	4.01	-6.69	-3.13	-16.7	10.2	4.65	2.44	bad-chisq
group_14363	0.728	0.00298	0.503	1.11	4	-6.52	-2.93	-16.5	10.9	4.3	2.47	bad-chisq
pliG_2	0.728	0.00298	0.0495	2.79	4	-7.82	-2.31	-16.7	10.2	5.78	3.22	bad-chisq
psd	0.728	0.0482	1.23e-06	4.45	1.38	-20.5	-29.7	-31.5	0.59	33	19
group_19252	0.728	0.00298	0.0375	3	4.03	-7.59	-1.78	-14.6	9.2	6.16	1.01	bad-chisq
pepO	0.728	0.0134	0.0782	1.19	3.86	-6.67	-3.34	-17.2	10.8	4.67	3.07	bad-chisq
group_6496	0.728	0.0134	0.00143	2.68	3.78	-9.11	-3.82	-23.3	14.1	5.64	5.85	bad-chisq
apbC	0.728	0.00298	0.027	2.53	3.97	-8.05	-2.89	-18.9	11.6	4.62	3.78	bad-chisq
apxIB	0.728	0.139	0.000301	2.81	0.962	-15.9	-21.1	-21.4	6.27	27.6	14.1
lapB	0.728	0.00298	0.259	1.7	3.94	-7.02	-2.43	-17.1	11.6	4.4	3.71	bad-chisq
pgaC_1	0.725	0.0125	0.000305	2.92	3.75	-9.23	-4.4	-20.8	13.5	5.07	3.87	bad-chisq
gdhA_1	0.725	0.0451	1.17e-05	4.27	1.43	-21	-29.1	-32.8	3.63	33.9	22.3
cysN	0.725	0.0451	5.29e-05	4.03	1.4	-20.6	-28.1	-29	5.83	32.8	22.2
syrM1	0.725	0.0451	4.27e-05	4.05	1.39	-20.5	-27.9	-28	5.92	32.5	22.7
serB1	0.725	0.0125	0.000985	2.72	3.8	-8.93	-4.34	-19.6	13.2	4.99	4.68	bad-chisq
tenA	0.725	2.72e-15	1.43e-10	-7.43	0.746	-8.12	-4.62	-37.3	22.3	5.88	10.9	bad-chisq
group_14566	0.725	0.00275	5.98e-05	3.44	3.77	-8.17	-2.46	-13.1	11.3	4.23	-2.35	bad-chisq
group_15980	0.725	2.72e-15	1.6e-09	-4.63	0.828	-3.92	-3.4	-14.6	9.61	2.7	6	bad-chisq
group_17224	0.725	1.39e-10	7.81e-06	-3.1	0.863	-10.1	-18.8	-7.83	2.07	23.4	11.6
bamB	0.725	0.00275	0.784	1.67	3.96	-6.87	-2.29	-16.6	11.3	4.44	3.61	bad-chisq
gabR_4	0.725	0.00275	0.0835	1.97	4.05	-7.11	-3.24	-14.7	9.54	4.58	0.714	bad-chisq
glyS	0.725	0.0451	0.00311	3.08	1.27	-16.1	-22.3	10.6	11.2	25.3	20.3
yceJ_2	0.725	0.00275	0.114	1.71	4.02	-7.05	-3.42	-16.9	9.91	4.15	2.03	bad-chisq
gatA_1	0.725	0.00275	0.043	2.22	4	-7.9	-3.55	-16.9	11.4	5.07	3.89	bad-chisq
nepI	0.725	0.00318	0.116	-0.973	0.616	-9.28	-14.4	-5.64	8.25	17.1	11
cydB_2	0.722	0.00254	0.213	1.47	4.02	-7.02	-3.34	-17.5	10.7	4.54	2.74	bad-chisq
group_1276	0.722	0.0116	0.138	1.16	3.9	-6.01	-2.85	-13.1	9.42	4.09	-0.164	bad-chisq
kdsA	0.722	4.5e-15	2.52e-12	-5.28	0.793	-2.15	-2.73	-6.75	5.04	3.47	-1.7	bad-chisq
group_18203	0.722	0.00254	0.626	2.64	4.06	-7.8	-2.26	-17.6	10.4	5.4	3.88	bad-chisq
group_2926	0.722	0.00254	0.233	1.82	3.93	-7.09	-2.32	-17	11.6	4.4	3.81	bad-chisq
group_3411	0.722	4.5e-15	2.2e-13	-6.33	0.692	-6.16	-5.73	-24.7	16.1	5.74	12.5	bad-chisq
recC	0.722	0.0116	0.357	0.441	3.88	-5.78	-3.37	-15.4	10	4.11	2.14	bad-chisq
group_4506	0.722	0.00254	2.31e-07	5.23	3.49	-12.5	-3.7	-30.2	18.9	6.31	4.16	bad-chisq
panS_1	0.722	0.00254	0.0294	2.31	4.02	-7.46	-3.16	-14.6	9.9	4.91	0.757	bad-chisq
cinA_1	0.722	0.00254	0.0234	3.05	4.03	-7.11	-3.87	-10.6	5.72	1.54	3.28	bad-chisq
ykuD	0.722	4.5e-15	6.12e-08	-4.64	0.769	-5.24	-4.1	-17.9	12.6	3.22	9.87	bad-chisq
nemA_2	0.722	0.00254	0.0176	2.93	3.98	-7.79	-2.18	-16	9.9	5.97	2.48	bad-chisq
yqhD	0.722	0.00254	0.0205	2.95	3.97	-7.92	-2.23	-16.7	10.2	5.93	3.1	bad-chisq
group_12415	0.719	0.0395	5.74e-05	4.1	1.42	-20.8	-28.6	-29.1	5.28	33.2	23.3
group_1282	0.719	0.0108	0.101	1.32	3.92	-6.23	-2.77	-13.5	9.73	4.26	-0.303	bad-chisq
purB	0.719	0.00235	0.233	1.64	4.06	-6.62	-2.93	-13.7	9.31	4.51	0.256	bad-chisq
[truncated: 4,948 more rows]

## Sheet: SNP indel
CHR	locus_tag	internal_gene_start	internal_gene_end	gene	product	gene_start	gene_length	gene_end	term	af	filter.pvalue	lrt.pvalue	beta	beta.std.err	variant_h2	notes	ADJ	ADJ_l10	contig_loc	reference	variant	type	contig_start	contig_end	contig_length	POS	Intergenic
NGCD01000020.1	MNFGEKDL_00001	518	1462	miaA	tRNA dimethylallyltransferase	518	944	1462	NGCD01000020.1_778_C_A	0.0256	0.323	1	-0.000133	3.56	6.15e-06	bad-chisq	1	0	778	C	A	SNP	0	365186	365186	778	In CDS
NGCD01000020.1	MNFGEKDL_00001	518	1462	miaA	tRNA dimethylallyltransferase	518	944	1462	NGCD01000020.1_857_T_C	0.0256	0.323	1	-0.000133	3.56	6.15e-06	bad-chisq	1	0	857	T	C	SNP	0	365186	365186	857	In CDS
NGCD01000020.1	MNFGEKDL_00001	518	1462	miaA	tRNA dimethylallyltransferase	518	944	1462	NGCD01000020.1_939_T_C	0.0256	0.323	1	-0.000133	3.56	6.15e-06	bad-chisq	1	0	939	T	C	SNP	0	365186	365186	939	In CDS
NGCD01000020.1	MNFGEKDL_00001	518	1462	miaA	tRNA dimethylallyltransferase	518	944	1462	NGCD01000020.1_1010_G_A	0.0256	0.323	1	-0.000133	3.56	6.15e-06	bad-chisq	1	0	1010	G	A	SNP	0	365186	365186	1010	In CDS
NGCD01000020.1	MNFGEKDL_00001	518	1462	miaA	tRNA dimethylallyltransferase	518	944	1462	NGCD01000020.1_1016_G_A	0.0256	0.323	1	-0.000133	3.56	6.15e-06	bad-chisq	1	0	1016	G	A	SNP	0	365186	365186	1016	In CDS
NGCD01000020.1	MNFGEKDL_00001	518	1462	miaA	tRNA dimethylallyltransferase	518	944	1462	NGCD01000020.1_1046_T_C	0.0256	0.323	1	-0.000133	3.56	6.15e-06	bad-chisq	1	0	1046	T	C	SNP	0	365186	365186	1046	In CDS
NGCD01000020.1	MNFGEKDL_00001	518	1462	miaA	tRNA dimethylallyltransferase	518	944	1462	NGCD01000020.1_1058_A_G	0.0256	0.323	1	-0.000133	3.56	6.15e-06	bad-chisq	1	0	1058	A	G	SNP	0	365186	365186	1058	In CDS
NGCD01000020.1	MNFGEKDL_00001	518	1462	miaA	tRNA dimethylallyltransferase	518	944	1462	NGCD01000020.1_1093_G_C	0.0256	0.323	1	-0.000133	3.56	6.15e-06	bad-chisq	1	0	1093	G	C	SNP	0	365186	365186	1093	In CDS
NGCD01000020.1	MNFGEKDL_00001	518	1462	miaA	tRNA dimethylallyltransferase	518	944	1462	NGCD01000020.1_1099_C_T	0.0256	0.323	1	-0.000133	3.56	6.15e-06	bad-chisq	1	0	1099	C	T	SNP	0	365186	365186	1099	In CDS
NGCD01000020.1	MNFGEKDL_00001	518	1462	miaA	tRNA dimethylallyltransferase	518	944	1462	NGCD01000020.1_1111_G_A	0.0256	0.323	1	-0.000133	3.56	6.15e-06	bad-chisq	1	0	1111	G	A	SNP	0	365186	365186	1111	In CDS
NGCD01000020.1	MNFGEKDL_00001	518	1462	miaA	tRNA dimethylallyltransferase	518	944	1462	NGCD01000020.1_1124_T_C	0.0256	0.323	1	-0.000133	3.56	6.15e-06	bad-chisq	1	0	1124	T	C	SNP	0	365186	365186	1124	In CDS
NGCD01000020.1	MNFGEKDL_00001	518	1462	miaA	tRNA dimethylallyltransferase	518	944	1462	NGCD01000020.1_1135_A_G	0.0256	0.323	1	-0.000133	3.56	6.15e-06	bad-chisq	1	0	1135	A	G	SNP	0	365186	365186	1135	In CDS
NGCD01000020.1	MNFGEKDL_00001	518	1462	miaA	tRNA dimethylallyltransferase	518	944	1462	NGCD01000020.1_1217_A_C	0.0256	0.323	1	-0.000133	3.56	6.15e-06	bad-chisq	1	0	1217	A	C	SNP	0	365186	365186	1217	In CDS
NGCD01000020.1	MNFGEKDL_00001	518	1462	miaA	tRNA dimethylallyltransferase	518	944	1462	NGCD01000020.1_1250_T_C	0.0256	0.323	1	-0.000133	3.56	6.15e-06	bad-chisq	1	0	1250	T	C	SNP	0	365186	365186	1250	In CDS
NGCD01000020.1	MNFGEKDL_00001	518	1462	miaA	tRNA dimethylallyltransferase	518	944	1462	NGCD01000020.1_1277_G_A	0.0256	0.323	1	-0.000133	3.56	6.15e-06	bad-chisq	1	0	1277	G	A	SNP	0	365186	365186	1277	In CDS
NGCD01000020.1	MNFGEKDL_00001	518	1462	miaA	tRNA dimethylallyltransferase	518	944	1462	NGCD01000020.1_1319_G_A	0.0256	0.323	1	-0.000133	3.56	6.15e-06	bad-chisq	1	0	1319	G	A	SNP	0	365186	365186	1319	In CDS
NGCD01000020.1	MNFGEKDL_00001	518	1462	miaA	tRNA dimethylallyltransferase	518	944	1462	NGCD01000020.1_1380_C_T	0.0256	0.323	1	-0.000133	3.56	6.15e-06	bad-chisq	1	0	1380	C	T	SNP	0	365186	365186	1380	In CDS
NGCD01000020.1	MNFGEKDL_00002	1469	3418	mutL	DNA mismatch repair protein MutL	1469	1949	3418	NGCD01000020.1_1504_G_A	0.0256	0.323	1	-0.000133	3.56	6.15e-06	bad-chisq	1	0	1504	G	A	SNP	0	365186	365186	1504	In CDS
NGCD01000020.1	MNFGEKDL_00002	1469	3418	mutL	DNA mismatch repair protein MutL	1469	1949	3418	NGCD01000020.1_1625_T_G	0.0256	0.323	1	-0.000133	3.56	6.15e-06	bad-chisq	1	0	1625	T	G	SNP	0	365186	365186	1625	In CDS
NGCD01000020.1	MNFGEKDL_00002	1469	3418	mutL	DNA mismatch repair protein MutL	1469	1949	3418	NGCD01000020.1_1646_A_C	0.0256	0.323	1	-0.000133	3.56	6.15e-06	bad-chisq	1	0	1646	A	C	SNP	0	365186	365186	1646	In CDS
NGCD01000020.1	MNFGEKDL_00002	1469	3418	mutL	DNA mismatch repair protein MutL	1469	1949	3418	NGCD01000020.1_1652_T_C	0.0256	0.323	1	-0.000133	3.56	6.15e-06	bad-chisq	1	0	1652	T	C	SNP	0	365186	365186	1652	In CDS
NGCD01000020.1	MNFGEKDL_00002	1469	3418	mutL	DNA mismatch repair protein MutL	1469	1949	3418	NGCD01000020.1_1754_A_G	0.0256	0.323	1	-0.000133	3.56	6.15e-06	bad-chisq	1	0	1754	A	G	SNP	0	365186	365186	1754	In CDS
NGCD01000020.1	MNFGEKDL_00002	1469	3418	mutL	DNA mismatch repair protein MutL	1469	1949	3418	NGCD01000020.1_1757_T_G	0.0256	0.323	1	-0.000133	3.56	6.15e-06	bad-chisq	1	0	1757	T	G	SNP	0	365186	365186	1757	In CDS
NGCD01000020.1	MNFGEKDL_00002	1469	3418	mutL	DNA mismatch repair protein MutL	1469	1949	3418	NGCD01000020.1_1766_G_A	0.0256	0.323	1	-0.000133	3.56	6.15e-06	bad-chisq	1	0	1766	G	A	SNP	0	365186	365186	1766	In CDS
NGCD01000020.1	MNFGEKDL_00002	1469	3418	mutL	DNA mismatch repair protein MutL	1469	1949	3418	NGCD01000020.1_1808_A_G	0.0256	0.323	1	-0.000133	3.56	6.15e-06	bad-chisq	1	0	1808	A	G	SNP	0	365186	365186	1808	In CDS
NGCD01000020.1	MNFGEKDL_00002	1469	3418	mutL	DNA mismatch repair protein MutL	1469	1949	3418	NGCD01000020.1_1814_G_A	0.0256	0.323	1	-0.000133	3.56	6.15e-06	bad-chisq	1	0	1814	G	A	SNP	0	365186	365186	1814	In CDS
NGCD01000020.1	MNFGEKDL_00002	1469	3418	mutL	DNA mismatch repair protein MutL	1469	1949	3418	NGCD01000020.1_1874_C_T	0.0256	0.323	1	-0.000133	3.56	6.15e-06	bad-chisq	1	0	1874	C	T	SNP	0	365186	365186	1874	In CDS
NGCD01000020.1	MNFGEKDL_00002	1469	3418	mutL	DNA mismatch repair protein MutL	1469	1949	3418	NGCD01000020.1_1892_T_C	0.0256	0.323	1	-0.000133	3.56	6.15e-06	bad-chisq	1	0	1892	T	C	SNP	0	365186	365186	1892	In CDS
NGCD01000020.1	MNFGEKDL_00002	1469	3418	mutL	DNA mismatch repair protein MutL	1469	1949	3418	NGCD01000020.1_1928_G_A	0.0256	0.323	1	-0.000133	3.56	6.15e-06	bad-chisq	1	0	1928	G	A	SNP	0	365186	365186	1928	In CDS
NGCD01000020.1	MNFGEKDL_00002	1469	3418	mutL	DNA mismatch repair protein MutL	1469	1949	3418	NGCD01000020.1_2000_C_T	0.0256	0.323	1	-0.000133	3.56	6.15e-06	bad-chisq	1	0	2000	C	T	SNP	0	365186	365186	2000	In CDS
NGCD01000020.1	MNFGEKDL_00002	1469	3418	mutL	DNA mismatch repair protein MutL	1469	1949	3418	NGCD01000020.1_2003_C_G	0.0256	0.323	1	-0.000133	3.56	6.15e-06	bad-chisq	1	0	2003	C	G	SNP	0	365186	365186	2003	In CDS
NGCD01000020.1	MNFGEKDL_00002	1469	3418	mutL	DNA mismatch repair protein MutL	1469	1949	3418	NGCD01000020.1_2051_A_G	0.0256	0.323	1	-0.000133	3.56	6.15e-06	bad-chisq	1	0	2051	A	G	SNP	0	365186	365186	2051	In CDS
NGCD01000020.1	MNFGEKDL_00002	1469	3418	mutL	DNA mismatch repair protein MutL	1469	1949	3418	NGCD01000020.1_2080_T_C	0.0256	0.323	1	-0.000133	3.56	6.15e-06	bad-chisq	1	0	2080	T	C	SNP	0	365186	365186	2080	In CDS
NGCD01000020.1	MNFGEKDL_00002	1469	3418	mutL	DNA mismatch repair protein MutL	1469	1949	3418	NGCD01000020.1_2100_T_C	0.0256	0.323	1	-0.000133	3.56	6.15e-06	bad-chisq	1	0	2100	T	C	SNP	0	365186	365186	2100	In CDS
NGCD01000020.1	MNFGEKDL_00002	1469	3418	mutL	DNA mismatch repair protein MutL	1469	1949	3418	NGCD01000020.1_2140_A_G	0.0256	0.323	1	-0.000133	3.56	6.15e-06	bad-chisq	1	0	2140	A	G	SNP	0	365186	365186	2140	In CDS
NGCD01000020.1	MNFGEKDL_00002	1469	3418	mutL	DNA mismatch repair protein MutL	1469	1949	3418	NGCD01000020.1_2152_G_A	0.0256	0.323	1	-0.000133	3.56	6.15e-06	bad-chisq	1	0	2152	G	A	SNP	0	365186	365186	2152	In CDS
NGCD01000020.1	MNFGEKDL_00002	1469	3418	mutL	DNA mismatch repair protein MutL	1469	1949	3418	NGCD01000020.1_2192_A_G	0.0256	0.323	1	-0.000133	3.56	6.15e-06	bad-chisq	1	0	2192	A	G	SNP	0	365186	365186	2192	In CDS
NGCD01000020.1	MNFGEKDL_00002	1469	3418	mutL	DNA mismatch repair protein MutL	1469	1949	3418	NGCD01000020.1_2203_T_G	0.0256	0.323	1	-0.000133	3.56	6.15e-06	bad-chisq	1	0	2203	T	G	SNP	0	365186	365186	2203	In CDS
NGCD01000020.1	MNFGEKDL_00002	1469	3418	mutL	DNA mismatch repair protein MutL	1469	1949	3418	NGCD01000020.1_2225_A_G	0.0256	0.323	1	-0.000133	3.56	6.15e-06	bad-chisq	1	0	2225	A	G	SNP	0	365186	365186	2225	In CDS
NGCD01000020.1	MNFGEKDL_00002	1469	3418	mutL	DNA mismatch repair protein MutL	1469	1949	3418	NGCD01000020.1_2237_T_A	0.0256	0.323	1	-0.000133	3.56	6.15e-06	bad-chisq	1	0	2237	T	A	SNP	0	365186	365186	2237	In CDS
NGCD01000020.1	MNFGEKDL_00002	1469	3418	mutL	DNA mismatch repair protein MutL	1469	1949	3418	NGCD01000020.1_2247_G_T	0.0256	0.323	1	-0.000133	3.56	6.15e-06	bad-chisq	1	0	2247	G	T	SNP	0	365186	365186	2247	In CDS
NGCD01000020.1	MNFGEKDL_00002	1469	3418	mutL	DNA mismatch repair protein MutL	1469	1949	3418	NGCD01000020.1_2270_A_T	0.0256	0.323	1	-0.000133	3.56	6.15e-06	bad-chisq	1	0	2270	A	T	SNP	0	365186	365186	2270	In CDS
NGCD01000020.1	MNFGEKDL_00002	1469	3418	mutL	DNA mismatch repair protein MutL	1469	1949	3418	NGCD01000020.1_2280_G_T	0.0256	0.323	1	-0.000133	3.56	6.15e-06	bad-chisq	1	0	2280	G	T	SNP	0	365186	365186	2280	In CDS
NGCD01000020.1	MNFGEKDL_00002	1469	3418	mutL	DNA mismatch repair protein MutL	1469	1949	3418	NGCD01000020.1_2309_C_T	0.0256	0.323	1	-0.000133	3.56	6.15e-06	bad-chisq	1	0	2309	C	T	SNP	0	365186	365186	2309	In CDS
NGCD01000020.1	MNFGEKDL_00002	1469	3418	mutL	DNA mismatch repair protein MutL	1469	1949	3418	NGCD01000020.1_2337_G_A	0.0256	0.323	1	-0.000133	3.56	6.15e-06	bad-chisq	1	0	2337	G	A	SNP	0	365186	365186	2337	In CDS
NGCD01000020.1	MNFGEKDL_00002	1469	3418	mutL	DNA mismatch repair protein MutL	1469	1949	3418	NGCD01000020.1_2486_G_A	0.0256	0.323	1	-0.000133	3.56	6.15e-06	bad-chisq	1	0	2486	G	A	SNP	0	365186	365186	2486	In CDS
NGCD01000020.1	MNFGEKDL_00002	1469	3418	mutL	DNA mismatch repair protein MutL	1469	1949	3418	NGCD01000020.1_2507_A_G	0.0256	0.323	1	-0.000133	3.56	6.15e-06	bad-chisq	1	0	2507	A	G	SNP	0	365186	365186	2507	In CDS
NGCD01000020.1	MNFGEKDL_00002	1469	3418	mutL	DNA mismatch repair protein MutL	1469	1949	3418	NGCD01000020.1_2570_G_C	0.0256	0.323	1	-0.000133	3.56	6.15e-06	bad-chisq	1	0	2570	G	C	SNP	0	365186	365186	2570	In CDS
NGCD01000020.1	MNFGEKDL_00002	1469	3418	mutL	DNA mismatch repair protein MutL	1469	1949	3418	NGCD01000020.1_2576_G_A	0.0256	0.323	1	-0.000133	3.56	6.15e-06	bad-chisq	1	0	2576	G	A	SNP	0	365186	365186	2576	In CDS
NGCD01000020.1	MNFGEKDL_00002	1469	3418	mutL	DNA mismatch repair protein MutL	1469	1949	3418	NGCD01000020.1_2711_A_G	0.0256	0.323	1	-0.000133	3.56	6.15e-06	bad-chisq	1	0	2711	A	G	SNP	0	365186	365186	2711	In CDS
NGCD01000020.1	MNFGEKDL_00002	1469	3418	mutL	DNA mismatch repair protein MutL	1469	1949	3418	NGCD01000020.1_2762_T_C	0.0256	0.323	1	-0.000133	3.56	6.15e-06	bad-chisq	1	0	2762	T	C	SNP	0	365186	365186	2762	In CDS
NGCD01000020.1	MNFGEKDL_00002	1469	3418	mutL	DNA mismatch repair protein MutL	1469	1949	3418	NGCD01000020.1_2771_C_T	0.0256	0.323	1	-0.000133	3.56	6.15e-06	bad-chisq	1	0	2771	C	T	SNP	0	365186	365186	2771	In CDS
NGCD01000020.1	MNFGEKDL_00002	1469	3418	mutL	DNA mismatch repair protein MutL	1469	1949	3418	NGCD01000020.1_2774_T_C	0.0256	0.323	1	-0.000133	3.56	6.15e-06	bad-chisq	1	0	2774	T	C	SNP	0	365186	365186	2774	In CDS
NGCD01000020.1	MNFGEKDL_00002	1469	3418	mutL	DNA mismatch repair protein MutL	1469	1949	3418	NGCD01000020.1_2786_T_C	0.0256	0.323	1	-0.000133	3.56	6.15e-06	bad-chisq	1	0	2786	T	C	SNP	0	365186	365186	2786	In CDS
NGCD01000020.1	MNFGEKDL_00002	1469	3418	mutL	DNA mismatch repair protein MutL	1469	1949	3418	NGCD01000020.1_2792_C_A	0.0256	0.323	1	-0.000133	3.56	6.15e-06	bad-chisq	1	0	2792	C	A	SNP	0	365186	365186	2792	In CDS
NGCD01000020.1	MNFGEKDL_00002	1469	3418	mutL	DNA mismatch repair protein MutL	1469	1949	3418	NGCD01000020.1_2807_A_T	0.0256	0.323	1	-0.000133	3.56	6.15e-06	bad-chisq	1	0	2807	A	T	SNP	0	365186	365186	2807	In CDS
NGCD01000020.1	MNFGEKDL_00002	1469	3418	mutL	DNA mismatch repair protein MutL	1469	1949	3418	NGCD01000020.1_2819_G_A	0.0256	0.323	1	-0.000133	3.56	6.15e-06	bad-chisq	1	0	2819	G	A	SNP	0	365186	365186	2819	In CDS
NGCD01000020.1	MNFGEKDL_00002	1469	3418	mutL	DNA mismatch repair protein MutL	1469	1949	3418	NGCD01000020.1_2885_A_C	0.0256	0.323	1	-0.000133	3.56	6.15e-06	bad-chisq	1	0	2885	A	C	SNP	0	365186	365186	2885	In CDS
NGCD01000020.1	MNFGEKDL_00002	1469	3418	mutL	DNA mismatch repair protein MutL	1469	1949	3418	NGCD01000020.1_2921_A_G	0.0256	0.323	1	-0.000133	3.56	6.15e-06	bad-chisq	1	0	2921	A	G	SNP	0	365186	365186	2921	In CDS
NGCD01000020.1	MNFGEKDL_00002	1469	3418	mutL	DNA mismatch repair protein MutL	1469	1949	3418	NGCD01000020.1_2924_C_T	0.0256	0.323	1	-0.000133	3.56	6.15e-06	bad-chisq	1	0	2924	C	T	SNP	0	365186	365186	2924	In CDS
NGCD01000020.1	MNFGEKDL_00002	1469	3418	mutL	DNA mismatch repair protein MutL	1469	1949	3418	NGCD01000020.1_2993_C_T	0.0256	0.323	1	-0.000133	3.56	6.15e-06	bad-chisq	1	0	2993	C	T	SNP	0	365186	365186	2993	In CDS
NGCD01000020.1	MNFGEKDL_00002	1469	3418	mutL	DNA mismatch repair protein MutL	1469	1949	3418	NGCD01000020.1_3149_A_G	0.0256	0.323	1	-0.000133	3.56	6.15e-06	bad-chisq	1	0	3149	A	G	SNP	0	365186	365186	3149	In CDS
NGCD01000020.1	MNFGEKDL_00002	1469	3418	mutL	DNA mismatch repair protein MutL	1469	1949	3418	NGCD01000020.1_3191_C_T	0.0256	0.323	1	-0.000133	3.56	6.15e-06	bad-chisq	1	0	3191	C	T	SNP	0	365186	365186	3191	In CDS
NGCD01000020.1	MNFGEKDL_00002	1469	3418	mutL	DNA mismatch repair protein MutL	1469	1949	3418	NGCD01000020.1_3200_G_T	0.0256	0.323	1	-0.000133	3.56	6.15e-06	bad-chisq	1	0	3200	G	T	SNP	0	365186	365186	3200	In CDS
NGCD01000020.1	MNFGEKDL_00003	3411	3893	NA	hypothetical protein	3411	482	3893	NGCD01000020.1_3441_G_A	0.0256	0.323	1	-0.000133	3.56	6.15e-06	bad-chisq	1	0	3441	G	A	SNP	0	365186	365186	3441	In CDS
NGCD01000020.1	MNFGEKDL_00003	3411	3893	NA	hypothetical protein	3411	482	3893	NGCD01000020.1_3458_G_A	0.0256	0.323	1	-0.000133	3.56	6.15e-06	bad-chisq	1	0	3458	G	A	SNP	0	365186	365186	3458	In CDS
NGCD01000020.1	MNFGEKDL_00003	3411	3893	NA	hypothetical protein	3411	482	3893	NGCD01000020.1_3482_T_C	0.0256	0.323	1	-0.000133	3.56	6.15e-06	bad-chisq	1	0	3482	T	C	SNP	0	365186	365186	3482	In CDS
NGCD01000020.1	MNFGEKDL_00003	3411	3893	NA	hypothetical protein	3411	482	3893	NGCD01000020.1_3521_G_C	0.0256	0.323	1	-0.000133	3.56	6.15e-06	bad-chisq	1	0	3521	G	C	SNP	0	365186	365186	3521	In CDS
NGCD01000020.1	MNFGEKDL_00003	3411	3893	NA	hypothetical protein	3411	482	3893	NGCD01000020.1_3566_A_G	0.0256	0.323	1	-0.000133	3.56	6.15e-06	bad-chisq	1	0	3566	A	G	SNP	0	365186	365186	3566	In CDS
NGCD01000020.1	MNFGEKDL_00003	3411	3893	NA	hypothetical protein	3411	482	3893	NGCD01000020.1_3573_T_C	0.0256	0.323	1	-0.000133	3.56	6.15e-06	bad-chisq	1	0	3573	T	C	SNP	0	365186	365186	3573	In CDS
NGCD01000020.1	MNFGEKDL_00003	3411	3893	NA	hypothetical protein	3411	482	3893	NGCD01000020.1_3588_T_C	0.0256	0.323	1	-0.000133	3.56	6.15e-06	bad-chisq	1	0	3588	T	C	SNP	0	365186	365186	3588	In CDS
NGCD01000020.1	MNFGEKDL_00003	3411	3893	NA	hypothetical protein	3411	482	3893	NGCD01000020.1_3645_G_A	0.0256	0.323	1	-0.000133	3.56	6.15e-06	bad-chisq	1	0	3645	G	A	SNP	0	365186	365186	3645	In CDS
NGCD01000020.1	MNFGEKDL_00003	3411	3893	NA	hypothetical protein	3411	482	3893	NGCD01000020.1_3705_G_A	0.0256	0.323	1	-0.000133	3.56	6.15e-06	bad-chisq	1	0	3705	G	A	SNP	0	365186	365186	3705	In CDS
NGCD01000020.1	MNFGEKDL_00003	3411	3893	NA	hypothetical protein	3411	482	3893	NGCD01000020.1_3726_G_A	0.0256	0.323	1	-0.000133	3.56	6.15e-06	bad-chisq	1	0	3726	G	A	SNP	0	365186	365186	3726	In CDS
NGCD01000020.1	MNFGEKDL_00003	3411	3893	NA	hypothetical protein	3411	482	3893	NGCD01000020.1_3776_A_G	0.0256	0.323	1	-0.000133	3.56	6.15e-06	bad-chisq	1	0	3776	A	G	SNP	0	365186	365186	3776	In CDS
NGCD01000020.1	MNFGEKDL_00003	3411	3893	NA	hypothetical protein	3411	482	3893	NGCD01000020.1_3783_A_G	0.0256	0.323	1	-0.000133	3.56	6.15e-06	bad-chisq	1	0	3783	A	G	SNP	0	365186	365186	3783	In CDS
NGCD01000020.1	MNFGEKDL_00003	3411	3893	NA	hypothetical protein	3411	482	3893	NGCD01000020.1_3833_G_A	0.0256	0.323	1	-0.000133	3.56	6.15e-06	bad-chisq	1	0	3833	G	A	SNP	0	365186	365186	3833	In CDS
NGCD01000020.1	MNFGEKDL_00004	4005	4913	NA	hypothetical protein	4005	908	4913	NGCD01000020.1_4016_A_G	0.0256	0.323	1	-0.000133	3.56	6.15e-06	bad-chisq	1	0	4016	A	G	SNP	0	365186	365186	4016	In CDS
NGCD01000020.1	MNFGEKDL_00004	4005	4913	NA	hypothetical protein	4005	908	4913	NGCD01000020.1_4122_C_G	0.0256	0.323	1	-0.000133	3.56	6.15e-06	bad-chisq	1	0	4122	C	G	SNP	0	365186	365186	4122	In CDS
NGCD01000020.1	MNFGEKDL_00004	4005	4913	NA	hypothetical protein	4005	908	4913	NGCD01000020.1_4160_G_A	0.0256	0.323	1	-0.000133	3.56	6.15e-06	bad-chisq	1	0	4160	G	A	SNP	0	365186	365186	4160	In CDS
NGCD01000020.1	MNFGEKDL_00004	4005	4913	NA	hypothetical protein	4005	908	4913	NGCD01000020.1_4166_C_A	0.0256	0.323	1	-0.000133	3.56	6.15e-06	bad-chisq	1	0	4166	C	A	SNP	0	365186	365186	4166	In CDS
NGCD01000020.1	MNFGEKDL_00004	4005	4913	NA	hypothetical protein	4005	908	4913	NGCD01000020.1_4210_CGT_C	0.0256	0.323	1	-0.000133	3.56	6.15e-06	bad-chisq	1	0	4210	CGT	C	Deletion	0	365186	365186	4210	In CDS
NGCD01000020.1	MNFGEKDL_00004	4005	4913	NA	hypothetical protein	4005	908	4913	NGCD01000020.1_4214_T_TACCAAA	0.0256	0.323	1	-0.000133	3.56	6.15e-06	bad-chisq	1	0	4214	T	TACCAAA	Insertion	0	365186	365186	4214	In CDS
NGCD01000020.1	MNFGEKDL_00004	4005	4913	NA	hypothetical protein	4005	908	4913	NGCD01000020.1_4216_TCGGC_T	0.0256	0.323	1	-0.000133	3.56	6.15e-06	bad-chisq	1	0	4216	TCGGC	T	Deletion	0	365186	365186	4216	In CDS
NGCD01000020.1	MNFGEKDL_00004	4005	4913	NA	hypothetical protein	4005	908	4913	NGCD01000020.1_4244_C_A	0.0256	0.323	1	-0.000133	3.56	6.15e-06	bad-chisq	1	0	4244	C	A	SNP	0	365186	365186	4244	In CDS
NGCD01000020.1	MNFGEKDL_00004	4005	4913	NA	hypothetical protein	4005	908	4913	NGCD01000020.1_4253_A_T	0.0256	0.323	1	-0.000133	3.56	6.15e-06	bad-chisq	1	0	4253	A	T	SNP	0	365186	365186	4253	In CDS
NGCD01000020.1	MNFGEKDL_00004	4005	4913	NA	hypothetical protein	4005	908	4913	NGCD01000020.1_4259_A_AGT	0.0256	0.323	1	-0.000133	3.56	6.15e-06	bad-chisq	1	0	4259	A	AGT	Insertion	0	365186	365186	4259	In CDS
NGCD01000020.1	MNFGEKDL_00004	4005	4913	NA	hypothetical protein	4005	908	4913	NGCD01000020.1_4263_CAT_C	0.0256	0.323	1	-0.000133	3.56	6.15e-06	bad-chisq	1	0	4263	CAT	C	Deletion	0	365186	365186	4263	In CDS
NGCD01000020.1	MNFGEKDL_00004	4005	4913	NA	hypothetical protein	4005	908	4913	NGCD01000020.1_4295_A_G	0.0256	0.323	1	-0.000133	3.56	6.15e-06	bad-chisq	1	0	4295	A	G	SNP	0	365186	365186	4295	In CDS
NGCD01000020.1	MNFGEKDL_00004	4005	4913	NA	hypothetical protein	4005	908	4913	NGCD01000020.1_4305_T_C	0.0256	0.323	1	-0.000133	3.56	6.15e-06	bad-chisq	1	0	4305	T	C	SNP	0	365186	365186	4305	In CDS
NGCD01000020.1	MNFGEKDL_00004	4005	4913	NA	hypothetical protein	4005	908	4913	NGCD01000020.1_4397_A_T	0.0256	0.323	1	-0.000133	3.56	6.15e-06	bad-chisq	1	0	4397	A	T	SNP	0	365186	365186	4397	In CDS
NGCD01000020.1	MNFGEKDL_00004	4005	4913	NA	hypothetical protein	4005	908	4913	NGCD01000020.1_4418_C_T	0.0256	0.323	1	-0.000133	3.56	6.15e-06	bad-chisq	1	0	4418	C	T	SNP	0	365186	365186	4418	In CDS
NGCD01000020.1	MNFGEKDL_00004	4005	4913	NA	hypothetical protein	4005	908	4913	NGCD01000020.1_4468_A_G	0.0256	0.323	1	-0.000133	3.56	6.15e-06	bad-chisq	1	0	4468	A	G	SNP	0	365186	365186	4468	In CDS
NGCD01000020.1	MNFGEKDL_00004	4005	4913	NA	hypothetical protein	4005	908	4913	NGCD01000020.1_4487_A_T	0.0256	0.323	1	-0.000133	3.56	6.15e-06	bad-chisq	1	0	4487	A	T	SNP	0	365186	365186	4487	In CDS
NGCD01000020.1	MNFGEKDL_00004	4005	4913	NA	hypothetical protein	4005	908	4913	NGCD01000020.1_4490_C_T	0.0256	0.323	1	-0.000133	3.56	6.15e-06	bad-chisq	1	0	4490	C	T	SNP	0	365186	365186	4490	In CDS
NGCD01000020.1	MNFGEKDL_00004	4005	4913	NA	hypothetical protein	4005	908	4913	NGCD01000020.1_4513_A_G	0.0256	0.323	1	-0.000133	3.56	6.15e-06	bad-chisq	1	0	4513	A	G	SNP	0	365186	365186	4513	In CDS
NGCD01000020.1	MNFGEKDL_00004	4005	4913	NA	hypothetical protein	4005	908	4913	NGCD01000020.1_4571_G_A	0.0256	0.323	1	-0.000133	3.56	6.15e-06	bad-chisq	1	0	4571	G	A	SNP	0	365186	365186	4571	In CDS
NGCD01000020.1	MNFGEKDL_00004	4005	4913	NA	hypothetical protein	4005	908	4913	NGCD01000020.1_4578_C_T	0.0256	0.323	1	-0.000133	3.56	6.15e-06	bad-chisq	1	0	4578	C	T	SNP	0	365186	365186	4578	In CDS
NGCD01000020.1	MNFGEKDL_00004	4005	4913	NA	hypothetical protein	4005	908	4913	NGCD01000020.1_4598_T_C	0.0256	0.323	1	-0.000133	3.56	6.15e-06	bad-chisq	1	0	4598	T	C	SNP	0	365186	365186	4598	In CDS
NGCD01000020.1	MNFGEKDL_00004	4005	4913	NA	hypothetical protein	4005	908	4913	NGCD01000020.1_4600_T_A	0.0256	0.323	1	-0.000133	3.56	6.15e-06	bad-chisq	1	0	4600	T	A	SNP	0	365186	365186	4600	In CDS
NGCD01000020.1	MNFGEKDL_00004	4005	4913	NA	hypothetical protein	4005	908	4913	NGCD01000020.1_4633_C_T	0.0256	0.323	1	-0.000133	3.56	6.15e-06	bad-chisq	1	0	4633	C	T	SNP	0	365186	365186	4633	In CDS
NGCD01000020.1	MNFGEKDL_00004	4005	4913	NA	hypothetical protein	4005	908	4913	NGCD01000020.1_4653_T_G	0.0256	0.323	1	-0.000133	3.56	6.15e-06	bad-chisq	1	0	4653	T	G	SNP	0	365186	365186	4653	In CDS
NGCD01000020.1	MNFGEKDL_00004	4005	4913	NA	hypothetical protein	4005	908	4913	NGCD01000020.1_4697_C_T	0.0256	0.323	1	-0.000133	3.56	6.15e-06	bad-chisq	1	0	4697	C	T	SNP	0	365186	365186	4697	In CDS
NGCD01000020.1	MNFGEKDL_00004	4005	4913	NA	hypothetical protein	4005	908	4913	NGCD01000020.1_4733_A_T	0.0256	0.323	1	-0.000133	3.56	6.15e-06	bad-chisq	1	0	4733	A	T	SNP	0	365186	365186	4733	In CDS
NGCD01000020.1	MNFGEKDL_00004	4005	4913	NA	hypothetical protein	4005	908	4913	NGCD01000020.1_4757_C_T	0.0256	0.323	1	-0.000133	3.56	6.15e-06	bad-chisq	1	0	4757	C	T	SNP	0	365186	365186	4757	In CDS
NGCD01000020.1	MNFGEKDL_00004	4005	4913	NA	hypothetical protein	4005	908	4913	NGCD01000020.1_4784_A_C	0.0256	0.323	1	-0.000133	3.56	6.15e-06	bad-chisq	1	0	4784	A	C	SNP	0	365186	365186	4784	In CDS
NGCD01000020.1	MNFGEKDL_00004	4005	4913	NA	hypothetical protein	4005	908	4913	NGCD01000020.1_4800_G_T	0.0256	0.323	1	-0.000133	3.56	6.15e-06	bad-chisq	1	0	4800	G	T	SNP	0	365186	365186	4800	In CDS
NGCD01000020.1	MNFGEKDL_00004	4005	4913	NA	hypothetical protein	4005	908	4913	NGCD01000020.1_4817_G_A	0.0256	0.323	1	-0.000133	3.56	6.15e-06	bad-chisq	1	0	4817	G	A	SNP	0	365186	365186	4817	In CDS
NGCD01000020.1	MNFGEKDL_00004	4005	4913	NA	hypothetical protein	4005	908	4913	NGCD01000020.1_4835_G_A	0.0256	0.323	1	-0.000133	3.56	6.15e-06	bad-chisq	1	0	4835	G	A	SNP	0	365186	365186	4835	In CDS
NGCD01000020.1	MNFGEKDL_00004	4005	4913	NA	hypothetical protein	4005	908	4913	NGCD01000020.1_4863_C_G	0.0256	0.323	1	-0.000133	3.56	6.15e-06	bad-chisq	1	0	4863	C	G	SNP	0	365186	365186	4863	In CDS
NGCD01000020.1	MNFGEKDL_00004	4005	4913	NA	hypothetical protein	4005	908	4913	NGCD01000020.1_4893_G_A	0.0256	0.323	1	-0.000133	3.56	6.15e-06	bad-chisq	1	0	4893	G	A	SNP	0	365186	365186	4893	In CDS
NGCD01000020.1	MNFGEKDL_00006	5431	5874	NA	hypothetical protein	5431	443	5874	NGCD01000020.1_5775_G_A	0.0256	0.323	1	-0.000133	3.56	6.15e-06	bad-chisq	1	0	5775	G	A	SNP	0	365186	365186	5775	In CDS
NGCD01000020.1	MNFGEKDL_00006	5431	5874	NA	hypothetical protein	5431	443	5874	NGCD01000020.1_5788_A_T	0.0256	0.323	0.999	-0.000175	0.204	0.000141	bad-chisq	1	0	5788	A	T	SNP	0	365186	365186	5788	In CDS
NGCD01000020.1	MNFGEKDL_00007	5867	6571	rsuA	Ribosomal small subunit pseudouridine synthase A	5867	704	6571	NGCD01000020.1_6121_G_T	0.0256	0.323	1	-0.000133	3.56	6.15e-06	bad-chisq	1	0	6121	G	T	SNP	0	365186	365186	6121	In CDS
NGCD01000020.1	MNFGEKDL_00009	7141	7593	NA	hypothetical protein	7141	452	7593	NGCD01000020.1_7239_A_G	0.0256	0.323	1	-0.000133	3.56	6.15e-06	bad-chisq	1	0	7239	A	G	SNP	0	365186	365186	7239	In CDS
NGCD01000020.1	MNFGEKDL_00009	7141	7593	NA	hypothetical protein	7141	452	7593	NGCD01000020.1_7368_T_A	0.0256	0.323	1	-0.000133	3.56	6.15e-06	bad-chisq	1	0	7368	T	A	SNP	0	365186	365186	7368	In CDS
NGCD01000020.1	MNFGEKDL_00009	7141	7593	NA	hypothetical protein	7141	452	7593	NGCD01000020.1_7470_G_A	0.0256	0.323	1	-0.000133	3.56	6.15e-06	bad-chisq	1	0	7470	G	A	SNP	0	365186	365186	7470	In CDS
NGCD01000020.1	MNFGEKDL_00009	7141	7593	NA	hypothetical protein	7141	452	7593	NGCD01000020.1_7488_C_T	0.0256	0.323	1	-0.000133	3.56	6.15e-06	bad-chisq	1	0	7488	C	T	SNP	0	365186	365186	7488	In CDS
NGCD01000020.1	MNFGEKDL_00009	7141	7593	NA	hypothetical protein	7141	452	7593	NGCD01000020.1_7500_G_C	0.0256	0.323	1	-0.000133	3.56	6.15e-06	bad-chisq	1	0	7500	G	C	SNP	0	365186	365186	7500	In CDS
NGCD01000020.1	MNFGEKDL_00009	7141	7593	NA	hypothetical protein	7141	452	7593	NGCD01000020.1_7560_G_A	0.0256	0.323	1	-0.000133	3.56	6.15e-06	bad-chisq	1	0	7560	G	A	SNP	0	365186	365186	7560	In CDS
NGCD01000020.1	MNFGEKDL_00009	7141	7593	NA	hypothetical protein	7141	452	7593	NGCD01000020.1_7581_C_T	0.0256	0.323	1	-0.000133	3.56	6.15e-06	bad-chisq	1	0	7581	C	T	SNP	0	365186	365186	7581	In CDS
NGCD01000020.1	MNFGEKDL_00009	7141	7593	NA	hypothetical protein	7141	452	7593	NGCD01000020.1_7587_T_C	0.0256	0.323	1	-0.000133	3.56	6.15e-06	bad-chisq	1	0	7587	T	C	SNP	0	365186	365186	7587	In CDS
NGCD01000020.1	MNFGEKDL_00010	7654	8574	metR	HTH-type transcriptional regulator MetR	7654	920	8574	NGCD01000020.1_7683_G_A	0.0256	0.323	1	-0.000133	3.56	6.15e-06	bad-chisq	1	0	7683	G	A	SNP	0	365186	365186	7683	In CDS
NGCD01000020.1	MNFGEKDL_00010	7654	8574	metR	HTH-type transcriptional regulator MetR	7654	920	8574	NGCD01000020.1_7711_C_G	0.0256	0.323	1	-0.000133	3.56	6.15e-06	bad-chisq	1	0	7711	C	G	SNP	0	365186	365186	7711	In CDS
NGCD01000020.1	MNFGEKDL_00010	7654	8574	metR	HTH-type transcriptional regulator MetR	7654	920	8574	NGCD01000020.1_7807_T_A	0.0256	0.323	1	-0.000133	3.56	6.15e-06	bad-chisq	1	0	7807	T	A	SNP	0	365186	365186	7807	In CDS
NGCD01000020.1	MNFGEKDL_00010	7654	8574	metR	HTH-type transcriptional regulator MetR	7654	920	8574	NGCD01000020.1_7810_G_A	0.0256	0.323	1	-0.000133	3.56	6.15e-06	bad-chisq	1	0	7810	G	A	SNP	0	365186	365186	7810	In CDS
NGCD01000020.1	MNFGEKDL_00010	7654	8574	metR	HTH-type transcriptional regulator MetR	7654	920	8574	NGCD01000020.1_7831_C_T	0.0256	0.323	1	-0.000133	3.56	6.15e-06	bad-chisq	1	0	7831	C	T	SNP	0	365186	365186	7831	In CDS
NGCD01000020.1	MNFGEKDL_00010	7654	8574	metR	HTH-type transcriptional regulator MetR	7654	920	8574	NGCD01000020.1_7837_C_G	0.0256	0.323	1	-0.000133	3.56	6.15e-06	bad-chisq	1	0	7837	C	G	SNP	0	365186	365186	7837	In CDS
NGCD01000020.1	MNFGEKDL_00010	7654	8574	metR	HTH-type transcriptional regulator MetR	7654	920	8574	NGCD01000020.1_7876_G_T	0.0256	0.323	1	-0.000133	3.56	6.15e-06	bad-chisq	1	0	7876	G	T	SNP	0	365186	365186	7876	In CDS
NGCD01000020.1	MNFGEKDL_00010	7654	8574	metR	HTH-type transcriptional regulator MetR	7654	920	8574	NGCD01000020.1_7882_G_A	0.0256	0.323	1	-0.000133	3.56	6.15e-06	bad-chisq	1	0	7882	G	A	SNP	0	365186	365186	7882	In CDS
NGCD01000020.1	MNFGEKDL_00010	7654	8574	metR	HTH-type transcriptional regulator MetR	7654	920	8574	NGCD01000020.1_7900_G_A	0.0256	0.323	1	-0.000133	3.56	6.15e-06	bad-chisq	1	0	7900	G	A	SNP	0	365186	365186	7900	In CDS
NGCD01000020.1	MNFGEKDL_00010	7654	8574	metR	HTH-type transcriptional regulator MetR	7654	920	8574	NGCD01000020.1_7915_T_C	0.0256	0.323	1	-0.000133	3.56	6.15e-06	bad-chisq	1	0	7915	T	C	SNP	0	365186	365186	7915	In CDS
NGCD01000020.1	MNFGEKDL_00010	7654	8574	metR	HTH-type transcriptional regulator MetR	7654	920	8574	NGCD01000020.1_7924_C_T	0.0256	0.323	1	-0.000133	3.56	6.15e-06	bad-chisq	1	0	7924	C	T	SNP	0	365186	365186	7924	In CDS
NGCD01000020.1	MNFGEKDL_00010	7654	8574	metR	HTH-type transcriptional regulator MetR	7654	920	8574	NGCD01000020.1_8044_T_C	0.0256	0.323	1	-0.000133	3.56	6.15e-06	bad-chisq	1	0	8044	T	C	SNP	0	365186	365186	8044	In CDS
NGCD01000020.1	MNFGEKDL_00010	7654	8574	metR	HTH-type transcriptional regulator MetR	7654	920	8574	NGCD01000020.1_8053_A_G	0.0256	0.323	1	-0.000133	3.56	6.15e-06	bad-chisq	1	0	8053	A	G	SNP	0	365186	365186	8053	In CDS
NGCD01000020.1	MNFGEKDL_00010	7654	8574	metR	HTH-type transcriptional regulator MetR	7654	920	8574	NGCD01000020.1_8056_C_A	0.0256	0.323	1	-0.000133	3.56	6.15e-06	bad-chisq	1	0	8056	C	A	SNP	0	365186	365186	8056	In CDS
NGCD01000020.1	MNFGEKDL_00010	7654	8574	metR	HTH-type transcriptional regulator MetR	7654	920	8574	NGCD01000020.1_8176_C_T	0.0256	0.323	1	-0.000133	3.56	6.15e-06	bad-chisq	1	0	8176	C	T	SNP	0	365186	365186	8176	In CDS
NGCD01000020.1	MNFGEKDL_00010	7654	8574	metR	HTH-type transcriptional regulator MetR	7654	920	8574	NGCD01000020.1_8182_G_A	0.0256	0.323	1	-0.000133	3.56	6.15e-06	bad-chisq	1	0	8182	G	A	SNP	0	365186	365186	8182	In CDS
NGCD01000020.1	MNFGEKDL_00010	7654	8574	metR	HTH-type transcriptional regulator MetR	7654	920	8574	NGCD01000020.1_8413_C_T	0.0256	0.323	1	-0.000133	3.56	6.15e-06	bad-chisq	1	0	8413	C	T	SNP	0	365186	365186	8413	In CDS
NGCD01000020.1	MNFGEKDL_00010	7654	8574	metR	HTH-type transcriptional regulator MetR	7654	920	8574	NGCD01000020.1_8440_C_T	0.0256	0.323	1	-0.000133	3.56	6.15e-06	bad-chisq	1	0	8440	C	T	SNP	0	365186	365186	8440	In CDS
NGCD01000020.1	MNFGEKDL_00010	7654	8574	metR	HTH-type transcriptional regulator MetR	7654	920	8574	NGCD01000020.1_8473_G_A	0.0256	0.323	1	-0.000133	3.56	6.15e-06	bad-chisq	1	0	8473	G	A	SNP	0	365186	365186	8473	In CDS
NGCD01000020.1	MNFGEKDL_00010	7654	8574	metR	HTH-type transcriptional regulator MetR	7654	920	8574	NGCD01000020.1_8500_G_A	0.0256	0.323	1	-0.000133	3.56	6.15e-06	bad-chisq	1	0	8500	G	A	SNP	0	365186	365186	8500	In CDS
NGCD01000020.1	MNFGEKDL_00010	7654	8574	metR	HTH-type transcriptional regulator MetR	7654	920	8574	NGCD01000020.1_8506_A_T	0.0256	0.323	1	-0.000133	3.56	6.15e-06	bad-chisq	1	0	8506	A	T	SNP	0	365186	365186	8506	In CDS
NGCD01000020.1	MNFGEKDL_00010	7654	8574	metR	HTH-type transcriptional regulator MetR	7654	920	8574	NGCD01000020.1_8512_T_C	0.0256	0.323	1	-0.000133	3.56	6.15e-06	bad-chisq	1	0	8512	T	C	SNP	0	365186	365186	8512	In CDS
NGCD01000020.1	MNFGEKDL_00011	8952	9314	NA	hypothetical protein	8952	362	9314	NGCD01000020.1_9003_C_G	0.0256	0.323	1	-0.000133	3.56	6.15e-06	bad-chisq	1	0	9003	C	G	SNP	0	365186	365186	9003	In CDS
NGCD01000020.1	MNFGEKDL_00011	8952	9314	NA	hypothetical protein	8952	362	9314	NGCD01000020.1_9012_A_C	0.0256	0.323	1	-0.000133	3.56	6.15e-06	bad-chisq	1	0	9012	A	C	SNP	0	365186	365186	9012	In CDS
NGCD01000020.1	MNFGEKDL_00011	8952	9314	NA	hypothetical protein	8952	362	9314	NGCD01000020.1_9016_A_G	0.0256	0.323	1	-0.000133	3.56	6.15e-06	bad-chisq	1	0	9016	A	G	SNP	0	365186	365186	9016	In CDS
NGCD01000020.1	MNFGEKDL_00011	8952	9314	NA	hypothetical protein	8952	362	9314	NGCD01000020.1_9072_C_T	0.0256	0.323	1	-0.000133	3.56	6.15e-06	bad-chisq	1	0	9072	C	T	SNP	0	365186	365186	9072	In CDS
NGCD01000020.1	MNFGEKDL_00011	8952	9314	NA	hypothetical protein	8952	362	9314	NGCD01000020.1_9113_C_T	0.0256	0.323	1	-0.000133	3.56	6.15e-06	bad-chisq	1	0	9113	C	T	SNP	0	365186	365186	9113	In CDS
NGCD01000020.1	MNFGEKDL_00011	8952	9314	NA	hypothetical protein	8952	362	9314	NGCD01000020.1_9157_G_A	0.0256	0.323	1	-0.000133	3.56	6.15e-06	bad-chisq	1	0	9157	G	A	SNP	0	365186	365186	9157	In CDS
NGCD01000020.1	MNFGEKDL_00011	8952	9314	NA	hypothetical protein	8952	362	9314	NGCD01000020.1_9264_T_C	0.0256	0.323	1	-0.000133	3.56	6.15e-06	bad-chisq	1	0	9264	T	C	SNP	0	365186	365186	9264	In CDS
NGCD01000020.1	MNFGEKDL_00011	8952	9314	NA	hypothetical protein	8952	362	9314	NGCD01000020.1_9294_T_C	0.0256	0.323	1	-0.000133	3.56	6.15e-06	bad-chisq	1	0	9294	T	C	SNP	0	365186	365186	9294	In CDS
NGCD01000020.1	MNFGEKDL_00012	9559	10008	NA	hypothetical protein	9559	449	10008	NGCD01000020.1_9574_C_T	0.0256	0.323	0.999	-0.000175	0.204	0.000141	bad-chisq	1	0	9574	C	T	SNP	0	365186	365186	9574	In CDS
NGCD01000020.1	MNFGEKDL_00012	9559	10008	NA	hypothetical protein	9559	449	10008	NGCD01000020.1_9718_T_G	0.0256	0.323	0.999	-0.000175	0.204	0.000141	bad-chisq	1	0	9718	T	G	SNP	0	365186	365186	9718	In CDS
NGCD01000020.1	MNFGEKDL_00012	9559	10008	NA	hypothetical protein	9559	449	10008	NGCD01000020.1_9724_C_T	0.0256	0.323	0.999	-0.000116	0.098	0.000195	bad-chisq	1	0	9724	C	T	SNP	0	365186	365186	9724	In CDS
NGCD01000020.1	MNFGEKDL_00012	9559	10008	NA	hypothetical protein	9559	449	10008	NGCD01000020.1_9733_T_A	0.0256	0.323	0.999	-0.000116	0.098	0.000195	bad-chisq	1	0	9733	T	A	SNP	0	365186	365186	9733	In CDS
NGCD01000020.1	MNFGEKDL_00012	9559	10008	NA	hypothetical protein	9559	449	10008	NGCD01000020.1_9769_G_GA	0.564	8.76e-08	6.46e-09	0.603	0.0806	0.776	bad-chisq	6.13238e-05	4.21237	9769	G	GA	Insertion	0	365186	365186	9769	In CDS
NGCD01000020.1	MNFGEKDL_00012	9559	10008	NA	hypothetical protein	9559	449	10008	NGCD01000020.1_9769_G_A	0.0256	0.323	0.999	-0.000116	0.098	0.000195	bad-chisq	1	0	9769	G	A	SNP	0	365186	365186	9769	In CDS
NGCD01000020.1	MNFGEKDL_00012	9559	10008	NA	hypothetical protein	9559	449	10008	NGCD01000020.1_9783_G_A	0.0256	0.323	0.999	-0.000116	0.098	0.000195	bad-chisq	1	0	9783	G	A	SNP	0	365186	365186	9783	In CDS
NGCD01000020.1	MNFGEKDL_00012	9559	10008	NA	hypothetical protein	9559	449	10008	NGCD01000020.1_9789_A_G	0.59	3.84e-07	0.0024	0.223	0.0686	0.472	bad-chisq	1	0	9789	A	G	SNP	0	365186	365186	9789	In CDS
NGCD01000020.1	MNFGEKDL_00012	9559	10008	NA	hypothetical protein	9559	449	10008	NGCD01000020.1_9793_A_T	0.564	8.76e-08	6.46e-09	0.603	0.0806	0.776	bad-chisq	6.13238e-05	4.21237	9793	A	T	SNP	0	365186	365186	9793	In CDS
NGCD01000020.1	MNFGEKDL_00012	9559	10008	NA	hypothetical protein	9559	449	10008	NGCD01000020.1_9802_A_G	0.564	8.76e-08	6.46e-09	0.603	0.0806	0.776	bad-chisq	6.13238e-05	4.21237	9802	A	G	SNP	0	365186	365186	9802	In CDS
NGCD01000020.1	MNFGEKDL_00012	9559	10008	NA	hypothetical protein	9559	449	10008	NGCD01000020.1_9889_T_C	0.564	8.76e-08	0.000888	0.261	0.0723	0.511	bad-chisq	1	0	9889	T	C	SNP	0	365186	365186	9889	In CDS
NGCD01000020.1	MNFGEKDL_00012	9559	10008	NA	hypothetical protein	9559	449	10008	NGCD01000020.1_9937_A_T	0.564	8.76e-08	6.46e-09	0.603	0.0806	0.776	bad-chisq	6.13238e-05	4.21237	9937	A	T	SNP	0	365186	365186	9937	In CDS
NGCD01000020.1	MNFGEKDL_00012	9559	10008	NA	hypothetical protein	9559	449	10008	NGCD01000020.1_9964_T_A	0.564	8.76e-08	6.46e-09	0.603	0.0806	0.776	bad-chisq	6.13238e-05	4.21237	9964	T	A	SNP	0	365186	365186	9964	In CDS
NGCD01000020.1	MNFGEKDL_00012	9559	10008	NA	hypothetical protein	9559	449	10008	NGCD01000020.1_9972_A_G	0.0256	0.323	0.999	-0.000175	0.204	0.000141	bad-chisq	1	0	9972	A	G	SNP	0	365186	365186	9972	In CDS
NGCD01000020.1	MNFGEKDL_00013	10129	10566	NA	hypothetical protein	10129	437	10566	NGCD01000020.1_10171_T_G	0.0769	0.0789	0.997	-0.000475	0.135	0.000579	bad-chisq	1	0	10171	T	G	SNP	0	365186	365186	10171	In CDS
NGCD01000020.1	MNFGEKDL_00013	10129	10566	NA	hypothetical protein	10129	437	10566	NGCD01000020.1_10181_G_T	0.103	0.0396	0.997	-0.000384	0.112	0.000561	bad-chisq	1	0	10181	G	T	SNP	0	365186	365186	10181	In CDS
NGCD01000020.1	MNFGEKDL_00013	10129	10566	NA	hypothetical protein	10129	437	10566	NGCD01000020.1_10186_G_T	0.0769	0.0789	0.997	-0.000475	0.135	0.000579	bad-chisq	1	0	10186	G	T	SNP	0	365186	365186	10186	In CDS
NGCD01000020.1	MNFGEKDL_00013	10129	10566	NA	hypothetical protein	10129	437	10566	NGCD01000020.1_10270_A_AT	0.103	0.0396	0.997	-0.000384	0.112	0.000561	bad-chisq	1	0	10270	A	AT	Insertion	0	365186	365186	10270	In CDS
NGCD01000020.1	MNFGEKDL_00013	10129	10566	NA	hypothetical protein	10129	437	10566	NGCD01000020.1_10271_CTACTGT_CTTTACTGT	0.103	0.0396	0.997	-0.000384	0.112	0.000561	bad-chisq	1	0	10271	CTACTGT	CTTTACTGT	Insertion	0	365186	365186	10271	In CDS
NGCD01000020.1	MNFGEKDL_00013	10129	10566	NA	hypothetical protein	10129	437	10566	NGCD01000020.1_10271_CTACTGT_C	0.0256	0.323	0.895	-0.156	1.17	0.0219	bad-chisq	1	0	10271	CTACTGT	C	Deletion	0	365186	365186	10271	In CDS
NGCD01000020.1	MNFGEKDL_00013	10129	10566	NA	hypothetical protein	10129	437	10566	NGCD01000020.1_10273_ACTG_GCTG	0.538	1.75e-08	5.07e-39	0.992	0.016	0.995	bad-chisq	2.79147e-33	32.5542	10273	ACTG	GCTG	SNP	0	365186	365186	10273	In CDS
NGCD01000020.1	MNFGEKDL_00013	10129	10566	NA	hypothetical protein	10129	437	10566	NGCD01000020.1_10273_ACTG_A	0.103	0.0396	0.997	-0.000384	0.112	0.000561	bad-chisq	1	0	10273	ACTG	A	Deletion	0	365186	365186	10273	In CDS
NGCD01000020.1	MNFGEKDL_00013	10129	10566	NA	hypothetical protein	10129	437	10566	NGCD01000020.1_10273_ACTG_*	0.0256	0.323	0.895	-0.156	1.17	0.0219	bad-chisq	1	0	10273	ACTG	*	Deletion	0	365186	365186	10273	In CDS
NGCD01000020.1	MNFGEKDL_00013	10129	10566	NA	hypothetical protein	10129	437	10566	NGCD01000020.1_10435_G_A	0.0769	0.0789	0.997	-0.000475	0.135	0.000579	bad-chisq	1	0	10435	G	A	SNP	0	365186	365186	10435	In CDS
NGCD01000020.1	MNFGEKDL_00013	10129	10566	NA	hypothetical protein	10129	437	10566	NGCD01000020.1_10495_A_T	0.0769	0.0789	0.997	-0.000475	0.135	0.000579	bad-chisq	1	0	10495	A	T	SNP	0	365186	365186	10495	In CDS
NGCD01000020.1	MNFGEKDL_00013	10129	10566	NA	hypothetical protein	10129	437	10566	NGCD01000020.1_10552_T_C	0.0256	0.323	0.999	-0.000175	0.204	0.000141	bad-chisq	1	0	10552	T	C	SNP	0	365186	365186	10552	In CDS
NGCD01000020.1	MNFGEKDL_00014	10553	10765	NA	hypothetical protein	10553	212	10765	NGCD01000020.1_10566_T_TC	0.0769	0.0789	0.997	-0.000475	0.135	0.000579	bad-chisq	1	0	10566	T	TC	Insertion	0	365186	365186	10566	In CDS
NGCD01000020.1	MNFGEKDL_00014	10553	10765	NA	hypothetical protein	10553	212	10765	NGCD01000020.1_10568_T_C	0.0769	0.0789	0.997	-0.000475	0.135	0.000579	bad-chisq	1	0	10568	T	C	SNP	0	365186	365186	10568	In CDS
NGCD01000020.1	MNFGEKDL_00014	10553	10765	NA	hypothetical protein	10553	212	10765	NGCD01000020.1_10571_GC_G	0.0769	0.0789	0.997	-0.000475	0.135	0.000579	bad-chisq	1	0	10571	GC	G	Deletion	0	365186	365186	10571	In CDS
NGCD01000020.1	MNFGEKDL_00014	10553	10765	NA	hypothetical protein	10553	212	10765	NGCD01000020.1_10578_G_T	0.0769	0.0789	0.997	-0.000475	0.135	0.000579	bad-chisq	1	0	10578	G	T	SNP	0	365186	365186	10578	In CDS
NGCD01000020.1	MNFGEKDL_00014	10553	10765	NA	hypothetical protein	10553	212	10765	NGCD01000020.1_10592_A_T	0.0769	0.0789	0.997	-0.000475	0.135	0.000579	bad-chisq	1	0	10592	A	T	SNP	0	365186	365186	10592	In CDS
NGCD01000020.1	MNFGEKDL_00014	10553	10765	NA	hypothetical protein	10553	212	10765	NGCD01000020.1_10601_T_A	0.0769	0.0789	0.997	-0.000475	0.135	0.000579	bad-chisq	1	0	10601	T	A	SNP	0	365186	365186	10601	In CDS
NGCD01000020.1	MNFGEKDL_00014	10553	10765	NA	hypothetical protein	10553	212	10765	NGCD01000020.1_10605_A_G	0.0769	0.0789	0.997	-0.000475	0.135	0.000579	bad-chisq	1	0	10605	A	G	SNP	0	365186	365186	10605	In CDS
NGCD01000020.1	MNFGEKDL_00014	10553	10765	NA	hypothetical protein	10553	212	10765	NGCD01000020.1_10625_G_A	0.0769	0.0789	0.997	-0.000475	0.135	0.000579	bad-chisq	1	0	10625	G	A	SNP	0	365186	365186	10625	In CDS
NGCD01000020.1	MNFGEKDL_00014	10553	10765	NA	hypothetical protein	10553	212	10765	NGCD01000020.1_10642_ATT_A	0.0769	0.0789	0.997	-0.000475	0.135	0.000579	bad-chisq	1	0	10642	ATT	A	Deletion	0	365186	365186	10642	In CDS
NGCD01000020.1	MNFGEKDL_00014	10553	10765	NA	hypothetical protein	10553	212	10765	NGCD01000020.1_10646_A_AAG	0.0769	0.0789	0.997	-0.000475	0.135	0.000579	bad-chisq	1	0	10646	A	AAG	Insertion	0	365186	365186	10646	In CDS
NGCD01000020.1	MNFGEKDL_00014	10553	10765	NA	hypothetical protein	10553	212	10765	NGCD01000020.1_10649_G_A	0.0769	0.0789	0.997	-0.000475	0.135	0.000579	bad-chisq	1	0	10649	G	A	SNP	0	365186	365186	10649	In CDS
NGCD01000020.1	MNFGEKDL_00015	10767	10991	NA	hypothetical protein	10767	224	10991	NGCD01000020.1_10887_TCGGA_T	0.0769	0.0789	0.997	-0.000475	0.135	0.000579	bad-chisq	1	0	10887	TCGGA	T	Deletion	0	365186	365186	10887	In CDS
NGCD01000020.1	MNFGEKDL_00015	10767	10991	NA	hypothetical protein	10767	224	10991	NGCD01000020.1_10892_T_TTGGC	0.0769	0.0789	0.997	-0.000475	0.135	0.000579	bad-chisq	1	0	10892	T	TTGGC	Insertion	0	365186	365186	10892	In CDS
NGCD01000020.1	MNFGEKDL_00015	10767	10991	NA	hypothetical protein	10767	224	10991	NGCD01000020.1_10960_AGTGC_A	0.0513	0.157	0.942	-0.123	1.68	0.012	bad-chisq	1	0	10960	AGTGC	A	Deletion	0	365186	365186	10960	In CDS
NGCD01000020.1	MNFGEKDL_00015	10767	10991	NA	hypothetical protein	10767	224	10991	NGCD01000020.1_10965_A_AGACT	0.0513	0.157	0.942	-0.123	1.68	0.012	bad-chisq	1	0	10965	A	AGACT	Insertion	0	365186	365186	10965	In CDS
NGCD01000020.1	MNFGEKDL_00015	10767	10991	NA	hypothetical protein	10767	224	10991	NGCD01000020.1_10965_A_T	0.0513	0.157	0.999	-0.00013	0.0962	0.000221	bad-chisq	1	0	10965	A	T	SNP	0	365186	365186	10965	In CDS
NGCD01000020.1	MNFGEKDL_00016	10996	11700	NA	hypothetical protein	10996	704	11700	NGCD01000020.1_11028_T_C	0.0513	0.157	0.981	-0.00481	0.202	0.00392	bad-chisq	1	0	11028	T	C	SNP	0	365186	365186	11028	In CDS
NGCD01000020.1	MNFGEKDL_00016	10996	11700	NA	hypothetical protein	10996	704	11700	NGCD01000020.1_11034_A_G	0.103	0.0396	0.991	-0.000997	0.0868	0.00189	bad-chisq	1	0	11034	A	G	SNP	0	365186	365186	11034	In CDS
NGCD01000020.1	MNFGEKDL_00016	10996	11700	NA	hypothetical protein	10996	704	11700	NGCD01000020.1_11125_G_GCGAAC	0.0513	0.157	0.981	-0.00481	0.202	0.00392	bad-chisq	1	0	11125	G	GCGAAC	Insertion	0	365186	365186	11125	In CDS
NGCD01000020.1	MNFGEKDL_00016	10996	11700	NA	hypothetical protein	10996	704	11700	NGCD01000020.1_11127_TG_T	0.0513	0.157	0.981	-0.00481	0.202	0.00392	bad-chisq	1	0	11127	TG	T	Deletion	0	365186	365186	11127	In CDS
NGCD01000020.1	MNFGEKDL_00016	10996	11700	NA	hypothetical protein	10996	704	11700	NGCD01000020.1_11129_TG_T	0.0513	0.157	0.981	-0.00481	0.202	0.00392	bad-chisq	1	0	11129	TG	T	Deletion	0	365186	365186	11129	In CDS
NGCD01000020.1	MNFGEKDL_00016	10996	11700	NA	hypothetical protein	10996	704	11700	NGCD01000020.1_11132_C_CT	0.0513	0.157	0.981	-0.00481	0.202	0.00392	bad-chisq	1	0	11132	C	CT	Insertion	0	365186	365186	11132	In CDS
NGCD01000020.1	MNFGEKDL_00016	10996	11700	NA	hypothetical protein	10996	704	11700	NGCD01000020.1_11135_TG_T	0.0513	0.157	0.981	-0.00481	0.202	0.00392	bad-chisq	1	0	11135	TG	T	Deletion	0	365186	365186	11135	In CDS
NGCD01000020.1	MNFGEKDL_00016	10996	11700	NA	hypothetical protein	10996	704	11700	NGCD01000020.1_11262_C_T	0.564	4.94e-05	0.872	0.000715	0.0044	0.0267	bad-chisq	1	0	11262	C	T	SNP	0	365186	365186	11262	In CDS
NGCD01000020.1	MNFGEKDL_00016	10996	11700	NA	hypothetical protein	10996	704	11700	NGCD01000020.1_11271_A_T	0.564	4.94e-05	0.872	0.000715	0.0044	0.0267	bad-chisq	1	0	11271	A	T	SNP	0	365186	365186	11271	In CDS
NGCD01000020.1	MNFGEKDL_00016	10996	11700	NA	hypothetical protein	10996	704	11700	NGCD01000020.1_11337_TGGC_T	0.0256	0.323	0.895	-0.156	1.17	0.0219	bad-chisq	1	0	11337	TGGC	T	Deletion	0	365186	365186	11337	In CDS
NGCD01000020.1	MNFGEKDL_00016	10996	11700	NA	hypothetical protein	10996	704	11700	NGCD01000020.1_11340_C_*	0.0256	0.323	0.895	-0.156	1.17	0.0219	bad-chisq	1	0	11340	C	*	SNP	0	365186	365186	11340	In CDS
NGCD01000020.1	MNFGEKDL_00016	10996	11700	NA	hypothetical protein	10996	704	11700	NGCD01000020.1_11343_TGGC_T	0.0256	0.323	0.895	-0.156	1.17	0.0219	bad-chisq	1	0	11343	TGGC	T	Deletion	0	365186	365186	11343	In CDS
NGCD01000020.1	MNFGEKDL_00016	10996	11700	NA	hypothetical protein	10996	704	11700	NGCD01000020.1_11628_T_C	0.0513	0.157	0.981	-0.00481	0.202	0.00392	bad-chisq	1	0	11628	T	C	SNP	0	365186	365186	11628	In CDS
NGCD01000020.1	MNFGEKDL_00017	11776	12024	NA	hypothetical protein	11776	248	12024	NGCD01000020.1_11837_C_T	0.0256	0.323	1	-0.000133	3.56	6.15e-06	bad-chisq	1	0	11837	C	T	SNP	0	365186	365186	11837	In CDS
NGCD01000020.1	MNFGEKDL_00017	11776	12024	NA	hypothetical protein	11776	248	12024	NGCD01000020.1_11924_A_T	0.0256	0.323	1	-0.000133	3.56	6.15e-06	bad-chisq	1	0	11924	A	T	SNP	0	365186	365186	11924	In CDS
NGCD01000020.1	MNFGEKDL_00018	12239	13438	ydhP_1	Inner membrane transport protein YdhP	12239	1199	13438	NGCD01000020.1_12419_T_G	0.0256	0.323	1	-0.000133	3.56	6.15e-06	bad-chisq	1	0	12419	T	G	SNP	0	365186	365186	12419	In CDS
NGCD01000020.1	MNFGEKDL_00019	13465	14448	NA	hypothetical protein	13465	983	14448	NGCD01000020.1_13494_C_G	0.205	0.00199	0.979	-0.00472	0.18	0.00432	bad-chisq	1	0	13494	C	G	SNP	0	365186	365186	13494	In CDS
NGCD01000020.1	MNFGEKDL_00020	14565	14999	NA	hypothetical protein	14565	434	14999	NGCD01000020.1_14604_C_CCACAT	0.0256	0.323	0.895	-0.156	1.17	0.0219	bad-chisq	1	0	14604	C	CCACAT	Insertion	0	365186	365186	14604	In CDS
NGCD01000020.1	MNFGEKDL_00020	14565	14999	NA	hypothetical protein	14565	434	14999	NGCD01000020.1_14808_A_AAGGCAGAGTAAAACTTGAAGTGCGACATAAACCACCTAATTAATTTAAAGGGTTTATGGAGT	0.0256	0.323	0.999	-7.52e-05	0.101	0.000123	bad-chisq	1	0	14808	A	AAGGCAGAGTAAAACTTGAAGTGCGACATAAACCACCTAATTAATTTAAAGGGTTTATGGAGT	Insertion	0	365186	365186	14808	In CDS
NGCD01000020.1	MNFGEKDL_00021	15227	17866	acnB	Aconitate hydratase B	15227	2639	17866	NGCD01000020.1_17213_A_G	0.0769	0.0789	0.997	-0.000475	0.135	0.000579	bad-chisq	1	0	17213	A	G	SNP	0	365186	365186	17213	In CDS
NGCD01000020.1	MNFGEKDL_00023	18479	18589	NA	hypothetical protein	18479	110	18589	NGCD01000020.1_18547_T_TA	0.0769	0.0789	0.978	-0.0451	1.61	0.00461	bad-chisq	1	0	18547	T	TA	Insertion	0	365186	365186	18547	In CDS
NGCD01000020.1	MNFGEKDL_00024	18616	19851	pgl	6-phosphogluconolactonase	18616	1235	19851	NGCD01000020.1_19048_G_A	0.0256	0.323	1	-0.000133	3.56	6.15e-06	bad-chisq	1	0	19048	G	A	SNP	0	365186	365186	19048	In CDS
NGCD01000020.1	MNFGEKDL_00024	18616	19851	pgl	6-phosphogluconolactonase	18616	1235	19851	NGCD01000020.1_19800_T_C	0.0256	0.323	0.0586	-0.264	0.135	0.305	bad-chisq	1	0	19800	T	C	SNP	0	365186	365186	19800	In CDS
NGCD01000020.1	MNFGEKDL_00025	20123	24631	NA	hypothetical protein	20123	4508	24631	NGCD01000020.1_20738_C_A	0.0256	0.323	0.788	-0.308	1.14	0.0445	bad-chisq	1	0	20738	C	A	SNP	0	365186	365186	20738	In CDS
NGCD01000020.1	MNFGEKDL_00025	20123	24631	NA	hypothetical protein	20123	4508	24631	NGCD01000020.1_20863_A_G	0.0256	0.323	1	-0.000133	3.56	6.15e-06	bad-chisq	1	0	20863	A	G	SNP	0	365186	365186	20863	In CDS
NGCD01000020.1	MNFGEKDL_00025	20123	24631	NA	hypothetical protein	20123	4508	24631	NGCD01000020.1_22893_C_A	0.0513	0.157	0.98	-0.0375	1.47	0.0042	bad-chisq	1	0	22893	C	A	SNP	0	365186	365186	22893	In CDS
NGCD01000020.1	MNFGEKDL_00026	24658	27393	bamA_1	Outer membrane protein assembly factor BamA	24658	2735	27393	NGCD01000020.1_26211_A_T	0.0769	0.0789	1	-0.000389	1.46	4.39e-05	bad-chisq	1	0	26211	A	T	SNP	0	365186	365186	26211	In CDS
NGCD01000020.1	MNFGEKDL_00026	24658	27393	bamA_1	Outer membrane protein assembly factor BamA	24658	2735	27393	NGCD01000020.1_26782_C_T	0.0256	0.323	1	-0.000133	3.56	6.15e-06	bad-chisq	1	0	26782	C	T	SNP	0	365186	365186	26782	In CDS
NGCD01000020.1	MNFGEKDL_00026	24658	27393	bamA_1	Outer membrane protein assembly factor BamA	24658	2735	27393	NGCD01000020.1_26809_A_C	0.0256	0.323	1	-0.000133	3.56	6.15e-06	bad-chisq	1	0	26809	A	C	SNP	0	365186	365186	26809	In CDS
NGCD01000020.1	MNFGEKDL_00026	24658	27393	bamA_1	Outer membrane protein assembly factor BamA	24658	2735	27393	NGCD01000020.1_26863_A_T	0.0256	0.323	1	-0.000133	3.56	6.15e-06	bad-chisq	1	0	26863	A	T	SNP	0	365186	365186	26863	In CDS
NGCD01000020.1	MNFGEKDL_00026	24658	27393	bamA_1	Outer membrane protein assembly factor BamA	24658	2735	27393	NGCD01000020.1_26866_T_C	0.0256	0.323	1	-0.000133	3.56	6.15e-06	bad-chisq	1	0	26866	T	C	SNP	0	365186	365186	26866	In CDS
NGCD01000020.1	MNFGEKDL_00026	24658	27393	bamA_1	Outer membrane protein assembly factor BamA	24658	2735	27393	NGCD01000020.1_26920_A_G	0.0256	0.323	1	-0.000133	3.56	6.15e-06	bad-chisq	1	0	26920	A	G	SNP	0	365186	365186	26920	In CDS
NGCD01000020.1	MNFGEKDL_00026	24658	27393	bamA_1	Outer membrane protein assembly factor BamA	24658	2735	27393	NGCD01000020.1_26965_C_T	0.0256	0.323	1	-0.000133	3.56	6.15e-06	bad-chisq	1	0	26965	C	T	SNP	0	365186	365186	26965	In CDS
NGCD01000020.1	MNFGEKDL_00026	24658	27393	bamA_1	Outer membrane protein assembly factor BamA	24658	2735	27393	NGCD01000020.1_27001_G_A	0.0256	0.323	1	-0.000133	3.56	6.15e-06	bad-chisq	1	0	27001	G	A	SNP	0	365186	365186	27001	In CDS
NGCD01000020.1	MNFGEKDL_00026	24658	27393	bamA_1	Outer membrane protein assembly factor BamA	24658	2735	27393	NGCD01000020.1_27037_A_G	0.0256	0.323	1	-0.000133	3.56	6.15e-06	bad-chisq	1	0	27037	A	G	SNP	0	365186	365186	27037	In CDS
NGCD01000020.1	MNFGEKDL_00027	27584	28882	lplT	Lysophospholipid transporter LplT	27584	1298	28882	NGCD01000020.1_27646_C_T	0.0256	0.323	1	-0.000133	3.56	6.15e-06	bad-chisq	1	0	27646	C	T	SNP	0	365186	365186	27646	In CDS
NGCD01000020.1	MNFGEKDL_00027	27584	28882	lplT	Lysophospholipid transporter LplT	27584	1298	28882	NGCD01000020.1_27670_G_A	0.0256	0.323	1	-0.000133	3.56	6.15e-06	bad-chisq	1	0	27670	G	A	SNP	0	365186	365186	27670	In CDS
NGCD01000020.1	MNFGEKDL_00027	27584	28882	lplT	Lysophospholipid transporter LplT	27584	1298	28882	NGCD01000020.1_27706_T_C	0.0256	0.323	1	-0.000133	3.56	6.15e-06	bad-chisq	1	0	27706	T	C	SNP	0	365186	365186	27706	In CDS
NGCD01000020.1	MNFGEKDL_00027	27584	28882	lplT	Lysophospholipid transporter LplT	27584	1298	28882	NGCD01000020.1_27715_T_C	0.0256	0.323	1	-0.000133	3.56	6.15e-06	bad-chisq	1	0	27715	T	C	SNP	0	365186	365186	27715	In CDS
NGCD01000020.1	MNFGEKDL_00027	27584	28882	lplT	Lysophospholipid transporter LplT	27584	1298	28882	NGCD01000020.1_27736_C_T	0.0256	0.323	1	-0.000133	3.56	6.15e-06	bad-chisq	1	0	27736	C	T	SNP	0	365186	365186	27736	In CDS
NGCD01000020.1	MNFGEKDL_00027	27584	28882	lplT	Lysophospholipid transporter LplT	27584	1298	28882	NGCD01000020.1_27742_G_A	0.0256	0.323	1	-0.000133	3.56	6.15e-06	bad-chisq	1	0	27742	G	A	SNP	0	365186	365186	27742	In CDS
NGCD01000020.1	MNFGEKDL_00027	27584	28882	lplT	Lysophospholipid transporter LplT	27584	1298	28882	NGCD01000020.1_27868_G_T	0.0256	0.323	1	-0.000133	3.56	6.15e-06	bad-chisq	1	0	27868	G	T	SNP	0	365186	365186	27868	In CDS
NGCD01000020.1	MNFGEKDL_00027	27584	28882	lplT	Lysophospholipid transporter LplT	27584	1298	28882	NGCD01000020.1_27943_A_G	0.0256	0.323	1	-0.000133	3.56	6.15e-06	bad-chisq	1	0	27943	A	G	SNP	0	365186	365186	27943	In CDS
NGCD01000020.1	MNFGEKDL_00027	27584	28882	lplT	Lysophospholipid transporter LplT	27584	1298	28882	NGCD01000020.1_27952_T_C	0.0256	0.323	1	-0.000133	3.56	6.15e-06	bad-chisq	1	0	27952	T	C	SNP	0	365186	365186	27952	In CDS
NGCD01000020.1	MNFGEKDL_00027	27584	28882	lplT	Lysophospholipid transporter LplT	27584	1298	28882	NGCD01000020.1_27985_A_G	0.0256	0.323	1	-0.000133	3.56	6.15e-06	bad-chisq	1	0	27985	A	G	SNP	0	365186	365186	27985	In CDS
NGCD01000020.1	MNFGEKDL_00027	27584	28882	lplT	Lysophospholipid transporter LplT	27584	1298	28882	NGCD01000020.1_28024_T_C	0.0256	0.323	1	-0.000133	3.56	6.15e-06	bad-chisq	1	0	28024	T	C	SNP	0	365186	365186	28024	In CDS
NGCD01000020.1	MNFGEKDL_00027	27584	28882	lplT	Lysophospholipid transporter LplT	27584	1298	28882	NGCD01000020.1_28042_T_A	0.0256	0.323	1	-0.000133	3.56	6.15e-06	bad-chisq	1	0	28042	T	A	SNP	0	365186	365186	28042	In CDS
NGCD01000020.1	MNFGEKDL_00027	27584	28882	lplT	Lysophospholipid transporter LplT	27584	1298	28882	NGCD01000020.1_28101_T_C	0.0256	0.323	0.999	-7.52e-05	0.101	0.000123	bad-chisq	1	0	28101	T	C	SNP	0	365186	365186	28101	In CDS
NGCD01000020.1	MNFGEKDL_00027	27584	28882	lplT	Lysophospholipid transporter LplT	27584	1298	28882	NGCD01000020.1_28448_A_G	0.0256	0.323	1	-0.000133	3.56	6.15e-06	bad-chisq	1	0	28448	A	G	SNP	0	365186	365186	28448	In CDS
NGCD01000020.1	MNFGEKDL_00027	27584	28882	lplT	Lysophospholipid transporter LplT	27584	1298	28882	NGCD01000020.1_28511_G_T	0.0256	0.323	0.998	-0.000478	0.182	0.000432	bad-chisq	1	0	28511	G	T	SNP	0	365186	365186	28511	In CDS
NGCD01000020.1	MNFGEKDL_00028	28886	29521	coq7	3-demethoxyubiquinol 3-hydroxylase	28886	635	29521	NGCD01000020.1_29311_A_G	0.0256	0.323	1	-0.000133	3.56	6.15e-06	bad-chisq	1	0	29311	A	G	SNP	0	365186	365186	29311	In CDS
NGCD01000020.1	MNFGEKDL_00028	28886	29521	coq7	3-demethoxyubiquinol 3-hydroxylase	28886	635	29521	NGCD01000020.1_29332_A_G	0.0256	0.323	1	-0.000133	3.56	6.15e-06	bad-chisq	1	0	29332	A	G	SNP	0	365186	365186	29332	In CDS
NGCD01000020.1	MNFGEKDL_00028	28886	29521	coq7	3-demethoxyubiquinol 3-hydroxylase	28886	635	29521	NGCD01000020.1_29341_C_T	0.0256	0.323	1	-0.000133	3.56	6.15e-06	bad-chisq	1	0	29341	C	T	SNP	0	365186	365186	29341	In CDS
NGCD01000020.1	MNFGEKDL_00028	28886	29521	coq7	3-demethoxyubiquinol 3-hydroxylase	28886	635	29521	NGCD01000020.1_29371_C_T	0.0256	0.323	1	-0.000133	3.56	6.15e-06	bad-chisq	1	0	29371	C	T	SNP	0	365186	365186	29371	In CDS
NGCD01000020.1	MNFGEKDL_00028	28886	29521	coq7	3-demethoxyubiquinol 3-hydroxylase	28886	635	29521	NGCD01000020.1_29410_A_G	0.0256	0.323	1	-0.000133	3.56	6.15e-06	bad-chisq	1	0	29410	A	G	SNP	0	365186	365186	29410	In CDS
NGCD01000020.1	MNFGEKDL_00028	28886	29521	coq7	3-demethoxyubiquinol 3-hydroxylase	28886	635	29521	NGCD01000020.1_29455_A_G	0.0256	0.323	1	-0.000133	3.56	6.15e-06	bad-chisq	1	0	29455	A	G	SNP	0	365186	365186	29455	In CDS
NGCD01000020.1	MNFGEKDL_00028	28886	29521	coq7	3-demethoxyubiquinol 3-hydroxylase	28886	635	29521	NGCD01000020.1_29456_T_C	0.0256	0.323	1	-0.000133	3.56	6.15e-06	bad-chisq	1	0	29456	T	C	SNP	0	365186	365186	29456	In CDS
NGCD01000020.1	MNFGEKDL_00028	28886	29521	coq7	3-demethoxyubiquinol 3-hydroxylase	28886	635	29521	NGCD01000020.1_29506_C_G	0.0256	0.323	1	-0.000133	3.56	6.15e-06	bad-chisq	1	0	29506	C	G	SNP	0	365186	365186	29506	In CDS
NGCD01000020.1	MNFGEKDL_00029	29566	30114	NA	hypothetical protein	29566	548	30114	NGCD01000020.1_29752_G_T	0.0256	0.323	0.00129	-0.39	0.112	0.497	bad-chisq	1	0	29752	G	T	SNP	0	365186	365186	29752	In CDS
NGCD01000020.1	MNFGEKDL_00029	29566	30114	NA	hypothetical protein	29566	548	30114	NGCD01000020.1_29994_C_A	0.0256	0.323	1	-0.000133	3.56	6.15e-06	bad-chisq	1	0	29994	C	A	SNP	0	365186	365186	29994	In CDS
NGCD01000020.1	MNFGEKDL_00029	29566	30114	NA	hypothetical protein	29566	548	30114	NGCD01000020.1_30079_A_G	0.0513	0.157	0.798	-0.279	1.08	0.0424	bad-chisq	1	0	30079	A	G	SNP	0	365186	365186	30079	In CDS
NGCD01000020.1	MNFGEKDL_00030	30521	31945	puuA	Gamma-glutamylputrescine synthetase PuuA	30521	1424	31945	NGCD01000020.1_30531_A_T	0.0256	0.323	1	-0.000133	3.56	6.15e-06	bad-chisq	1	0	30531	A	T	SNP	0	365186	365186	30531	In CDS
NGCD01000020.1	MNFGEKDL_00030	30521	31945	puuA	Gamma-glutamylputrescine synthetase PuuA	30521	1424	31945	NGCD01000020.1_30584_A_T	0.0256	0.323	1	-0.000133	3.56	6.15e-06	bad-chisq	1	0	30584	A	T	SNP	0	365186	365186	30584	In CDS
NGCD01000020.1	MNFGEKDL_00030	30521	31945	puuA	Gamma-glutamylputrescine synthetase PuuA	30521	1424	31945	NGCD01000020.1_30590_G_A	0.0256	0.323	1	-0.000133	3.56	6.15e-06	bad-chisq	1	0	30590	G	A	SNP	0	365186	365186	30590	In CDS
NGCD01000020.1	MNFGEKDL_00030	30521	31945	puuA	Gamma-glutamylputrescine synthetase PuuA	30521	1424	31945	NGCD01000020.1_30663_G_A	0.0256	0.323	1	-0.000133	3.56	6.15e-06	bad-chisq	1	0	30663	G	A	SNP	0	365186	365186	30663	In CDS
NGCD01000020.1	MNFGEKDL_00030	30521	31945	puuA	Gamma-glutamylputrescine synthetase PuuA	30521	1424	31945	NGCD01000020.1_30664_C_T	0.0256	0.323	1	-0.000133	3.56	6.15e-06	bad-chisq	1	0	30664	C	T	SNP	0	365186	365186	30664	In CDS
NGCD01000020.1	MNFGEKDL_00030	30521	31945	puuA	Gamma-glutamylputrescine synthetase PuuA	30521	1424	31945	NGCD01000020.1_30673_A_T	0.0256	0.323	1	-0.000133	3.56	6.15e-06	bad-chisq	1	0	30673	A	T	SNP	0	365186	365186	30673	In CDS
NGCD01000020.1	MNFGEKDL_00030	30521	31945	puuA	Gamma-glutamylputrescine synthetase PuuA	30521	1424	31945	NGCD01000020.1_30688_G_T	0.0256	0.323	1	-0.000133	3.56	6.15e-06	bad-chisq	1	0	30688	G	T	SNP	0	365186	365186	30688	In CDS
NGCD01000020.1	MNFGEKDL_00030	30521	31945	puuA	Gamma-glutamylputrescine synthetase PuuA	30521	1424	31945	NGCD01000020.1_30739_C_T	0.0256	0.323	1	-0.000133	3.56	6.15e-06	bad-chisq	1	0	30739	C	T	SNP	0	365186	365186	30739	In CDS
NGCD01000020.1	MNFGEKDL_00030	30521	31945	puuA	Gamma-glutamylputrescine synthetase PuuA	30521	1424	31945	NGCD01000020.1_30811_A_G	0.0256	0.323	1	-0.000133	3.56	6.15e-06	bad-chisq	1	0	30811	A	G	SNP	0	365186	365186	30811	In CDS
NGCD01000020.1	MNFGEKDL_00030	30521	31945	puuA	Gamma-glutamylputrescine synthetase PuuA	30521	1424	31945	NGCD01000020.1_30817_A_G	0.0256	0.323	1	-0.000133	3.56	6.15e-06	bad-chisq	1	0	30817	A	G	SNP	0	365186	365186	30817	In CDS
NGCD01000020.1	MNFGEKDL_00030	30521	31945	puuA	Gamma-glutamylputrescine synthetase PuuA	30521	1424	31945	NGCD01000020.1_30833_C_T	0.0256	0.323	1	-0.000133	3.56	6.15e-06	bad-chisq	1	0	30833	C	T	SNP	0	365186	365186	30833	In CDS
NGCD01000020.1	MNFGEKDL_00030	30521	31945	puuA	Gamma-glutamylputrescine synthetase PuuA	30521	1424	31945	NGCD01000020.1_30884_C_A	0.0256	0.323	1	-0.000133	3.56	6.15e-06	bad-chisq	1	0	30884	C	A	SNP	0	365186	365186	30884	In CDS
NGCD01000020.1	MNFGEKDL_00030	30521	31945	puuA	Gamma-glutamylputrescine synthetase PuuA	30521	1424	31945	NGCD01000020.1_30937_A_C	0.0256	0.323	1	-0.000133	3.56	6.15e-06	bad-chisq	1	0	30937	A	C	SNP	0	365186	365186	30937	In CDS
NGCD01000020.1	MNFGEKDL_00030	30521	31945	puuA	Gamma-glutamylputrescine synthetase PuuA	30521	1424	31945	NGCD01000020.1_30956_T_A	0.0256	0.323	1	-0.000133	3.56	6.15e-06	bad-chisq	1	0	30956	T	A	SNP	0	365186	365186	30956	In CDS
NGCD01000020.1	MNFGEKDL_00030	30521	31945	puuA	Gamma-glutamylputrescine synthetase PuuA	30521	1424	31945	NGCD01000020.1_30964_T_C	0.0256	0.323	1	-0.000133	3.56	6.15e-06	bad-chisq	1	0	30964	T	C	SNP	0	365186	365186	30964	In CDS
NGCD01000020.1	MNFGEKDL_00030	30521	31945	puuA	Gamma-glutamylputrescine synthetase PuuA	30521	1424	31945	NGCD01000020.1_30979_C_T	0.0256	0.323	1	-0.000133	3.56	6.15e-06	bad-chisq	1	0	30979	C	T	SNP	0	365186	365186	30979	In CDS
NGCD01000020.1	MNFGEKDL_00030	30521	31945	puuA	Gamma-glutamylputrescine synthetase PuuA	30521	1424	31945	NGCD01000020.1_31027_C_T	0.0256	0.323	1	-0.000133	3.56	6.15e-06	bad-chisq	1	0	31027	C	T	SNP	0	365186	365186	31027	In CDS
NGCD01000020.1	MNFGEKDL_00030	30521	31945	puuA	Gamma-glutamylputrescine synthetase PuuA	30521	1424	31945	NGCD01000020.1_31128_A_G	0.0256	0.323	1	-0.000133	3.56	6.15e-06	bad-chisq	1	0	31128	A	G	SNP	0	365186	365186	31128	In CDS
NGCD01000020.1	MNFGEKDL_00030	30521	31945	puuA	Gamma-glutamylputrescine synthetase PuuA	30521	1424	31945	NGCD01000020.1_31150_A_G	0.0256	0.323	1	-0.000133	3.56	6.15e-06	bad-chisq	1	0	31150	A	G	SNP	0	365186	365186	31150	In CDS
NGCD01000020.1	MNFGEKDL_00030	30521	31945	puuA	Gamma-glutamylputrescine synthetase PuuA	30521	1424	31945	NGCD01000020.1_31166_C_T	0.0256	0.323	1	-0.000133	3.56	6.15e-06	bad-chisq	1	0	31166	C	T	SNP	0	365186	365186	31166	In CDS
NGCD01000020.1	MNFGEKDL_00030	30521	31945	puuA	Gamma-glutamylputrescine synthetase PuuA	30521	1424	31945	NGCD01000020.1_31192_T_A	0.0256	0.323	1	-0.000133	3.56	6.15e-06	bad-chisq	1	0	31192	T	A	SNP	0	365186	365186	31192	In CDS
NGCD01000020.1	MNFGEKDL_00030	30521	31945	puuA	Gamma-glutamylputrescine synthetase PuuA	30521	1424	31945	NGCD01000020.1_31249_T_C	0.0256	0.323	1	-0.000133	3.56	6.15e-06	bad-chisq	1	0	31249	T	C	SNP	0	365186	365186	31249	In CDS
NGCD01000020.1	MNFGEKDL_00030	30521	31945	puuA	Gamma-glutamylputrescine synthetase PuuA	30521	1424	31945	NGCD01000020.1_31258_G_A	0.0256	0.323	1	-0.000133	3.56	6.15e-06	bad-chisq	1	0	31258	G	A	SNP	0	365186	365186	31258	In CDS
NGCD01000020.1	MNFGEKDL_00030	30521	31945	puuA	Gamma-glutamylputrescine synthetase PuuA	30521	1424	31945	NGCD01000020.1_31297_A_G	0.0256	0.323	1	-0.000133	3.56	6.15e-06	bad-chisq	1	0	31297	A	G	SNP	0	365186	365186	31297	In CDS
NGCD01000020.1	MNFGEKDL_00030	30521	31945	puuA	Gamma-glutamylputrescine synthetase PuuA	30521	1424	31945	NGCD01000020.1_31303_T_C	0.0256	0.323	1	-0.000133	3.56	6.15e-06	bad-chisq	1	0	31303	T	C	SNP	0	365186	365186	31303	In CDS
NGCD01000020.1	MNFGEKDL_00030	30521	31945	puuA	Gamma-glutamylputrescine synthetase PuuA	30521	1424	31945	NGCD01000020.1_31369_C_T	0.0256	0.323	1	-0.000133	3.56	6.15e-06	bad-chisq	1	0	31369	C	T	SNP	0	365186	365186	31369	In CDS
NGCD01000020.1	MNFGEKDL_00030	30521	31945	puuA	Gamma-glutamylputrescine synthetase PuuA	30521	1424	31945	NGCD01000020.1_31387_C_T	0.0256	0.323	1	-0.000133	3.56	6.15e-06	bad-chisq	1	0	31387	C	T	SNP	0	365186	365186	31387	In CDS
NGCD01000020.1	MNFGEKDL_00030	30521	31945	puuA	Gamma-glutamylputrescine synthetase PuuA	30521	1424	31945	NGCD01000020.1_31390_A_G	0.0256	0.323	1	-0.000133	3.56	6.15e-06	bad-chisq	1	0	31390	A	G	SNP	0	365186	365186	31390	In CDS
NGCD01000020.1	MNFGEKDL_00030	30521	31945	puuA	Gamma-glutamylputrescine synthetase PuuA	30521	1424	31945	NGCD01000020.1_31430_G_C	0.0256	0.323	1	-0.000133	3.56	6.15e-06	bad-chisq	1	0	31430	G	C	SNP	0	365186	365186	31430	In CDS
NGCD01000020.1	MNFGEKDL_00030	30521	31945	puuA	Gamma-glutamylputrescine synthetase PuuA	30521	1424	31945	NGCD01000020.1_31436_A_G	0.0256	0.323	1	-0.000133	3.56	6.15e-06	bad-chisq	1	0	31436	A	G	SNP	0	365186	365186	31436	In CDS
NGCD01000020.1	MNFGEKDL_00030	30521	31945	puuA	Gamma-glutamylputrescine synthetase PuuA	30521	1424	31945	NGCD01000020.1_31522_C_T	0.0256	0.323	1	-0.000133	3.56	6.15e-06	bad-chisq	1	0	31522	C	T	SNP	0	365186	365186	31522	In CDS
NGCD01000020.1	MNFGEKDL_00030	30521	31945	puuA	Gamma-glutamylputrescine synthetase PuuA	30521	1424	31945	NGCD01000020.1_31678_A_G	0.0256	0.323	1	-0.000133	3.56	6.15e-06	bad-chisq	1	0	31678	A	G	SNP	0	365186	365186	31678	In CDS
NGCD01000020.1	MNFGEKDL_00030	30521	31945	puuA	Gamma-glutamylputrescine synthetase PuuA	30521	1424	31945	NGCD01000020.1_31726_A_G	0.0256	0.323	1	-0.000133	3.56	6.15e-06	bad-chisq	1	0	31726	A	G	SNP	0	365186	365186	31726	In CDS
NGCD01000020.1	MNFGEKDL_00032	32751	35405	kdpD	Sensor protein KdpD	32751	2654	35405	NGCD01000020.1_32981_C_T	0.0256	0.323	0.788	-0.308	1.14	0.0445	bad-chisq	1	0	32981	C	T	SNP	0	365186	365186	32981	In CDS
NGCD01000020.1	MNFGEKDL_00032	32751	35405	kdpD	Sensor protein KdpD	32751	2654	35405	NGCD01000020.1_33510_T_G	0.0256	0.323	0.997	-0.000457	0.136	0.000551	bad-chisq	1	0	33510	T	G	SNP	0	365186	365186	33510	In CDS
NGCD01000020.1	MNFGEKDL_00032	32751	35405	kdpD	Sensor protein KdpD	32751	2654	35405	NGCD01000020.1_34815_T_C	0.0256	0.323	1	-0.000133	3.56	6.15e-06	bad-chisq	1	0	34815	T	C	SNP	0	365186	365186	34815	In CDS
NGCD01000020.1	MNFGEKDL_00032	32751	35405	kdpD	Sensor protein KdpD	32751	2654	35405	NGCD01000020.1_34848_G_A	0.0256	0.323	1	-0.000133	3.56	6.15e-06	bad-chisq	1	0	34848	G	A	SNP	0	365186	365186	34848	In CDS
NGCD01000020.1	MNFGEKDL_00032	32751	35405	kdpD	Sensor protein KdpD	32751	2654	35405	NGCD01000020.1_34851_T_C	0.0256	0.323	1	-0.000133	3.56	6.15e-06	bad-chisq	1	0	34851	T	C	SNP	0	365186	365186	34851	In CDS
NGCD01000020.1	MNFGEKDL_00032	32751	35405	kdpD	Sensor protein KdpD	32751	2654	35405	NGCD01000020.1_34869_A_T	0.0256	0.323	1	-0.000133	3.56	6.15e-06	bad-chisq	1	0	34869	A	T	SNP	0	365186	365186	34869	In CDS
NGCD01000020.1	MNFGEKDL_00032	32751	35405	kdpD	Sensor protein KdpD	32751	2654	35405	NGCD01000020.1_34881_A_G	0.0256	0.323	1	-0.000133	3.56	6.15e-06	bad-chisq	1	0	34881	A	G	SNP	0	365186	365186	34881	In CDS
NGCD01000020.1	MNFGEKDL_00032	32751	35405	kdpD	Sensor protein KdpD	32751	2654	35405	NGCD01000020.1_34893_G_A	0.0256	0.323	1	-0.000133	3.56	6.15e-06	bad-chisq	1	0	34893	G	A	SNP	0	365186	365186	34893	In CDS
NGCD01000020.1	MNFGEKDL_00032	32751	35405	kdpD	Sensor protein KdpD	32751	2654	35405	NGCD01000020.1_34896_A_C	0.0256	0.323	1	-0.000133	3.56	6.15e-06	bad-chisq	1	0	34896	A	C	SNP	0	365186	365186	34896	In CDS
NGCD01000020.1	MNFGEKDL_00032	32751	35405	kdpD	Sensor protein KdpD	32751	2654	35405	NGCD01000020.1_34935_T_C	0.0256	0.323	1	-0.000133	3.56	6.15e-06	bad-chisq	1	0	34935	T	C	SNP	0	365186	365186	34935	In CDS
NGCD01000020.1	MNFGEKDL_00032	32751	35405	kdpD	Sensor protein KdpD	32751	2654	35405	NGCD01000020.1_34944_A_G	0.0256	0.323	1	-0.000133	3.56	6.15e-06	bad-chisq	1	0	34944	A	G	SNP	0	365186	365186	34944	In CDS
NGCD01000020.1	MNFGEKDL_00032	32751	35405	kdpD	Sensor protein KdpD	32751	2654	35405	NGCD01000020.1_34959_T_C	0.0256	0.323	1	-0.000133	3.56	6.15e-06	bad-chisq	1	0	34959	T	C	SNP	0	365186	365186	34959	In CDS
NGCD01000020.1	MNFGEKDL_00032	32751	35405	kdpD	Sensor protein KdpD	32751	2654	35405	NGCD01000020.1_35178_T_C	0.0256	0.323	1	-0.000133	3.56	6.15e-06	bad-chisq	1	0	35178	T	C	SNP	0	365186	365186	35178	In CDS
NGCD01000020.1	MNFGEKDL_00032	32751	35405	kdpD	Sensor protein KdpD	32751	2654	35405	NGCD01000020.1_35187_G_C	0.0256	0.323	1	-0.000133	3.56	6.15e-06	bad-chisq	1	0	35187	G	C	SNP	0	365186	365186	35187	In CDS
NGCD01000020.1	MNFGEKDL_00032	32751	35405	kdpD	Sensor protein KdpD	32751	2654	35405	NGCD01000020.1_35283_G_A	0.0256	0.323	1	-0.000133	3.56	6.15e-06	bad-chisq	1	0	35283	G	A	SNP	0	365186	365186	35283	In CDS
NGCD01000020.1	MNFGEKDL_00032	32751	35405	kdpD	Sensor protein KdpD	32751	2654	35405	NGCD01000020.1_35295_G_A	0.0256	0.323	1	-0.000133	3.56	6.15e-06	bad-chisq	1	0	35295	G	A	SNP	0	365186	365186	35295	In CDS
NGCD01000020.1	MNFGEKDL_00032	32751	35405	kdpD	Sensor protein KdpD	32751	2654	35405	NGCD01000020.1_35310_T_A	0.0256	0.323	1	-0.000133	3.56	6.15e-06	bad-chisq	1	0	35310	T	A	SNP	0	365186	365186	35310	In CDS
NGCD01000020.1	MNFGEKDL_00032	32751	35405	kdpD	Sensor protein KdpD	32751	2654	35405	NGCD01000020.1_35328_A_G	0.0256	0.323	1	-0.000133	3.56	6.15e-06	bad-chisq	1	0	35328	A	G	SNP	0	365186	365186	35328	In CDS
NGCD01000020.1	MNFGEKDL_00033	35444	36049	kdpC	Potassium-transporting ATPase KdpC subunit	35444	605	36049	NGCD01000020.1_35485_C_G	0.0256	0.323	1	-0.000133	3.56	6.15e-06	bad-chisq	1	0	35485	C	G	SNP	0	365186	365186	35485	In CDS
NGCD01000020.1	MNFGEKDL_00033	35444	36049	kdpC	Potassium-transporting ATPase KdpC subunit	35444	605	36049	NGCD01000020.1_35510_C_T	0.0256	0.323	1	-0.000133	3.56	6.15e-06	bad-chisq	1	0	35510	C	T	SNP	0	365186	365186	35510	In CDS
NGCD01000020.1	MNFGEKDL_00033	35444	36049	kdpC	Potassium-transporting ATPase KdpC subunit	35444	605	36049	NGCD01000020.1_35512_A_G	0.0256	0.323	1	-0.000133	3.56	6.15e-06	bad-chisq	1	0	35512	A	G	SNP	0	365186	365186	35512	In CDS
NGCD01000020.1	MNFGEKDL_00033	35444	36049	kdpC	Potassium-transporting ATPase KdpC subunit	35444	605	36049	NGCD01000020.1_35529_C_G	0.0256	0.323	1	-0.000133	3.56	6.15e-06	bad-chisq	1	0	35529	C	G	SNP	0	365186	365186	35529	In CDS
NGCD01000020.1	MNFGEKDL_00033	35444	36049	kdpC	Potassium-transporting ATPase KdpC subunit	35444	605	36049	NGCD01000020.1_35536_T_C	0.0256	0.323	1	-0.000133	3.56	6.15e-06	bad-chisq	1	0	35536	T	C	SNP	0	365186	365186	35536	In CDS
NGCD01000020.1	MNFGEKDL_00033	35444	36049	kdpC	Potassium-transporting ATPase KdpC subunit	35444	605	36049	NGCD01000020.1_35539_G_A	0.0256	0.323	1	-0.000133	3.56	6.15e-06	bad-chisq	1	0	35539	G	A	SNP	0	365186	365186	35539	In CDS
NGCD01000020.1	MNFGEKDL_00033	35444	36049	kdpC	Potassium-transporting ATPase KdpC subunit	35444	605	36049	NGCD01000020.1_35570_G_A	0.0256	0.323	1	-0.000133	3.56	6.15e-06	bad-chisq	1	0	35570	G	A	SNP	0	365186	365186	35570	In CDS
NGCD01000020.1	MNFGEKDL_00033	35444	36049	kdpC	Potassium-transporting ATPase KdpC subunit	35444	605	36049	NGCD01000020.1_35575_C_A	0.0256	0.323	1	-0.000133	3.56	6.15e-06	bad-chisq	1	0	35575	C	A	SNP	0	365186	365186	35575	In CDS
NGCD01000020.1	MNFGEKDL_00033	35444	36049	kdpC	Potassium-transporting ATPase KdpC subunit	35444	605	36049	NGCD01000020.1_35582_C_A	0.0256	0.323	1	-0.000133	3.56	6.15e-06	bad-chisq	1	0	35582	C	A	SNP	0	365186	365186	35582	In CDS
NGCD01000020.1	MNFGEKDL_00033	35444	36049	kdpC	Potassium-transporting ATPase KdpC subunit	35444	605	36049	NGCD01000020.1_35596_T_G	0.0256	0.323	1	-0.000133	3.56	6.15e-06	bad-chisq	1	0	35596	T	G	SNP	0	365186	365186	35596	In CDS
NGCD01000020.1	MNFGEKDL_00033	35444	36049	kdpC	Potassium-transporting ATPase KdpC subunit	35444	605	36049	NGCD01000020.1_35597_G_A	0.0256	0.323	1	-0.000133	3.56	6.15e-06	bad-chisq	1	0	35597	G	A	SNP	0	365186	365186	35597	In CDS
NGCD01000020.1	MNFGEKDL_00033	35444	36049	kdpC	Potassium-transporting ATPase KdpC subunit	35444	605	36049	NGCD01000020.1_35635_G_A	0.0256	0.323	1	-0.000133	3.56	6.15e-06	bad-chisq	1	0	35635	G	A	SNP	0	365186	365186	35635	In CDS
NGCD01000020.1	MNFGEKDL_00033	35444	36049	kdpC	Potassium-transporting ATPase KdpC subunit	35444	605	36049	NGCD01000020.1_35639_G_A	0.0256	0.323	1	-0.000133	3.56	6.15e-06	bad-chisq	1	0	35639	G	A	SNP	0	365186	365186	35639	In CDS
NGCD01000020.1	MNFGEKDL_00033	35444	36049	kdpC	Potassium-transporting ATPase KdpC subunit	35444	605	36049	NGCD01000020.1_35648_C_A	0.0256	0.323	1	-0.000133	3.56	6.15e-06	bad-chisq	1	0	35648	C	A	SNP	0	365186	365186	35648	In CDS
NGCD01000020.1	MNFGEKDL_00033	35444	36049	kdpC	Potassium-transporting ATPase KdpC subunit	35444	605	36049	NGCD01000020.1_35651_C_A	0.0256	0.323	1	-0.000133	3.56	6.15e-06	bad-chisq	1	0	35651	C	A	SNP	0	365186	365186	35651	In CDS
NGCD01000020.1	MNFGEKDL_00033	35444	36049	kdpC	Potassium-transporting ATPase KdpC subunit	35444	605	36049	NGCD01000020.1_35663_T_C	0.0256	0.323	1	-0.000133	3.56	6.15e-06	bad-chisq	1	0	35663	T	C	SNP	0	365186	365186	35663	In CDS
NGCD01000020.1	MNFGEKDL_00033	35444	36049	kdpC	Potassium-transporting ATPase KdpC subunit	35444	605	36049	NGCD01000020.1_35669_G_A	0.0256	0.323	1	-0.000133	3.56	6.15e-06	bad-chisq	1	0	35669	G	A	SNP	0	365186	365186	35669	In CDS
NGCD01000020.1	MNFGEKDL_00033	35444	36049	kdpC	Potassium-transporting ATPase KdpC subunit	35444	605	36049	NGCD01000020.1_35675_A_T	0.0256	0.323	1	-0.000133	3.56	6.15e-06	bad-chisq	1	0	35675	A	T	SNP	0	365186	365186	35675	In CDS
NGCD01000020.1	MNFGEKDL_00033	35444	36049	kdpC	Potassium-transporting ATPase KdpC subunit	35444	605	36049	NGCD01000020.1_35696_G_A	0.0256	0.323	1	-0.000133	3.56	6.15e-06	bad-chisq	1	0	35696	G	A	SNP	0	365186	365186	35696	In CDS
NGCD01000020.1	MNFGEKDL_00033	35444	36049	kdpC	Potassium-transporting ATPase KdpC subunit	35444	605	36049	NGCD01000020.1_35798_G_A	0.0256	0.323	1	-0.000133	3.56	6.15e-06	bad-chisq	1	0	35798	G	A	SNP	0	365186	365186	35798	In CDS
NGCD01000020.1	MNFGEKDL_00033	35444	36049	kdpC	Potassium-transporting ATPase KdpC subunit	35444	605	36049	NGCD01000020.1_35800_C_T	0.0256	0.323	1	-0.000133	3.56	6.15e-06	bad-chisq	1	0	35800	C	T	SNP	0	365186	365186	35800	In CDS
NGCD01000020.1	MNFGEKDL_00033	35444	36049	kdpC	Potassium-transporting ATPase KdpC subunit	35444	605	36049	NGCD01000020.1_35810_G_A	0.0256	0.323	1	-0.000133	3.56	6.15e-06	bad-chisq	1	0	35810	G	A	SNP	0	365186	365186	35810	In CDS
NGCD01000020.1	MNFGEKDL_00033	35444	36049	kdpC	Potassium-transporting ATPase KdpC subunit	35444	605	36049	NGCD01000020.1_35813_T_C	0.0256	0.323	1	-0.000133	3.56	6.15e-06	bad-chisq	1	0	35813	T	C	SNP	0	365186	365186	35813	In CDS
NGCD01000020.1	MNFGEKDL_00033	35444	36049	kdpC	Potassium-transporting ATPase KdpC subunit	35444	605	36049	NGCD01000020.1_35828_A_C	0.0256	0.323	1	-0.000133	3.56	6.15e-06	bad-chisq	1	0	35828	A	C	SNP	0	365186	365186	35828	In CDS
NGCD01000020.1	MNFGEKDL_00033	35444	36049	kdpC	Potassium-transporting ATPase KdpC subunit	35444	605	36049	NGCD01000020.1_35871_T_C	0.0256	0.323	1	-0.000133	3.56	6.15e-06	bad-chisq	1	0	35871	T	C	SNP	0	365186	365186	35871	In CDS
NGCD01000020.1	MNFGEKDL_00033	35444	36049	kdpC	Potassium-transporting ATPase KdpC subunit	35444	605	36049	NGCD01000020.1_35899_C_T	0.0256	0.323	1	-0.000133	3.56	6.15e-06	bad-chisq	1	0	35899	C	T	SNP	0	365186	365186	35899	In CDS
NGCD01000020.1	MNFGEKDL_00033	35444	36049	kdpC	Potassium-transporting ATPase KdpC subunit	35444	605	36049	NGCD01000020.1_35909_A_G	0.0256	0.323	1	-0.000133	3.56	6.15e-06	bad-chisq	1	0	35909	A	G	SNP	0	365186	365186	35909	In CDS
NGCD01000020.1	MNFGEKDL_00033	35444	36049	kdpC	Potassium-transporting ATPase KdpC subunit	35444	605	36049	NGCD01000020.1_36014_C_T	0.0256	0.323	1	-0.000133	3.56	6.15e-06	bad-chisq	1	0	36014	C	T	SNP	0	365186	365186	36014	In CDS
NGCD01000020.1	MNFGEKDL_00033	35444	36049	kdpC	Potassium-transporting ATPase KdpC subunit	35444	605	36049	NGCD01000020.1_36015_C_A	0.0256	0.323	1	-0.000133	3.56	6.15e-06	bad-chisq	1	0	36015	C	A	SNP	0	365186	365186	36015	In CDS
NGCD01000020.1	MNFGEKDL_00033	35444	36049	kdpC	Potassium-transporting ATPase KdpC subunit	35444	605	36049	NGCD01000020.1_36042_G_A	0.0256	0.323	1	-0.000133	3.56	6.15e-06	bad-chisq	1	0	36042	G	A	SNP	0	365186	365186	36042	In CDS
NGCD01000020.1	MNFGEKDL_00034	36063	38096	kdpB	Potassium-transporting ATPase ATP-binding subunit	36063	2033	38096	NGCD01000020.1_36204_T_G	0.0256	0.323	1	-0.000133	3.56	6.15e-06	bad-chisq	1	0	36204	T	G	SNP	0	365186	365186	36204	In CDS
NGCD01000020.1	MNFGEKDL_00034	36063	38096	kdpB	Potassium-transporting ATPase ATP-binding subunit	36063	2033	38096	NGCD01000020.1_36210_A_G	0.0256	0.323	1	-0.000133	3.56	6.15e-06	bad-chisq	1	0	36210	A	G	SNP	0	365186	365186	36210	In CDS
NGCD01000020.1	MNFGEKDL_00034	36063	38096	kdpB	Potassium-transporting ATPase ATP-binding subunit	36063	2033	38096	NGCD01000020.1_36228_G_A	0.0256	0.323	1	-0.000133	3.56	6.15e-06	bad-chisq	1	0	36228	G	A	SNP	0	365186	365186	36228	In CDS
NGCD01000020.1	MNFGEKDL_00034	36063	38096	kdpB	Potassium-transporting ATPase ATP-binding subunit	36063	2033	38096	NGCD01000020.1_36276_G_A	0.0256	0.323	1	-0.000133	3.56	6.15e-06	bad-chisq	1	0	36276	G	A	SNP	0	365186	365186	36276	In CDS
NGCD01000020.1	MNFGEKDL_00034	36063	38096	kdpB	Potassium-transporting ATPase ATP-binding subunit	36063	2033	38096	NGCD01000020.1_36297_T_C	0.0256	0.323	1	-0.000133	3.56	6.15e-06	bad-chisq	1	0	36297	T	C	SNP	0	365186	365186	36297	In CDS
NGCD01000020.1	MNFGEKDL_00034	36063	38096	kdpB	Potassium-transporting ATPase ATP-binding subunit	36063	2033	38096	NGCD01000020.1_36342_G_A	0.0256	0.323	1	-0.000133	3.56	6.15e-06	bad-chisq	1	0	36342	G	A	SNP	0	365186	365186	36342	In CDS
NGCD01000020.1	MNFGEKDL_00034	36063	38096	kdpB	Potassium-transporting ATPase ATP-binding subunit	36063	2033	38096	NGCD01000020.1_36360_C_G	0.0256	0.323	1	-0.000133	3.56	6.15e-06	bad-chisq	1	0	36360	C	G	SNP	0	365186	365186	36360	In CDS
NGCD01000020.1	MNFGEKDL_00034	36063	38096	kdpB	Potassium-transporting ATPase ATP-binding subunit	36063	2033	38096	NGCD01000020.1_36372_T_C	0.0256	0.323	1	-0.000133	3.56	6.15e-06	bad-chisq	1	0	36372	T	C	SNP	0	365186	365186	36372	In CDS
NGCD01000020.1	MNFGEKDL_00034	36063	38096	kdpB	Potassium-transporting ATPase ATP-binding subunit	36063	2033	38096	NGCD01000020.1_36375_T_C	0.0256	0.323	1	-0.000133	3.56	6.15e-06	bad-chisq	1	0	36375	T	C	SNP	0	365186	365186	36375	In CDS
NGCD01000020.1	MNFGEKDL_00034	36063	38096	kdpB	Potassium-transporting ATPase ATP-binding subunit	36063	2033	38096	NGCD01000020.1_36389_G_A	0.0256	0.323	1	-0.000133	3.56	6.15e-06	bad-chisq	1	0	36389	G	A	SNP	0	365186	365186	36389	In CDS
NGCD01000020.1	MNFGEKDL_00034	36063	38096	kdpB	Potassium-transporting ATPase ATP-binding subunit	36063	2033	38096	NGCD01000020.1_36393_A_G	0.0256	0.323	1	-0.000133	3.56	6.15e-06	bad-chisq	1	0	36393	A	G	SNP	0	365186	365186	36393	In CDS
NGCD01000020.1	MNFGEKDL_00034	36063	38096	kdpB	Potassium-transporting ATPase ATP-binding subunit	36063	2033	38096	NGCD01000020.1_36399_C_G	0.0256	0.323	1	-0.000133	3.56	6.15e-06	bad-chisq	1	0	36399	C	G	SNP	0	365186	365186	36399	In CDS
NGCD01000020.1	MNFGEKDL_00034	36063	38096	kdpB	Potassium-transporting ATPase ATP-binding subunit	36063	2033	38096	NGCD01000020.1_36447_C_T	0.0256	0.323	1	-0.000133	3.56	6.15e-06	bad-chisq	1	0	36447	C	T	SNP	0	365186	365186	36447	In CDS
NGCD01000020.1	MNFGEKDL_00034	36063	38096	kdpB	Potassium-transporting ATPase ATP-binding subunit	36063	2033	38096	NGCD01000020.1_36453_A_T	0.0256	0.323	1	-0.000133	3.56	6.15e-06	bad-chisq	1	0	36453	A	T	SNP	0	365186	365186	36453	In CDS
NGCD01000020.1	MNFGEKDL_00034	36063	38096	kdpB	Potassium-transporting ATPase ATP-binding subunit	36063	2033	38096	NGCD01000020.1_36465_A_G	0.0256	0.323	1	-0.000133	3.56	6.15e-06	bad-chisq	1	0	36465	A	G	SNP	0	365186	365186	36465	In CDS
NGCD01000020.1	MNFGEKDL_00034	36063	38096	kdpB	Potassium-transporting ATPase ATP-binding subunit	36063	2033	38096	NGCD01000020.1_36477_G_A	0.0256	0.323	1	-0.000133	3.56	6.15e-06	bad-chisq	1	0	36477	G	A	SNP	0	365186	365186	36477	In CDS
NGCD01000020.1	MNFGEKDL_00034	36063	38096	kdpB	Potassium-transporting ATPase ATP-binding subunit	36063	2033	38096	NGCD01000020.1_36501_C_T	0.0256	0.323	1	-0.000133	3.56	6.15e-06	bad-chisq	1	0	36501	C	T	SNP	0	365186	365186	36501	In CDS
NGCD01000020.1	MNFGEKDL_00034	36063	38096	kdpB	Potassium-transporting ATPase ATP-binding subunit	36063	2033	38096	NGCD01000020.1_36504_G_A	0.0256	0.323	1	-0.000133	3.56	6.15e-06	bad-chisq	1	0	36504	G	A	SNP	0	365186	365186	36504	In CDS
NGCD01000020.1	MNFGEKDL_00034	36063	38096	kdpB	Potassium-transporting ATPase ATP-binding subunit	36063	2033	38096	NGCD01000020.1_36516_A_G	0.0256	0.323	1	-0.000133	3.56	6.15e-06	bad-chisq	1	0	36516	A	G	SNP	0	365186	365186	36516	In CDS
NGCD01000020.1	MNFGEKDL_00034	36063	38096	kdpB	Potassium-transporting ATPase ATP-binding subunit	36063	2033	38096	NGCD01000020.1_36525_A_G	0.0256	0.323	1	-0.000133	3.56	6.15e-06	bad-chisq	1	0	36525	A	G	SNP	0	365186	365186	36525	In CDS
NGCD01000020.1	MNFGEKDL_00034	36063	38096	kdpB	Potassium-transporting ATPase ATP-binding subunit	36063	2033	38096	NGCD01000020.1_36531_T_A	0.0256	0.323	1	-0.000133	3.56	6.15e-06	bad-chisq	1	0	36531	T	A	SNP	0	365186	365186	36531	In CDS
NGCD01000020.1	MNFGEKDL_00034	36063	38096	kdpB	Potassium-transporting ATPase ATP-binding subunit	36063	2033	38096	NGCD01000020.1_36570_C_T	0.0256	0.323	1	-0.000133	3.56	6.15e-06	bad-chisq	1	0	36570	C	T	SNP	0	365186	365186	36570	In CDS
NGCD01000020.1	MNFGEKDL_00034	36063	38096	kdpB	Potassium-transporting ATPase ATP-binding subunit	36063	2033	38096	NGCD01000020.1_36612_C_T	0.0256	0.323	1	-0.000133	3.56	6.15e-06	bad-chisq	1	0	36612	C	T	SNP	0	365186	365186	36612	In CDS
NGCD01000020.1	MNFGEKDL_00034	36063	38096	kdpB	Potassium-transporting ATPase ATP-binding subunit	36063	2033	38096	NGCD01000020.1_36756_G_A	0.0256	0.323	1	-0.000133	3.56	6.15e-06	bad-chisq	1	0	36756	G	A	SNP	0	365186	365186	36756	In CDS
NGCD01000020.1	MNFGEKDL_00035	38111	39820	kdpA	Potassium-transporting ATPase potassium-binding subunit	38111	1709	39820	NGCD01000020.1_39749_T_A	0.0256	0.323	1	-0.000133	3.56	6.15e-06	bad-chisq	1	0	39749	T	A	SNP	0	365186	365186	39749	In CDS
NGCD01000020.1	MNFGEKDL_00041	43172	43750	NA	hypothetical protein	43172	578	43750	NGCD01000020.1_43398_C_T	0.0256	0.323	1	-0.000133	3.56	6.15e-06	bad-chisq	1	0	43398	C	T	SNP	0	365186	365186	43398	In CDS
NGCD01000020.1	MNFGEKDL_00041	43172	43750	NA	hypothetical protein	43172	578	43750	NGCD01000020.1_43743_A_T	0.0256	0.323	0.998	-0.000295	0.12	0.000405	bad-chisq	1	0	43743	A	T	SNP	0	365186	365186	43743	In CDS
NGCD01000020.1	MNFGEKDL_00042	43840	44976	mmgC_1	Acyl-CoA dehydrogenase	43840	1136	44976	NGCD01000020.1_44895_A_G	0.0256	0.323	1	-0.000133	3.56	6.15e-06	bad-chisq	1	0	44895	A	G	SNP	0	365186	365186	44895	In CDS
NGCD01000020.1	MNFGEKDL_00045	47207	48181	ssuA_1	Putative aliphatic sulfonates-binding protein	47207	974	48181	NGCD01000020.1_47742_G_A	0.0256	0.323	0.998	-0.000295	0.12	0.000405	bad-chisq	1	0	47742	G	A	SNP	0	365186	365186	47742	In CDS
NGCD01000020.1	MNFGEKDL_00046	48185	49024	ssuC_1	Putative aliphatic sulfonates transport permease protein SsuC	48185	839	49024	NGCD01000020.1_48580_T_A	0.0513	0.157	0.98	-0.0375	1.47	0.0042	bad-chisq	1	0	48580	T	A	SNP	0	365186	365186	48580	In CDS
NGCD01000020.1	MNFGEKDL_00047	49027	49842	prmC	Release factor glutamine methyltransferase	49027	815	49842	NGCD01000020.1_49400_T_A	0.0256	0.323	1	-0.000133	3.56	6.15e-06	bad-chisq	1	0	49400	T	A	SNP	0	365186	365186	49400	In CDS
NGCD01000020.1	MNFGEKDL_00047	49027	49842	prmC	Release factor glutamine methyltransferase	49027	815	49842	NGCD01000020.1_49436_A_G	0.0256	0.323	1	-0.000133	3.56	6.15e-06	bad-chisq	1	0	49436	A	G	SNP	0	365186	365186	49436	In CDS
NGCD01000020.1	MNFGEKDL_00047	49027	49842	prmC	Release factor glutamine methyltransferase	49027	815	49842	NGCD01000020.1_49560_G_A	0.0256	0.323	1	-0.000133	3.56	6.15e-06	bad-chisq	1	0	49560	G	A	SNP	0	365186	365186	49560	In CDS
NGCD01000020.1	MNFGEKDL_00047	49027	49842	prmC	Release factor glutamine methyltransferase	49027	815	49842	NGCD01000020.1_49564_C_T	0.0256	0.323	1	-0.000133	3.56	6.15e-06	bad-chisq	1	0	49564	C	T	SNP	0	365186	365186	49564	In CDS
NGCD01000020.1	MNFGEKDL_00047	49027	49842	prmC	Release factor glutamine methyltransferase	49027	815	49842	NGCD01000020.1_49573_C_T	0.0256	0.323	1	-0.000133	3.56	6.15e-06	bad-chisq	1	0	49573	C	T	SNP	0	365186	365186	49573	In CDS
NGCD01000020.1	MNFGEKDL_00047	49027	49842	prmC	Release factor glutamine methyltransferase	49027	815	49842	NGCD01000020.1_49582_T_C	0.0256	0.323	1	-0.000133	3.56	6.15e-06	bad-chisq	1	0	49582	T	C	SNP	0	365186	365186	49582	In CDS
NGCD01000020.1	MNFGEKDL_00047	49027	49842	prmC	Release factor glutamine methyltransferase	49027	815	49842	NGCD01000020.1_49597_T_C	0.0256	0.323	1	-0.000133	3.56	6.15e-06	bad-chisq	1	0	49597	T	C	SNP	0	365186	365186	49597	In CDS
NGCD01000020.1	MNFGEKDL_00047	49027	49842	prmC	Release factor glutamine methyltransferase	49027	815	49842	NGCD01000020.1_49615_T_C	0.0256	0.323	1	-0.000133	3.56	6.15e-06	bad-chisq	1	0	49615	T	C	SNP	0	365186	365186	49615	In CDS
NGCD01000020.1	MNFGEKDL_00047	49027	49842	prmC	Release factor glutamine methyltransferase	49027	815	49842	NGCD01000020.1_49627_T_C	0.0256	0.323	1	-0.000133	3.56	6.15e-06	bad-chisq	1	0	49627	T	C	SNP	0	365186	365186	49627	In CDS
NGCD01000020.1	MNFGEKDL_00047	49027	49842	prmC	Release factor glutamine methyltransferase	49027	815	49842	NGCD01000020.1_49675_A_T	0.0256	0.323	1	-0.000133	3.56	6.15e-06	bad-chisq	1	0	49675	A	T	SNP	0	365186	365186	49675	In CDS
NGCD01000020.1	MNFGEKDL_00047	49027	49842	prmC	Release factor glutamine methyltransferase	49027	815	49842	NGCD01000020.1_49704_G_T	0.0256	0.323	1	-0.000133	3.56	6.15e-06	bad-chisq	1	0	49704	G	T	SNP	0	365186	365186	49704	In CDS
NGCD01000020.1	MNFGEKDL_00047	49027	49842	prmC	Release factor glutamine methyltransferase	49027	815	49842	NGCD01000020.1_49705_A_G	0.179	0.00442	0.893	-0.14	1.03	0.0223	bad-chisq	1	0	49705	A	G	SNP	0	365186	365186	49705	In CDS
NGCD01000020.1	MNFGEKDL_00048	49842	50930	prfA	Peptide chain release factor RF1	49842	1088	50930	NGCD01000020.1_49902_G_A	0.0256	0.323	1	-0.000133	3.56	6.15e-06	bad-chisq	1	0	49902	G	A	SNP	0	365186	365186	49902	In CDS
NGCD01000020.1	MNFGEKDL_00048	49842	50930	prfA	Peptide chain release factor RF1	49842	1088	50930	NGCD01000020.1_49920_C_T	0.0256	0.323	1	-0.000133	3.56	6.15e-06	bad-chisq	1	0	49920	C	T	SNP	0	365186	365186	49920	In CDS
NGCD01000020.1	MNFGEKDL_00048	49842	50930	prfA	Peptide chain release factor RF1	49842	1088	50930	NGCD01000020.1_49938_G_C	0.0256	0.323	1	-0.000133	3.56	6.15e-06	bad-chisq	1	0	49938	G	C	SNP	0	365186	365186	49938	In CDS
NGCD01000020.1	MNFGEKDL_00048	49842	50930	prfA	Peptide chain release factor RF1	49842	1088	50930	NGCD01000020.1_49941_A_G	0.0256	0.323	1	-0.000133	3.56	6.15e-06	bad-chisq	1	0	49941	A	G	SNP	0	365186	365186	49941	In CDS
NGCD01000020.1	MNFGEKDL_00048	49842	50930	prfA	Peptide chain release factor RF1	49842	1088	50930	NGCD01000020.1_49986_A_C	0.0256	0.323	1	-0.000133	3.56	6.15e-06	bad-chisq	1	0	49986	A	C	SNP	0	365186	365186	49986	In CDS
NGCD01000020.1	MNFGEKDL_00048	49842	50930	prfA	Peptide chain release factor RF1	49842	1088	50930	NGCD01000020.1_49995_G_A	0.0256	0.323	1	-0.000133	3.56	6.15e-06	bad-chisq	1	0	49995	G	A	SNP	0	365186	365186	49995	In CDS
NGCD01000020.1	MNFGEKDL_00048	49842	50930	prfA	Peptide chain release factor RF1	49842	1088	50930	NGCD01000020.1_50070_G_A	0.0256	0.323	1	-0.000133	3.56	6.15e-06	bad-chisq	1	0	50070	G	A	SNP	0	365186	365186	50070	In CDS
NGCD01000020.1	MNFGEKDL_00048	49842	50930	prfA	Peptide chain release factor RF1	49842	1088	50930	NGCD01000020.1_50073_G_A	0.0256	0.323	1	-0.000133	3.56	6.15e-06	bad-chisq	1	0	50073	G	A	SNP	0	365186	365186	50073	In CDS
NGCD01000020.1	MNFGEKDL_00048	49842	50930	prfA	Peptide chain release factor RF1	49842	1088	50930	NGCD01000020.1_50088_T_A	0.0256	0.323	1	-0.000133	3.56	6.15e-06	bad-chisq	1	0	50088	T	A	SNP	0	365186	365186	50088	In CDS
NGCD01000020.1	MNFGEKDL_00048	49842	50930	prfA	Peptide chain release factor RF1	49842	1088	50930	NGCD01000020.1_50124_T_C	0.0256	0.323	1	-0.000133	3.56	6.15e-06	bad-chisq	1	0	50124	T	C	SNP	0	365186	365186	50124	In CDS
NGCD01000020.1	MNFGEKDL_00048	49842	50930	prfA	Peptide chain release factor RF1	49842	1088	50930	NGCD01000020.1_50151_T_C	0.0256	0.323	1	-0.000133	3.56	6.15e-06	bad-chisq	1	0	50151	T	C	SNP	0	365186	365186	50151	In CDS
NGCD01000020.1	MNFGEKDL_00048	49842	50930	prfA	Peptide chain release factor RF1	49842	1088	50930	NGCD01000020.1_50211_A_G	0.0256	0.323	1	-0.000133	3.56	6.15e-06	bad-chisq	1	0	50211	A	G	SNP	0	365186	365186	50211	In CDS
NGCD01000020.1	MNFGEKDL_00048	49842	50930	prfA	Peptide chain release factor RF1	49842	1088	50930	NGCD01000020.1_50229_A_G	0.0256	0.323	1	-0.000133	3.56	6.15e-06	bad-chisq	1	0	50229	A	G	SNP	0	365186	365186	50229	In CDS
NGCD01000020.1	MNFGEKDL_00048	49842	50930	prfA	Peptide chain release factor RF1	49842	1088	50930	NGCD01000020.1_50265_C_T	0.0256	0.323	1	-0.000133	3.56	6.15e-06	bad-chisq	1	0	50265	C	T	SNP	0	365186	365186	50265	In CDS
NGCD01000020.1	MNFGEKDL_00048	49842	50930	prfA	Peptide chain release factor RF1	49842	1088	50930	NGCD01000020.1_50274_C_A	0.0256	0.323	1	-0.000133	3.56	6.15e-06	bad-chisq	1	0	50274	C	A	SNP	0	365186	365186	50274	In CDS
NGCD01000020.1	MNFGEKDL_00048	49842	50930	prfA	Peptide chain release factor RF1	49842	1088	50930	NGCD01000020.1_50292_A_G	0.0256	0.323	1	-0.000133	3.56	6.15e-06	bad-chisq	1	0	50292	A	G	SNP	0	365186	365186	50292	In CDS
NGCD01000020.1	MNFGEKDL_00048	49842	50930	prfA	Peptide chain release factor RF1	49842	1088	50930	NGCD01000020.1_50337_T_G	0.0256	0.323	1	-0.000133	3.56	6.15e-06	bad-chisq	1	0	50337	T	G	SNP	0	365186	365186	50337	In CDS
NGCD01000020.1	MNFGEKDL_00048	49842	50930	prfA	Peptide chain release factor RF1	49842	1088	50930	NGCD01000020.1_50364_T_G	0.0256	0.323	1	-0.000133	3.56	6.15e-06	bad-chisq	1	0	50364	T	G	SNP	0	365186	365186	50364	In CDS
NGCD01000020.1	MNFGEKDL_00048	49842	50930	prfA	Peptide chain release factor RF1	49842	1088	50930	NGCD01000020.1_50379_T_C	0.0256	0.323	1	-0.000133	3.56	6.15e-06	bad-chisq	1	0	50379	T	C	SNP	0	365186	365186	50379	In CDS
NGCD01000020.1	MNFGEKDL_00048	49842	50930	prfA	Peptide chain release factor RF1	49842	1088	50930	NGCD01000020.1_50400_A_G	0.0256	0.323	1	-0.000133	3.56	6.15e-06	bad-chisq	1	0	50400	A	G	SNP	0	365186	365186	50400	In CDS
NGCD01000020.1	MNFGEKDL_00048	49842	50930	prfA	Peptide chain release factor RF1	49842	1088	50930	NGCD01000020.1_50406_C_T	0.0256	0.323	1	-0.000133	3.56	6.15e-06	bad-chisq	1	0	50406	C	T	SNP	0	365186	365186	50406	In CDS
NGCD01000020.1	MNFGEKDL_00048	49842	50930	prfA	Peptide chain release factor RF1	49842	1088	50930	NGCD01000020.1_50418_C_A	0.0256	0.323	1	-0.000133	3.56	6.15e-06	bad-chisq	1	0	50418	C	A	SNP	0	365186	365186	50418	In CDS
NGCD01000020.1	MNFGEKDL_00048	49842	50930	prfA	Peptide chain release factor RF1	49842	1088	50930	NGCD01000020.1_50421_A_G	0.0256	0.323	1	-0.000133	3.56	6.15e-06	bad-chisq	1	0	50421	A	G	SNP	0	365186	365186	50421	In CDS
NGCD01000020.1	MNFGEKDL_00048	49842	50930	prfA	Peptide chain release factor RF1	49842	1088	50930	NGCD01000020.1_50445_G_A	0.0256	0.323	1	-0.000133	3.56	6.15e-06	bad-chisq	1	0	50445	G	A	SNP	0	365186	365186	50445	In CDS
NGCD01000020.1	MNFGEKDL_00048	49842	50930	prfA	Peptide chain release factor RF1	49842	1088	50930	NGCD01000020.1_50457_A_G	0.0256	0.323	1	-0.000133	3.56	6.15e-06	bad-chisq	1	0	50457	A	G	SNP	0	365186	365186	50457	In CDS
NGCD01000020.1	MNFGEKDL_00048	49842	50930	prfA	Peptide chain release factor RF1	49842	1088	50930	NGCD01000020.1_50466_C_T	0.0256	0.323	1	-0.000133	3.56	6.15e-06	bad-chisq	1	0	50466	C	T	SNP	0	365186	365186	50466	In CDS
NGCD01000020.1	MNFGEKDL_00048	49842	50930	prfA	Peptide chain release factor RF1	49842	1088	50930	NGCD01000020.1_50523_G_A	0.0256	0.323	1	-0.000133	3.56	6.15e-06	bad-chisq	1	0	50523	G	A	SNP	0	365186	365186	50523	In CDS
NGCD01000020.1	MNFGEKDL_00048	49842	50930	prfA	Peptide chain release factor RF1	49842	1088	50930	NGCD01000020.1_50532_A_G	0.0256	0.323	1	-0.000133	3.56	6.15e-06	bad-chisq	1	0	50532	A	G	SNP	0	365186	365186	50532	In CDS
NGCD01000020.1	MNFGEKDL_00048	49842	50930	prfA	Peptide chain release factor RF1	49842	1088	50930	NGCD01000020.1_50610_A_G	0.0256	0.323	1	-0.000133	3.56	6.15e-06	bad-chisq	1	0	50610	A	G	SNP	0	365186	365186	50610	In CDS
NGCD01000020.1	MNFGEKDL_00048	49842	50930	prfA	Peptide chain release factor RF1	49842	1088	50930	NGCD01000020.1_50616_C_T	0.0256	0.323	1	-0.000133	3.56	6.15e-06	bad-chisq	1	0	50616	C	T	SNP	0	365186	365186	50616	In CDS
NGCD01000020.1	MNFGEKDL_00048	49842	50930	prfA	Peptide chain release factor RF1	49842	1088	50930	NGCD01000020.1_50679_G_T	0.0256	0.323	1	-0.000133	3.56	6.15e-06	bad-chisq	1	0	50679	G	T	SNP	0	365186	365186	50679	In CDS
NGCD01000020.1	MNFGEKDL_00049	51221	52060	hchA_1	Protein/nucleic acid deglycase HchA	51221	839	52060	NGCD01000020.1_51266_C_T	0.0256	0.323	1	-0.000133	3.56	6.15e-06	bad-chisq	1	0	51266	C	T	SNP	0	365186	365186	51266	In CDS
NGCD01000020.1	MNFGEKDL_00049	51221	52060	hchA_1	Protein/nucleic acid deglycase HchA	51221	839	52060	NGCD01000020.1_51307_C_T	0.0256	0.323	1	-0.000133	3.56	6.15e-06	bad-chisq	1	0	51307	C	T	SNP	0	365186	365186	51307	In CDS
NGCD01000020.1	MNFGEKDL_00049	51221	52060	hchA_1	Protein/nucleic acid deglycase HchA	51221	839	52060	NGCD01000020.1_51320_T_C	0.0256	0.323	1	-0.000133	3.56	6.15e-06	bad-chisq	1	0	51320	T	C	SNP	0	365186	365186	51320	In CDS
NGCD01000020.1	MNFGEKDL_00049	51221	52060	hchA_1	Protein/nucleic acid deglycase HchA	51221	839	52060	NGCD01000020.1_51326_G_T	0.0256	0.323	1	-0.000133	3.56	6.15e-06	bad-chisq	1	0	51326	G	T	SNP	0	365186	365186	51326	In CDS
NGCD01000020.1	MNFGEKDL_00049	51221	52060	hchA_1	Protein/nucleic acid deglycase HchA	51221	839	52060	NGCD01000020.1_51347_T_G	0.0256	0.323	1	-0.000133	3.56	6.15e-06	bad-chisq	1	0	51347	T	G	SNP	0	365186	365186	51347	In CDS
NGCD01000020.1	MNFGEKDL_00049	51221	52060	hchA_1	Protein/nucleic acid deglycase HchA	51221	839	52060	NGCD01000020.1_51422_C_T	0.0256	0.323	1	-0.000133	3.56	6.15e-06	bad-chisq	1	0	51422	C	T	SNP	0	365186	365186	51422	In CDS
NGCD01000020.1	MNFGEKDL_00049	51221	52060	hchA_1	Protein/nucleic acid deglycase HchA	51221	839	52060	NGCD01000020.1_51461_A_T	0.0256	0.323	1	-0.000133	3.56	6.15e-06	bad-chisq	1	0	51461	A	T	SNP	0	365186	365186	51461	In CDS
NGCD01000020.1	MNFGEKDL_00049	51221	52060	hchA_1	Protein/nucleic acid deglycase HchA	51221	839	52060	NGCD01000020.1_51481_T_C	0.0256	0.323	1	-0.000133	3.56	6.15e-06	bad-chisq	1	0	51481	T	C	SNP	0	365186	365186	51481	In CDS
NGCD01000020.1	MNFGEKDL_00049	51221	52060	hchA_1	Protein/nucleic acid deglycase HchA	51221	839	52060	NGCD01000020.1_51490_C_T	0.0256	0.323	1	-0.000133	3.56	6.15e-06	bad-chisq	1	0	51490	C	T	SNP	0	365186	365186	51490	In CDS
NGCD01000020.1	MNFGEKDL_00049	51221	52060	hchA_1	Protein/nucleic acid deglycase HchA	51221	839	52060	NGCD01000020.1_51539_T_C	0.0256	0.323	1	-0.000133	3.56	6.15e-06	bad-chisq	1	0	51539	T	C	SNP	0	365186	365186	51539	In CDS
NGCD01000020.1	MNFGEKDL_00049	51221	52060	hchA_1	Protein/nucleic acid deglycase HchA	51221	839	52060	NGCD01000020.1_51542_T_C	0.0256	0.323	1	-0.000133	3.56	6.15e-06	bad-chisq	1	0	51542	T	C	SNP	0	365186	365186	51542	In CDS
NGCD01000020.1	MNFGEKDL_00049	51221	52060	hchA_1	Protein/nucleic acid deglycase HchA	51221	839	52060	NGCD01000020.1_51551_A_G	0.0256	0.323	1	-0.000133	3.56	6.15e-06	bad-chisq	1	0	51551	A	G	SNP	0	365186	365186	51551	In CDS
NGCD01000020.1	MNFGEKDL_00049	51221	52060	hchA_1	Protein/nucleic acid deglycase HchA	51221	839	52060	NGCD01000020.1_51560_G_A	0.0256	0.323	1	-0.000133	3.56	6.15e-06	bad-chisq	1	0	51560	G	A	SNP	0	365186	365186	51560	In CDS
NGCD01000020.1	MNFGEKDL_00049	51221	52060	hchA_1	Protein/nucleic acid deglycase HchA	51221	839	52060	NGCD01000020.1_51581_A_T	0.0256	0.323	1	-0.000133	3.56	6.15e-06	bad-chisq	1	0	51581	A	T	SNP	0	365186	365186	51581	In CDS
NGCD01000020.1	MNFGEKDL_00049	51221	52060	hchA_1	Protein/nucleic acid deglycase HchA	51221	839	52060	NGCD01000020.1_51647_A_G	0.0256	0.323	1	-0.000133	3.56	6.15e-06	bad-chisq	1	0	51647	A	G	SNP	0	365186	365186	51647	In CDS
NGCD01000020.1	MNFGEKDL_00049	51221	52060	hchA_1	Protein/nucleic acid deglycase HchA	51221	839	52060	NGCD01000020.1_51659_A_C	0.0256	0.323	1	-0.000133	3.56	6.15e-06	bad-chisq	1	0	51659	A	C	SNP	0	365186	365186	51659	In CDS
NGCD01000020.1	MNFGEKDL_00049	51221	52060	hchA_1	Protein/nucleic acid deglycase HchA	51221	839	52060	NGCD01000020.1_51695_T_C	0.0256	0.323	1	-0.000133	3.56	6.15e-06	bad-chisq	1	0	51695	T	C	SNP	0	365186	365186	51695	In CDS
NGCD01000020.1	MNFGEKDL_00049	51221	52060	hchA_1	Protein/nucleic acid deglycase HchA	51221	839	52060	NGCD01000020.1_51762_T_C	0.0256	0.323	1	-0.000133	3.56	6.15e-06	bad-chisq	1	0	51762	T	C	SNP	0	365186	365186	51762	In CDS
NGCD01000020.1	MNFGEKDL_00049	51221	52060	hchA_1	Protein/nucleic acid deglycase HchA	51221	839	52060	NGCD01000020.1_51780_G_T	0.0256	0.323	1	-0.000133	3.56	6.15e-06	bad-chisq	1	0	51780	G	T	SNP	0	365186	365186	51780	In CDS
NGCD01000020.1	MNFGEKDL_00049	51221	52060	hchA_1	Protein/nucleic acid deglycase HchA	51221	839	52060	NGCD01000020.1_51781_C_T	0.0256	0.323	1	-0.000133	3.56	6.15e-06	bad-chisq	1	0	51781	C	T	SNP	0	365186	365186	51781	In CDS
NGCD01000020.1	MNFGEKDL_00049	51221	52060	hchA_1	Protein/nucleic acid deglycase HchA	51221	839	52060	NGCD01000020.1_51807_G_A	0.0256	0.323	1	-0.000133	3.56	6.15e-06	bad-chisq	1	0	51807	G	A	SNP	0	365186	365186	51807	In CDS
NGCD01000020.1	MNFGEKDL_00049	51221	52060	hchA_1	Protein/nucleic acid deglycase HchA	51221	839	52060	NGCD01000020.1_51815_C_T	0.0256	0.323	1	-0.000133	3.56	6.15e-06	bad-chisq	1	0	51815	C	T	SNP	0	365186	365186	51815	In CDS
NGCD01000020.1	MNFGEKDL_00049	51221	52060	hchA_1	Protein/nucleic acid deglycase HchA	51221	839	52060	NGCD01000020.1_51830_G_T	0.0256	0.323	1	-0.000133	3.56	6.15e-06	bad-chisq	1	0	51830	G	T	SNP	0	365186	365186	51830	In CDS
NGCD01000020.1	MNFGEKDL_00049	51221	52060	hchA_1	Protein/nucleic acid deglycase HchA	51221	839	52060	NGCD01000020.1_51834_G_A	0.0256	0.323	0.895	-0.156	1.17	0.0219	bad-chisq	1	0	51834	G	A	SNP	0	365186	365186	51834	In CDS
NGCD01000020.1	MNFGEKDL_00049	51221	52060	hchA_1	Protein/nucleic acid deglycase HchA	51221	839	52060	NGCD01000020.1_51842_C_A	0.0256	0.323	1	-0.000133	3.56	6.15e-06	bad-chisq	1	0	51842	C	A	SNP	0	365186	365186	51842	In CDS
NGCD01000020.1	MNFGEKDL_00049	51221	52060	hchA_1	Protein/nucleic acid deglycase HchA	51221	839	52060	NGCD01000020.1_51851_T_A	0.0256	0.323	1	-0.000133	3.56	6.15e-06	bad-chisq	1	0	51851	T	A	SNP	0	365186	365186	51851	In CDS
NGCD01000020.1	MNFGEKDL_00049	51221	52060	hchA_1	Protein/nucleic acid deglycase HchA	51221	839	52060	NGCD01000020.1_51857_G_A	0.0256	0.323	1	-0.000133	3.56	6.15e-06	bad-chisq	1	0	51857	G	A	SNP	0	365186	365186	51857	In CDS
NGCD01000020.1	MNFGEKDL_00049	51221	52060	hchA_1	Protein/nucleic acid deglycase HchA	51221	839	52060	NGCD01000020.1_51899_T_C	0.0256	0.323	1	-0.000133	3.56	6.15e-06	bad-chisq	1	0	51899	T	C	SNP	0	365186	365186	51899	In CDS
NGCD01000020.1	MNFGEKDL_00049	51221	52060	hchA_1	Protein/nucleic acid deglycase HchA	51221	839	52060	NGCD01000020.1_51908_C_T	0.0256	0.323	1	-0.000133	3.56	6.15e-06	bad-chisq	1	0	51908	C	T	SNP	0	365186	365186	51908	In CDS
NGCD01000020.1	MNFGEKDL_00049	51221	52060	hchA_1	Protein/nucleic acid deglycase HchA	51221	839	52060	NGCD01000020.1_51917_G_A	0.0256	0.323	1	-0.000133	3.56	6.15e-06	bad-chisq	1	0	51917	G	A	SNP	0	365186	365186	51917	In CDS
NGCD01000020.1	MNFGEKDL_00049	51221	52060	hchA_1	Protein/nucleic acid deglycase HchA	51221	839	52060	NGCD01000020.1_51938_A_T	0.0256	0.323	1	-0.000133	3.56	6.15e-06	bad-chisq	1	0	51938	A	T	SNP	0	365186	365186	51938	In CDS
NGCD01000020.1	MNFGEKDL_00049	51221	52060	hchA_1	Protein/nucleic acid deglycase HchA	51221	839	52060	NGCD01000020.1_51944_T_A	0.0256	0.323	1	-0.000133	3.56	6.15e-06	bad-chisq	1	0	51944	T	A	SNP	0	365186	365186	51944	In CDS
NGCD01000020.1	MNFGEKDL_00049	51221	52060	hchA_1	Protein/nucleic acid deglycase HchA	51221	839	52060	NGCD01000020.1_51986_C_T	0.0256	0.323	1	-0.000133	3.56	6.15e-06	bad-chisq	1	0	51986	C	T	SNP	0	365186	365186	51986	In CDS
NGCD01000020.1	MNFGEKDL_00049	51221	52060	hchA_1	Protein/nucleic acid deglycase HchA	51221	839	52060	NGCD01000020.1_52007_G_T	0.0256	0.323	1	-0.000133	3.56	6.15e-06	bad-chisq	1	0	52007	G	T	SNP	0	365186	365186	52007	In CDS
NGCD01000020.1	MNFGEKDL_00049	51221	52060	hchA_1	Protein/nucleic acid deglycase HchA	51221	839	52060	NGCD01000020.1_52020_A_G	0.0256	0.323	1	-0.000133	3.56	6.15e-06	bad-chisq	1	0	52020	A	G	SNP	0	365186	365186	52020	In CDS
NGCD01000020.1	MNFGEKDL_00049	51221	52060	hchA_1	Protein/nucleic acid deglycase HchA	51221	839	52060	NGCD01000020.1_52024_C_T	0.0256	0.323	1	-0.000133	3.56	6.15e-06	bad-chisq	1	0	52024	C	T	SNP	0	365186	365186	52024	In CDS
NGCD01000020.1	MNFGEKDL_00049	51221	52060	hchA_1	Protein/nucleic acid deglycase HchA	51221	839	52060	NGCD01000020.1_52030_C_T	0.0256	0.323	1	-0.000133	3.56	6.15e-06	bad-chisq	1	0	52030	C	T	SNP	0	365186	365186	52030	In CDS
NGCD01000020.1	MNFGEKDL_00050	52180	53082	pgrR_1	HTH-type transcriptional regulator PgrR	52180	902	53082	NGCD01000020.1_52185_A_T	0.0256	0.323	1	-0.000133	3.56	6.15e-06	bad-chisq	1	0	52185	A	T	SNP	0	365186	365186	52185	In CDS
NGCD01000020.1	MNFGEKDL_00050	52180	53082	pgrR_1	HTH-type transcriptional regulator PgrR	52180	902	53082	NGCD01000020.1_52233_G_T	0.0256	0.323	1	-0.000133	3.56	6.15e-06	bad-chisq	1	0	52233	G	T	SNP	0	365186	365186	52233	In CDS
NGCD01000020.1	MNFGEKDL_00050	52180	53082	pgrR_1	HTH-type transcriptional regulator PgrR	52180	902	53082	NGCD01000020.1_52239_G_A	0.0256	0.323	1	-0.000133	3.56	6.15e-06	bad-chisq	1	0	52239	G	A	SNP	0	365186	365186	52239	In CDS
NGCD01000020.1	MNFGEKDL_00050	52180	53082	pgrR_1	HTH-type transcriptional regulator PgrR	52180	902	53082	NGCD01000020.1_52350_T_C	0.0256	0.323	1	-0.000133	3.56	6.15e-06	bad-chisq	1	0	52350	T	C	SNP	0	365186	365186	52350	In CDS
NGCD01000020.1	MNFGEKDL_00050	52180	53082	pgrR_1	HTH-type transcriptional regulator PgrR	52180	902	53082	NGCD01000020.1_52435_G_A	0.0256	0.323	1	-0.000133	3.56	6.15e-06	bad-chisq	1	0	52435	G	A	SNP	0	365186	365186	52435	In CDS
NGCD01000020.1	MNFGEKDL_00050	52180	53082	pgrR_1	HTH-type transcriptional regulator PgrR	52180	902	53082	NGCD01000020.1_52488_C_T	0.0256	0.323	1	-0.000133	3.56	6.15e-06	bad-chisq	1	0	52488	C	T	SNP	0	365186	365186	52488	In CDS
NGCD01000020.1	MNFGEKDL_00050	52180	53082	pgrR_1	HTH-type transcriptional regulator PgrR	52180	902	53082	NGCD01000020.1_52491_T_C	0.0256	0.323	1	-0.000133	3.56	6.15e-06	bad-chisq	1	0	52491	T	C	SNP	0	365186	365186	52491	In CDS
NGCD01000020.1	MNFGEKDL_00050	52180	53082	pgrR_1	HTH-type transcriptional regulator PgrR	52180	902	53082	NGCD01000020.1_52633_C_A	0.0256	0.323	1	-0.000133	3.56	6.15e-06	bad-chisq	1	0	52633	C	A	SNP	0	365186	365186	52633	In CDS
NGCD01000020.1	MNFGEKDL_00050	52180	53082	pgrR_1	HTH-type transcriptional regulator PgrR	52180	902	53082	NGCD01000020.1_52651_A_G	0.0256	0.323	1	-0.000133	3.56	6.15e-06	bad-chisq	1	0	52651	A	G	SNP	0	365186	365186	52651	In CDS
NGCD01000020.1	MNFGEKDL_00050	52180	53082	pgrR_1	HTH-type transcriptional regulator PgrR	52180	902	53082	NGCD01000020.1_52692_C_T	0.0256	0.323	1	-0.000133	3.56	6.15e-06	bad-chisq	1	0	52692	C	T	SNP	0	365186	365186	52692	In CDS
NGCD01000020.1	MNFGEKDL_00050	52180	53082	pgrR_1	HTH-type transcriptional regulator PgrR	52180	902	53082	NGCD01000020.1_52698_T_C	0.0256	0.323	1	-0.000133	3.56	6.15e-06	bad-chisq	1	0	52698	T	C	SNP	0	365186	365186	52698	In CDS
NGCD01000020.1	MNFGEKDL_00050	52180	53082	pgrR_1	HTH-type transcriptional regulator PgrR	52180	902	53082	NGCD01000020.1_52731_T_C	0.0256	0.323	1	-0.000133	3.56	6.15e-06	bad-chisq	1	0	52731	T	C	SNP	0	365186	365186	52731	In CDS
NGCD01000020.1	MNFGEKDL_00050	52180	53082	pgrR_1	HTH-type transcriptional regulator PgrR	52180	902	53082	NGCD01000020.1_52789_G_A	0.0256	0.323	1	-0.000133	3.56	6.15e-06	bad-chisq	1	0	52789	G	A	SNP	0	365186	365186	52789	In CDS
NGCD01000020.1	MNFGEKDL_00050	52180	53082	pgrR_1	HTH-type transcriptional regulator PgrR	52180	902	53082	NGCD01000020.1_52814_G_T	0.0256	0.323	1	-0.000133	3.56	6.15e-06	bad-chisq	1	0	52814	G	T	SNP	0	365186	365186	52814	In CDS
NGCD01000020.1	MNFGEKDL_00050	52180	53082	pgrR_1	HTH-type transcriptional regulator PgrR	52180	902	53082	NGCD01000020.1_52944_C_T	0.0256	0.323	1	-0.000133	3.56	6.15e-06	bad-chisq	1	0	52944	C	T	SNP	0	365186	365186	52944	In CDS
NGCD01000020.1	MNFGEKDL_00050	52180	53082	pgrR_1	HTH-type transcriptional regulator PgrR	52180	902	53082	NGCD01000020.1_52947_A_G	0.0256	0.323	1	-0.000133	3.56	6.15e-06	bad-chisq	1	0	52947	A	G	SNP	0	365186	365186	52947	In CDS
NGCD01000020.1	MNFGEKDL_00050	52180	53082	pgrR_1	HTH-type transcriptional regulator PgrR	52180	902	53082	NGCD01000020.1_52966_G_C	0.0256	0.323	1	-0.000133	3.56	6.15e-06	bad-chisq	1	0	52966	G	C	SNP	0	365186	365186	52966	In CDS
NGCD01000020.1	MNFGEKDL_00050	52180	53082	pgrR_1	HTH-type transcriptional regulator PgrR	52180	902	53082	NGCD01000020.1_52976_G_T	0.0256	0.323	1	-0.000133	3.56	6.15e-06	bad-chisq	1	0	52976	G	T	SNP	0	365186	365186	52976	In CDS
NGCD01000020.1	MNFGEKDL_00050	52180	53082	pgrR_1	HTH-type transcriptional regulator PgrR	52180	902	53082	NGCD01000020.1_53005_T_G	0.0256	0.323	1	-0.000133	3.56	6.15e-06	bad-chisq	1	0	53005	T	G	SNP	0	365186	365186	53005	In CDS
NGCD01000020.1	MNFGEKDL_00050	52180	53082	pgrR_1	HTH-type transcriptional regulator PgrR	52180	902	53082	NGCD01000020.1_53068_T_C	0.0256	0.323	1	-0.000133	3.56	6.15e-06	bad-chisq	1	0	53068	T	C	SNP	0	365186	365186	53068	In CDS
NGCD01000020.1	MNFGEKDL_00051	53275	53694	NA	hypothetical protein	53275	419	53694	NGCD01000020.1_53298_T_C	0.0256	0.323	1	-0.000133	3.56	6.15e-06	bad-chisq	1	0	53298	T	C	SNP	0	365186	365186	53298	In CDS
NGCD01000020.1	MNFGEKDL_00051	53275	53694	NA	hypothetical protein	53275	419	53694	NGCD01000020.1_53331_A_G	0.0256	0.323	1	-0.000133	3.56	6.15e-06	bad-chisq	1	0	53331	A	G	SNP	0	365186	365186	53331	In CDS
NGCD01000020.1	MNFGEKDL_00051	53275	53694	NA	hypothetical protein	53275	419	53694	NGCD01000020.1_53349_A_G	0.0256	0.323	1	-0.000133	3.56	6.15e-06	bad-chisq	1	0	53349	A	G	SNP	0	365186	365186	53349	In CDS
NGCD01000020.1	MNFGEKDL_00051	53275	53694	NA	hypothetical protein	53275	419	53694	NGCD01000020.1_53436_T_C	0.0256	0.323	1	-0.000133	3.56	6.15e-06	bad-chisq	1	0	53436	T	C	SNP	0	365186	365186	53436	In CDS
NGCD01000020.1	MNFGEKDL_00051	53275	53694	NA	hypothetical protein	53275	419	53694	NGCD01000020.1_53502_T_A	0.0256	0.323	1	-0.000133	3.56	6.15e-06	bad-chisq	1	0	53502	T	A	SNP	0	365186	365186	53502	In CDS
NGCD01000020.1	MNFGEKDL_00051	53275	53694	NA	hypothetical protein	53275	419	53694	NGCD01000020.1_53541_G_C	0.0256	0.323	1	-0.000133	3.56	6.15e-06	bad-chisq	1	0	53541	G	C	SNP	0	365186	365186	53541	In CDS
NGCD01000020.1	MNFGEKDL_00051	53275	53694	NA	hypothetical protein	53275	419	53694	NGCD01000020.1_53580_A_C	0.0256	0.323	1	-0.000133	3.56	6.15e-06	bad-chisq	1	0	53580	A	C	SNP	0	365186	365186	53580	In CDS
NGCD01000020.1	MNFGEKDL_00051	53275	53694	NA	hypothetical protein	53275	419	53694	NGCD01000020.1_53583_C_T	0.0256	0.323	1	-0.000133	3.56	6.15e-06	bad-chisq	1	0	53583	C	T	SNP	0	365186	365186	53583	In CDS
NGCD01000020.1	MNFGEKDL_00051	53275	53694	NA	hypothetical protein	53275	419	53694	NGCD01000020.1_53628_C_T	0.0256	0.323	1	-0.000133	3.56	6.15e-06	bad-chisq	1	0	53628	C	T	SNP	0	365186	365186	53628	In CDS
NGCD01000020.1	MNFGEKDL_00051	53275	53694	NA	hypothetical protein	53275	419	53694	NGCD01000020.1_53640_T_C	0.0256	0.323	1	-0.000133	3.56	6.15e-06	bad-chisq	1	0	53640	T	C	SNP	0	365186	365186	53640	In CDS
NGCD01000020.1	MNFGEKDL_00051	53275	53694	NA	hypothetical protein	53275	419	53694	NGCD01000020.1_53645_CAG_C	0.0256	0.323	1	-0.000133	3.56	6.15e-06	bad-chisq	1	0	53645	CAG	C	Deletion	0	365186	365186	53645	In CDS
NGCD01000020.1	MNFGEKDL_00051	53275	53694	NA	hypothetical protein	53275	419	53694	NGCD01000020.1_53649_A_ACT	0.0256	0.323	1	-0.000133	3.56	6.15e-06	bad-chisq	1	0	53649	A	ACT	Insertion	0	365186	365186	53649	In CDS
NGCD01000020.1	MNFGEKDL_00052	53931	54437	NA	hypothetical protein	53931	506	54437	NGCD01000020.1_53951_G_A	0.0256	0.323	1	-3.83e-07	0.0963	6.55e-07	bad-chisq	1	0	53951	G	A	SNP	0	365186	365186	53951	In CDS
NGCD01000020.1	MNFGEKDL_00052	53931	54437	NA	hypothetical protein	53931	506	54437	NGCD01000020.1_53999_T_G	0.0256	0.323	1	-0.000133	3.56	6.15e-06	bad-chisq	1	0	53999	T	G	SNP	0	365186	365186	53999	In CDS
NGCD01000020.1	MNFGEKDL_00052	53931	54437	NA	hypothetical protein	53931	506	54437	NGCD01000020.1_54008_T_C	0.0256	0.323	1	-0.000133	3.56	6.15e-06	bad-chisq	1	0	54008	T	C	SNP	0	365186	365186	54008	In CDS
NGCD01000020.1	MNFGEKDL_00052	53931	54437	NA	hypothetical protein	53931	506	54437	NGCD01000020.1_54059_T_C	0.0256	0.323	1	-0.000133	3.56	6.15e-06	bad-chisq	1	0	54059	T	C	SNP	0	365186	365186	54059	In CDS
NGCD01000020.1	MNFGEKDL_00052	53931	54437	NA	hypothetical protein	53931	506	54437	NGCD01000020.1_54086_T_C	0.0256	0.323	1	-0.000133	3.56	6.15e-06	bad-chisq	1	0	54086	T	C	SNP	0	365186	365186	54086	In CDS
NGCD01000020.1	MNFGEKDL_00052	53931	54437	NA	hypothetical protein	53931	506	54437	NGCD01000020.1_54122_T_C	0.0256	0.323	1	-0.000133	3.56	6.15e-06	bad-chisq	1	0	54122	T	C	SNP	0	365186	365186	54122	In CDS
NGCD01000020.1	MNFGEKDL_00052	53931	54437	NA	hypothetical protein	53931	506	54437	NGCD01000020.1_54224_T_C	0.0256	0.323	1	-0.000133	3.56	6.15e-06	bad-chisq	1	0	54224	T	C	SNP	0	365186	365186	54224	In CDS
NGCD01000020.1	MNFGEKDL_00052	53931	54437	NA	hypothetical protein	53931	506	54437	NGCD01000020.1_54254_C_T	0.0256	0.323	1	-0.000133	3.56	6.15e-06	bad-chisq	1	0	54254	C	T	SNP	0	365186	365186	54254	In CDS
NGCD01000020.1	MNFGEKDL_00052	53931	54437	NA	hypothetical protein	53931	506	54437	NGCD01000020.1_54257_A_C	0.0256	0.323	1	-0.000133	3.56	6.15e-06	bad-chisq	1	0	54257	A	C	SNP	0	365186	365186	54257	In CDS
NGCD01000020.1	MNFGEKDL_00052	53931	54437	NA	hypothetical protein	53931	506	54437	NGCD01000020.1_54315_T_A	0.0513	0.157	0.942	-0.123	1.68	0.012	bad-chisq	1	0	54315	T	A	SNP	0	365186	365186	54315	In CDS
NGCD01000020.1	MNFGEKDL_00052	53931	54437	NA	hypothetical protein	53931	506	54437	NGCD01000020.1_54347_C_T	0.0256	0.323	1	-0.000133	3.56	6.15e-06	bad-chisq	1	0	54347	C	T	SNP	0	365186	365186	54347	In CDS
NGCD01000020.1	MNFGEKDL_00052	53931	54437	NA	hypothetical protein	53931	506	54437	NGCD01000020.1_54383_T_C	0.0256	0.323	1	-0.000133	3.56	6.15e-06	bad-chisq	1	0	54383	T	C	SNP	0	365186	365186	54383	In CDS
NGCD01000020.1	MNFGEKDL_00052	53931	54437	NA	hypothetical protein	53931	506	54437	NGCD01000020.1_54425_T_C	0.0256	0.323	1	-0.000133	3.56	6.15e-06	bad-chisq	1	0	54425	T	C	SNP	0	365186	365186	54425	In CDS
NGCD01000020.1	MNFGEKDL_00053	54571	55575	fgd	F420-dependent glucose-6-phosphate dehydrogenase	54571	1004	55575	NGCD01000020.1_54787_C_G	0.0256	0.323	1	-0.000133	3.56	6.15e-06	bad-chisq	1	0	54787	C	G	SNP	0	365186	365186	54787	In CDS
NGCD01000020.1	MNFGEKDL_00053	54571	55575	fgd	F420-dependent glucose-6-phosphate dehydrogenase	54571	1004	55575	NGCD01000020.1_54982_A_C	0.0256	0.323	1	-0.000133	3.56	6.15e-06	bad-chisq	1	0	54982	A	C	SNP	0	365186	365186	54982	In CDS
NGCD01000020.1	MNFGEKDL_00053	54571	55575	fgd	F420-dependent glucose-6-phosphate dehydrogenase	54571	1004	55575	NGCD01000020.1_55017_C_A	0.0256	0.323	1	-0.000133	3.56	6.15e-06	bad-chisq	1	0	55017	C	A	SNP	0	365186	365186	55017	In CDS
NGCD01000020.1	MNFGEKDL_00053	54571	55575	fgd	F420-dependent glucose-6-phosphate dehydrogenase	54571	1004	55575	NGCD01000020.1_55050_G_A	0.0256	0.323	1	-0.000133	3.56	6.15e-06	bad-chisq	1	0	55050	G	A	SNP	0	365186	365186	55050	In CDS
NGCD01000020.1	MNFGEKDL_00053	54571	55575	fgd	F420-dependent glucose-6-phosphate dehydrogenase	54571	1004	55575	NGCD01000020.1_55059_T_C	0.0256	0.323	1	-0.000133	3.56	6.15e-06	bad-chisq	1	0	55059	T	C	SNP	0	365186	365186	55059	In CDS
NGCD01000020.1	MNFGEKDL_00053	54571	55575	fgd	F420-dependent glucose-6-phosphate dehydrogenase	54571	1004	55575	NGCD01000020.1_55068_C_T	0.0256	0.323	1	-0.000133	3.56	6.15e-06	bad-chisq	1	0	55068	C	T	SNP	0	365186	365186	55068	In CDS
NGCD01000020.1	MNFGEKDL_00053	54571	55575	fgd	F420-dependent glucose-6-phosphate dehydrogenase	54571	1004	55575	NGCD01000020.1_55071_A_T	0.0256	0.323	1	-0.000133	3.56	6.15e-06	bad-chisq	1	0	55071	A	T	SNP	0	365186	365186	55071	In CDS
NGCD01000020.1	MNFGEKDL_00053	54571	55575	fgd	F420-dependent glucose-6-phosphate dehydrogenase	54571	1004	55575	NGCD01000020.1_55176_G_A	0.0256	0.323	1	-0.000133	3.56	6.15e-06	bad-chisq	1	0	55176	G	A	SNP	0	365186	365186	55176	In CDS
NGCD01000020.1	MNFGEKDL_00053	54571	55575	fgd	F420-dependent glucose-6-phosphate dehydrogenase	54571	1004	55575	NGCD01000020.1_55185_T_C	0.0256	0.323	1	-0.000133	3.56	6.15e-06	bad-chisq	1	0	55185	T	C	SNP	0	365186	365186	55185	In CDS
NGCD01000020.1	MNFGEKDL_00053	54571	55575	fgd	F420-dependent glucose-6-phosphate dehydrogenase	54571	1004	55575	NGCD01000020.1_55191_G_A	0.0256	0.323	1	-0.000133	3.56	6.15e-06	bad-chisq	1	0	55191	G	A	SNP	0	365186	365186	55191	In CDS
NGCD01000020.1	MNFGEKDL_00053	54571	55575	fgd	F420-dependent glucose-6-phosphate dehydrogenase	54571	1004	55575	NGCD01000020.1_55215_C_T	0.0256	0.323	1	-0.000133	3.56	6.15e-06	bad-chisq	1	0	55215	C	T	SNP	0	365186	365186	55215	In CDS
NGCD01000020.1	MNFGEKDL_00053	54571	55575	fgd	F420-dependent glucose-6-phosphate dehydrogenase	54571	1004	55575	NGCD01000020.1_55227_G_A	0.0256	0.323	1	-0.000133	3.56	6.15e-06	bad-chisq	1	0	55227	G	A	SNP	0	365186	365186	55227	In CDS
NGCD01000020.1	MNFGEKDL_00053	54571	55575	fgd	F420-dependent glucose-6-phosphate dehydrogenase	54571	1004	55575	NGCD01000020.1_55245_G_A	0.0256	0.323	1	-0.000133	3.56	6.15e-06	bad-chisq	1	0	55245	G	A	SNP	0	365186	365186	55245	In CDS
NGCD01000020.1	MNFGEKDL_00053	54571	55575	fgd	F420-dependent glucose-6-phosphate dehydrogenase	54571	1004	55575	NGCD01000020.1_55257_T_A	0.0256	0.323	1	-0.000133	3.56	6.15e-06	bad-chisq	1	0	55257	T	A	SNP	0	365186	365186	55257	In CDS
NGCD01000020.1	MNFGEKDL_00053	54571	55575	fgd	F420-dependent glucose-6-phosphate dehydrogenase	54571	1004	55575	NGCD01000020.1_55260_A_C	0.0256	0.323	1	-0.000133	3.56	6.15e-06	bad-chisq	1	0	55260	A	C	SNP	0	365186	365186	55260	In CDS
NGCD01000020.1	MNFGEKDL_00053	54571	55575	fgd	F420-dependent glucose-6-phosphate dehydrogenase	54571	1004	55575	NGCD01000020.1_55440_T_A	0.0256	0.323	1	-0.000133	3.56	6.15e-06	bad-chisq	1	0	55440	T	A	SNP	0	365186	365186	55440	In CDS
NGCD01000020.1	MNFGEKDL_00053	54571	55575	fgd	F420-dependent glucose-6-phosphate dehydrogenase	54571	1004	55575	NGCD01000020.1_55502_T_C	0.0256	0.323	1	-0.000133	3.56	6.15e-06	bad-chisq	1	0	55502	T	C	SNP	0	365186	365186	55502	In CDS
NGCD01000020.1	MNFGEKDL_00053	54571	55575	fgd	F420-dependent glucose-6-phosphate dehydrogenase	54571	1004	55575	NGCD01000020.1_55506_T_C	0.0256	0.323	1	-0.000133	3.56	6.15e-06	bad-chisq	1	0	55506	T	C	SNP	0	365186	365186	55506	In CDS
NGCD01000020.1	MNFGEKDL_00053	54571	55575	fgd	F420-dependent glucose-6-phosphate dehydrogenase	54571	1004	55575	NGCD01000020.1_55530_C_T	0.0256	0.323	1	-0.000133	3.56	6.15e-06	bad-chisq	1	0	55530	C	T	SNP	0	365186	365186	55530	In CDS
NGCD01000020.1	MNFGEKDL_00053	54571	55575	fgd	F420-dependent glucose-6-phosphate dehydrogenase	54571	1004	55575	NGCD01000020.1_55570_T_C	0.0256	0.323	1	-0.000133	3.56	6.15e-06	bad-chisq	1	0	55570	T	C	SNP	0	365186	365186	55570	In CDS
NGCD01000020.1	MNFGEKDL_00054	55724	56287	NA	Baeyer-Villiger monooxygenase	55724	563	56287	NGCD01000020.1_55816_A_C	0.0256	0.323	1	-0.000133	3.56	6.15e-06	bad-chisq	1	0	55816	A	C	SNP	0	365186	365186	55816	In CDS
NGCD01000020.1	MNFGEKDL_00054	55724	56287	NA	Baeyer-Villiger monooxygenase	55724	563	56287	NGCD01000020.1_55909_T_C	0.0256	0.323	1	-0.000133	3.56	6.15e-06	bad-chisq	1	0	55909	T	C	SNP	0	365186	365186	55909	In CDS
NGCD01000020.1	MNFGEKDL_00054	55724	56287	NA	Baeyer-Villiger monooxygenase	55724	563	56287	NGCD01000020.1_55972_A_G	0.0256	0.323	1	-0.000133	3.56	6.15e-06	bad-chisq	1	0	55972	A	G	SNP	0	365186	365186	55972	In CDS
NGCD01000020.1	MNFGEKDL_00054	55724	56287	NA	Baeyer-Villiger monooxygenase	55724	563	56287	NGCD01000020.1_56074_T_C	0.0256	0.323	1	-0.000133	3.56	6.15e-06	bad-chisq	1	0	56074	T	C	SNP	0	365186	365186	56074	In CDS
NGCD01000020.1	MNFGEKDL_00054	55724	56287	NA	Baeyer-Villiger monooxygenase	55724	563	56287	NGCD01000020.1_56182_T_C	0.0256	0.323	1	-0.000133	3.56	6.15e-06	bad-chisq	1	0	56182	T	C	SNP	0	365186	365186	56182	In CDS
NGCD01000020.1	MNFGEKDL_00054	55724	56287	NA	Baeyer-Villiger monooxygenase	55724	563	56287	NGCD01000020.1_56281_G_A	0.0256	0.323	1	-0.000133	3.56	6.15e-06	bad-chisq	1	0	56281	G	A	SNP	0	365186	365186	56281	In CDS
NGCD01000020.1	MNFGEKDL_00055	56327	56785	NA	hypothetical protein	56327	458	56785	NGCD01000020.1_56534_C_T	0.0256	0.323	1	-0.000133	3.56	6.15e-06	bad-chisq	1	0	56534	C	T	SNP	0	365186	365186	56534	In CDS
NGCD01000020.1	MNFGEKDL_00055	56327	56785	NA	hypothetical protein	56327	458	56785	NGCD01000020.1_56537_A_G	0.0256	0.323	1	-0.000133	3.56	6.15e-06	bad-chisq	1	0	56537	A	G	SNP	0	365186	365186	56537	In CDS
NGCD01000020.1	MNFGEKDL_00055	56327	56785	NA	hypothetical protein	56327	458	56785	NGCD01000020.1_56555_C_T	0.0256	0.323	1	-0.000133	3.56	6.15e-06	bad-chisq	1	0	56555	C	T	SNP	0	365186	365186	56555	In CDS
NGCD01000020.1	MNFGEKDL_00055	56327	56785	NA	hypothetical protein	56327	458	56785	NGCD01000020.1_56587_C_T	0.0256	0.323	1	-0.000133	3.56	6.15e-06	bad-chisq	1	0	56587	C	T	SNP	0	365186	365186	56587	In CDS
NGCD01000020.1	MNFGEKDL_00055	56327	56785	NA	hypothetical protein	56327	458	56785	NGCD01000020.1_56627_TA_T	0.0769	0.0789	0.997	-0.000475	0.135	0.000579	bad-chisq	1	0	56627	TA	T	Deletion	0	365186	365186	56627	In CDS
NGCD01000020.1	MNFGEKDL_00055	56327	56785	NA	hypothetical protein	56327	458	56785	NGCD01000020.1_56645_T_C	0.0256	0.323	1	-0.000133	3.56	6.15e-06	bad-chisq	1	0	56645	T	C	SNP	0	365186	365186	56645	In CDS
NGCD01000020.1	MNFGEKDL_00055	56327	56785	NA	hypothetical protein	56327	458	56785	NGCD01000020.1_56656_G_A	0.0256	0.323	1	-0.000133	3.56	6.15e-06	bad-chisq	1	0	56656	G	A	SNP	0	365186	365186	56656	In CDS
NGCD01000020.1	MNFGEKDL_00055	56327	56785	NA	hypothetical protein	56327	458	56785	NGCD01000020.1_56723_C_T	0.0256	0.323	1	-0.000133	3.56	6.15e-06	bad-chisq	1	0	56723	C	T	SNP	0	365186	365186	56723	In CDS
NGCD01000020.1	MNFGEKDL_00056	56782	58029	pgaC_1	Poly-beta-1	6-N-acetyl-D-glucosamine synthase	56782	1247	58029	NGCD01000020.1_56809_G_A	0.0256	0.323	1	-0.000133	3.56	6.15e-06	bad-chisq	1	0	56809	G	A	SNP	0	365186	365186	NA	In CDS
NGCD01000020.1	MNFGEKDL_00056	56782	58029	pgaC_1	Poly-beta-1	6-N-acetyl-D-glucosamine synthase	56782	1247	58029	NGCD01000020.1_56892_A_G	0.0256	0.323	1	-0.000133	3.56	6.15e-06	bad-chisq	1	0	56892	A	G	SNP	0	365186	365186	NA	In CDS
NGCD01000020.1	MNFGEKDL_00056	56782	58029	pgaC_1	Poly-beta-1	6-N-acetyl-D-glucosamine synthase	56782	1247	58029	NGCD01000020.1_56902_C_T	0.0256	0.323	1	-0.000133	3.56	6.15e-06	bad-chisq	1	0	56902	C	T	SNP	0	365186	365186	NA	In CDS
NGCD01000020.1	MNFGEKDL_00056	56782	58029	pgaC_1	Poly-beta-1	6-N-acetyl-D-glucosamine synthase	56782	1247	58029	NGCD01000020.1_56917_T_C	0.0256	0.323	1	-0.000133	3.56	6.15e-06	bad-chisq	1	0	56917	T	C	SNP	0	365186	365186	NA	In CDS
NGCD01000020.1	MNFGEKDL_00056	56782	58029	pgaC_1	Poly-beta-1	6-N-acetyl-D-glucosamine synthase	56782	1247	58029	NGCD01000020.1_56986_T_C	0.0256	0.323	1	-0.000133	3.56	6.15e-06	bad-chisq	1	0	56986	T	C	SNP	0	365186	365186	NA	In CDS
NGCD01000020.1	MNFGEKDL_00056	56782	58029	pgaC_1	Poly-beta-1	6-N-acetyl-D-glucosamine synthase	56782	1247	58029	NGCD01000020.1_56992_C_T	0.0256	0.323	1	-0.000133	3.56	6.15e-06	bad-chisq	1	0	56992	C	T	SNP	0	365186	365186	NA	In CDS
NGCD01000020.1	MNFGEKDL_00056	56782	58029	pgaC_1	Poly-beta-1	6-N-acetyl-D-glucosamine synthase	56782	1247	58029	NGCD01000020.1_57009_A_G	0.0256	0.323	1	-0.000133	3.56	6.15e-06	bad-chisq	1	0	57009	A	G	SNP	0	365186	365186	NA	In CDS
NGCD01000020.1	MNFGEKDL_00056	56782	58029	pgaC_1	Poly-beta-1	6-N-acetyl-D-glucosamine synthase	56782	1247	58029	NGCD01000020.1_57028_T_C	0.0256	0.323	1	-0.000133	3.56	6.15e-06	bad-chisq	1	0	57028	T	C	SNP	0	365186	365186	NA	In CDS
NGCD01000020.1	MNFGEKDL_00056	56782	58029	pgaC_1	Poly-beta-1	6-N-acetyl-D-glucosamine synthase	56782	1247	58029	NGCD01000020.1_57037_T_C	0.0256	0.323	1	-0.000133	3.56	6.15e-06	bad-chisq	1	0	57037	T	C	SNP	0	365186	365186	NA	In CDS
NGCD01000020.1	MNFGEKDL_00056	56782	58029	pgaC_1	Poly-beta-1	6-N-acetyl-D-glucosamine synthase	56782	1247	58029	NGCD01000020.1_57061_G_C	0.0256	0.323	1	-0.000133	3.56	6.15e-06	bad-chisq	1	0	57061	G	C	SNP	0	365186	365186	NA	In CDS
NGCD01000020.1	MNFGEKDL_00056	56782	58029	pgaC_1	Poly-beta-1	6-N-acetyl-D-glucosamine synthase	56782	1247	58029	NGCD01000020.1_57075_G_A	0.0256	0.323	1	-0.000133	3.56	6.15e-06	bad-chisq	1	0	57075	G	A	SNP	0	365186	365186	NA	In CDS
NGCD01000020.1	MNFGEKDL_00056	56782	58029	pgaC_1	Poly-beta-1	6-N-acetyl-D-glucosamine synthase	56782	1247	58029	NGCD01000020.1_57091_T_C	0.0256	0.323	1	-0.000133	3.56	6.15e-06	bad-chisq	1	0	57091	T	C	SNP	0	365186	365186	NA	In CDS
NGCD01000020.1	MNFGEKDL_00056	56782	58029	pgaC_1	Poly-beta-1	6-N-acetyl-D-glucosamine synthase	56782	1247	58029	NGCD01000020.1_57097_A_G	0.0256	0.323	1	-0.000133	3.56	6.15e-06	bad-chisq	1	0	57097	A	G	SNP	0	365186	365186	NA	In CDS
NGCD01000020.1	MNFGEKDL_00056	56782	58029	pgaC_1	Poly-beta-1	6-N-acetyl-D-glucosamine synthase	56782	1247	58029	NGCD01000020.1_57151_T_C	0.0256	0.323	1	-0.000133	3.56	6.15e-06	bad-chisq	1	0	57151	T	C	SNP	0	365186	365186	NA	In CDS
NGCD01000020.1	MNFGEKDL_00056	56782	58029	pgaC_1	Poly-beta-1	6-N-acetyl-D-glucosamine synthase	56782	1247	58029	NGCD01000020.1_57167_T_A	0.0256	0.323	1	-0.000133	3.56	6.15e-06	bad-chisq	1	0	57167	T	A	SNP	0	365186	365186	NA	In CDS
NGCD01000020.1	MNFGEKDL_00056	56782	58029	pgaC_1	Poly-beta-1	6-N-acetyl-D-glucosamine synthase	56782	1247	58029	NGCD01000020.1_57214_T_C	0.0256	0.323	1	-0.000133	3.56	6.15e-06	bad-chisq	1	0	57214	T	C	SNP	0	365186	365186	NA	In CDS
NGCD01000020.1	MNFGEKDL_00056	56782	58029	pgaC_1	Poly-beta-1	6-N-acetyl-D-glucosamine synthase	56782	1247	58029	NGCD01000020.1_57277_A_G	0.0256	0.323	1	-0.000133	3.56	6.15e-06	bad-chisq	1	0	57277	A	G	SNP	0	365186	365186	NA	In CDS
NGCD01000020.1	MNFGEKDL_00056	56782	58029	pgaC_1	Poly-beta-1	6-N-acetyl-D-glucosamine synthase	56782	1247	58029	NGCD01000020.1_57319_G_T	0.0256	0.323	1	-0.000133	3.56	6.15e-06	bad-chisq	1	0	57319	G	T	SNP	0	365186	365186	NA	In CDS
NGCD01000020.1	MNFGEKDL_00056	56782	58029	pgaC_1	Poly-beta-1	6-N-acetyl-D-glucosamine synthase	56782	1247	58029	NGCD01000020.1_57322_T_C	0.0256	0.323	1	-0.000133	3.56	6.15e-06	bad-chisq	1	0	57322	T	C	SNP	0	365186	365186	NA	In CDS
NGCD01000020.1	MNFGEKDL_00056	56782	58029	pgaC_1	Poly-beta-1	6-N-acetyl-D-glucosamine synthase	56782	1247	58029	NGCD01000020.1_57535_T_A	0.0256	0.323	1	-0.000133	3.56	6.15e-06	bad-chisq	1	0	57535	T	A	SNP	0	365186	365186	NA	In CDS
NGCD01000020.1	MNFGEKDL_00056	56782	58029	pgaC_1	Poly-beta-1	6-N-acetyl-D-glucosamine synthase	56782	1247	58029	NGCD01000020.1_57911_G_A	0.0513	0.157	0.98	-0.0375	1.47	0.0042	bad-chisq	1	0	57911	G	A	SNP	0	365186	365186	NA	In CDS
NGCD01000020.1	MNFGEKDL_00057	58029	59855	NA	hypothetical protein	58029	1826	59855	NGCD01000020.1_58107_G_A	0.0256	0.323	1	-0.000133	3.56	6.15e-06	bad-chisq	1	0	58107	G	A	SNP	0	365186	365186	58107	In CDS
NGCD01000020.1	MNFGEKDL_00057	58029	59855	NA	hypothetical protein	58029	1826	59855	NGCD01000020.1_58110_C_T	0.0256	0.323	1	-0.000133	3.56	6.15e-06	bad-chisq	1	0	58110	C	T	SNP	0	365186	365186	58110	In CDS
NGCD01000020.1	MNFGEKDL_00057	58029	59855	NA	hypothetical protein	58029	1826	59855	NGCD01000020.1_58371_T_C	0.0256	0.323	1	-0.000133	3.56	6.15e-06	bad-chisq	1	0	58371	T	C	SNP	0	365186	365186	58371	In CDS
NGCD01000020.1	MNFGEKDL_00057	58029	59855	NA	hypothetical protein	58029	1826	59855	NGCD01000020.1_58377_T_G	0.0256	0.323	1	-0.000133	3.56	6.15e-06	bad-chisq	1	0	58377	T	G	SNP	0	365186	365186	58377	In CDS
NGCD01000020.1	MNFGEKDL_00057	58029	59855	NA	hypothetical protein	58029	1826	59855	NGCD01000020.1_58739_C_T	0.0256	0.323	1	-0.000133	3.56	6.15e-06	bad-chisq	1	0	58739	C	T	SNP	0	365186	365186	58739	In CDS
NGCD01000020.1	MNFGEKDL_00057	58029	59855	NA	hypothetical protein	58029	1826	59855	NGCD01000020.1_58911_C_T	0.0256	0.323	1	-0.000133	3.56	6.15e-06	bad-chisq	1	0	58911	C	T	SNP	0	365186	365186	58911	In CDS
NGCD01000020.1	MNFGEKDL_00057	58029	59855	NA	hypothetical protein	58029	1826	59855	NGCD01000020.1_58939_G_A	0.0256	0.323	1	-5.39e-07	0.0809	1.1e-06	bad-chisq	1	0	58939	G	A	SNP	0	365186	365186	58939	In CDS
NGCD01000020.1	MNFGEKDL_00057	58029	59855	NA	hypothetical protein	58029	1826	59855	NGCD01000020.1_59076_T_C	0.0256	0.323	1	-0.000133	3.56	6.15e-06	bad-chisq	1	0	59076	T	C	SNP	0	365186	365186	59076	In CDS
NGCD01000020.1	MNFGEKDL_00057	58029	59855	NA	hypothetical protein	58029	1826	59855	NGCD01000020.1_59088_G_A	0.0256	0.323	1	-0.000133	3.56	6.15e-06	bad-chisq	1	0	59088	G	A	SNP	0	365186	365186	59088	In CDS
NGCD01000020.1	MNFGEKDL_00057	58029	59855	NA	hypothetical protein	58029	1826	59855	NGCD01000020.1_59094_A_G	0.0256	0.323	1	-0.000133	3.56	6.15e-06	bad-chisq	1	0	59094	A	G	SNP	0	365186	365186	59094	In CDS
NGCD01000020.1	MNFGEKDL_00057	58029	59855	NA	hypothetical protein	58029	1826	59855	NGCD01000020.1_59100_A_C	0.0256	0.323	1	-0.000133	3.56	6.15e-06	bad-chisq	1	0	59100	A	C	SNP	0	365186	365186	59100	In CDS
NGCD01000020.1	MNFGEKDL_00057	58029	59855	NA	hypothetical protein	58029	1826	59855	NGCD01000020.1_59112_C_T	0.0256	0.323	1	-0.000133	3.56	6.15e-06	bad-chisq	1	0	59112	C	T	SNP	0	365186	365186	59112	In CDS
NGCD01000020.1	MNFGEKDL_00057	58029	59855	NA	hypothetical protein	58029	1826	59855	NGCD01000020.1_59118_C_T	0.0256	0.323	1	-0.000133	3.56	6.15e-06	bad-chisq	1	0	59118	C	T	SNP	0	365186	365186	59118	In CDS
NGCD01000020.1	MNFGEKDL_00057	58029	59855	NA	hypothetical protein	58029	1826	59855	NGCD01000020.1_59127_C_T	0.0256	0.323	1	-0.000133	3.56	6.15e-06	bad-chisq	1	0	59127	C	T	SNP	0	365186	365186	59127	In CDS
NGCD01000020.1	MNFGEKDL_00057	58029	59855	NA	hypothetical protein	58029	1826	59855	NGCD01000020.1_59139_G_A	0.0256	0.323	1	-0.000133	3.56	6.15e-06	bad-chisq	1	0	59139	G	A	SNP	0	365186	365186	59139	In CDS
NGCD01000020.1	MNFGEKDL_00057	58029	59855	NA	hypothetical protein	58029	1826	59855	NGCD01000020.1_59187_C_T	0.0256	0.323	1	-0.000133	3.56	6.15e-06	bad-chisq	1	0	59187	C	T	SNP	0	365186	365186	59187	In CDS
NGCD01000020.1	MNFGEKDL_00057	58029	59855	NA	hypothetical protein	58029	1826	59855	NGCD01000020.1_59223_A_G	0.0256	0.323	1	-0.000133	3.56	6.15e-06	bad-chisq	1	0	59223	A	G	SNP	0	365186	365186	59223	In CDS
NGCD01000020.1	MNFGEKDL_00057	58029	59855	NA	hypothetical protein	58029	1826	59855	NGCD01000020.1_59226_T_C	0.0256	0.323	1	-0.000133	3.56	6.15e-06	bad-chisq	1	0	59226	T	C	SNP	0	365186	365186	59226	In CDS
NGCD01000020.1	MNFGEKDL_00057	58029	59855	NA	hypothetical protein	58029	1826	59855	NGCD01000020.1_59274_A_T	0.0256	0.323	1	-0.000133	3.56	6.15e-06	bad-chisq	1	0	59274	A	T	SNP	0	365186	365186	59274	In CDS
NGCD01000020.1	MNFGEKDL_00057	58029	59855	NA	hypothetical protein	58029	1826	59855	NGCD01000020.1_59276_A_C	0.0256	0.323	1	-0.000133	3.56	6.15e-06	bad-chisq	1	0	59276	A	C	SNP	0	365186	365186	59276	In CDS
NGCD01000020.1	MNFGEKDL_00057	58029	59855	NA	hypothetical protein	58029	1826	59855	NGCD01000020.1_59292_A_C	0.0256	0.323	1	-0.000133	3.56	6.15e-06	bad-chisq	1	0	59292	A	C	SNP	0	365186	365186	59292	In CDS
NGCD01000020.1	MNFGEKDL_00057	58029	59855	NA	hypothetical protein	58029	1826	59855	NGCD01000020.1_59321_A_G	0.0256	0.323	1	-0.000133	3.56	6.15e-06	bad-chisq	1	0	59321	A	G	SNP	0	365186	365186	59321	In CDS
NGCD01000020.1	MNFGEKDL_00057	58029	59855	NA	hypothetical protein	58029	1826	59855	NGCD01000020.1_59406_C_T	0.0256	0.323	1	-0.000133	3.56	6.15e-06	bad-chisq	1	0	59406	C	T	SNP	0	365186	365186	59406	In CDS
NGCD01000020.1	MNFGEKDL_00057	58029	59855	NA	hypothetical protein	58029	1826	59855	NGCD01000020.1_59418_A_G	0.0256	0.323	1	-0.000133	3.56	6.15e-06	bad-chisq	1	0	59418	A	G	SNP	0	365186	365186	59418	In CDS
NGCD01000020.1	MNFGEKDL_00057	58029	59855	NA	hypothetical protein	58029	1826	59855	NGCD01000020.1_59490_T_C	0.0256	0.323	1	-0.000133	3.56	6.15e-06	bad-chisq	1	0	59490	T	C	SNP	0	365186	365186	59490	In CDS
NGCD01000020.1	MNFGEKDL_00057	58029	59855	NA	hypothetical protein	58029	1826	59855	NGCD01000020.1_59492_T_G	0.0256	0.323	1	-0.000133	3.56	6.15e-06	bad-chisq	1	0	59492	T	G	SNP	0	365186	365186	59492	In CDS
NGCD01000020.1	MNFGEKDL_00057	58029	59855	NA	hypothetical protein	58029	1826	59855	NGCD01000020.1_59505_T_C	0.0256	0.323	1	-0.000133	3.56	6.15e-06	bad-chisq	1	0	59505	T	C	SNP	0	365186	365186	59505	In CDS
NGCD01000020.1	MNFGEKDL_00057	58029	59855	NA	hypothetical protein	58029	1826	59855	NGCD01000020.1_59526_G_A	0.0256	0.323	1	-0.000133	3.56	6.15e-06	bad-chisq	1	0	59526	G	A	SNP	0	365186	365186	59526	In CDS
NGCD01000020.1	MNFGEKDL_00057	58029	59855	NA	hypothetical protein	58029	1826	59855	NGCD01000020.1_59527_C_T	0.0256	0.323	1	-0.000133	3.56	6.15e-06	bad-chisq	1	0	59527	C	T	SNP	0	365186	365186	59527	In CDS
NGCD01000020.1	MNFGEKDL_00057	58029	59855	NA	hypothetical protein	58029	1826	59855	NGCD01000020.1_59558_G_A	0.0256	0.323	1	-0.000133	3.56	6.15e-06	bad-chisq	1	0	59558	G	A	SNP	0	365186	365186	59558	In CDS
NGCD01000020.1	MNFGEKDL_00057	58029	59855	NA	hypothetical protein	58029	1826	59855	NGCD01000020.1_59595_T_C	0.0256	0.323	1	-0.000133	3.56	6.15e-06	bad-chisq	1	0	59595	T	C	SNP	0	365186	365186	59595	In CDS
NGCD01000020.1	MNFGEKDL_00057	58029	59855	NA	hypothetical protein	58029	1826	59855	NGCD01000020.1_59709_T_A	0.0256	0.323	1	-0.000133	3.56	6.15e-06	bad-chisq	1	0	59709	T	A	SNP	0	365186	365186	59709	In CDS
NGCD01000020.1	MNFGEKDL_00057	58029	59855	NA	hypothetical protein	58029	1826	59855	NGCD01000020.1_59711_A_G	0.0256	0.323	1	-0.000133	3.56	6.15e-06	bad-chisq	1	0	59711	A	G	SNP	0	365186	365186	59711	In CDS
NGCD01000020.1	MNFGEKDL_00057	58029	59855	NA	hypothetical protein	58029	1826	59855	NGCD01000020.1_59724_T_C	0.0256	0.323	1	-0.000133	3.56	6.15e-06	bad-chisq	1	0	59724	T	C	SNP	0	365186	365186	59724	In CDS
NGCD01000020.1	MNFGEKDL_00057	58029	59855	NA	hypothetical protein	58029	1826	59855	NGCD01000020.1_59742_A_C	0.0256	0.323	1	-0.000133	3.56	6.15e-06	bad-chisq	1	0	59742	A	C	SNP	0	365186	365186	59742	In CDS
NGCD01000020.1	MNFGEKDL_00057	58029	59855	NA	hypothetical protein	58029	1826	59855	NGCD01000020.1_59765_A_G	0.0256	0.323	1	-0.000133	3.56	6.15e-06	bad-chisq	1	0	59765	A	G	SNP	0	365186	365186	59765	In CDS
NGCD01000020.1	MNFGEKDL_00057	58029	59855	NA	hypothetical protein	58029	1826	59855	NGCD01000020.1_59772_T_C	0.0256	0.323	1	-0.000133	3.56	6.15e-06	bad-chisq	1	0	59772	T	C	SNP	0	365186	365186	59772	In CDS
NGCD01000020.1	MNFGEKDL_00057	58029	59855	NA	hypothetical protein	58029	1826	59855	NGCD01000020.1_59779_T_C	0.0256	0.323	1	-0.000133	3.56	6.15e-06	bad-chisq	1	0	59779	T	C	SNP	0	365186	365186	59779	In CDS
NGCD01000020.1	MNFGEKDL_00057	58029	59855	NA	hypothetical protein	58029	1826	59855	NGCD01000020.1_59789_A_C	0.0256	0.323	1	-0.000133	3.56	6.15e-06	bad-chisq	1	0	59789	A	C	SNP	0	365186	365186	59789	In CDS
NGCD01000020.1	MNFGEKDL_00057	58029	59855	NA	hypothetical protein	58029	1826	59855	NGCD01000020.1_59790_C_A	0.0256	0.323	1	-0.000133	3.56	6.15e-06	bad-chisq	1	0	59790	C	A	SNP	0	365186	365186	59790	In CDS
NGCD01000020.1	MNFGEKDL_00057	58029	59855	NA	hypothetical protein	58029	1826	59855	NGCD01000020.1_59814_A_G	0.0256	0.323	1	-0.000133	3.56	6.15e-06	bad-chisq	1	0	59814	A	G	SNP	0	365186	365186	59814	In CDS
NGCD01000020.1	MNFGEKDL_00057	58029	59855	NA	hypothetical protein	58029	1826	59855	NGCD01000020.1_59835_C_T	0.0256	0.323	1	-0.000133	3.56	6.15e-06	bad-chisq	1	0	59835	C	T	SNP	0	365186	365186	59835	In CDS
NGCD01000020.1	MNFGEKDL_00057	58029	59855	NA	hypothetical protein	58029	1826	59855	NGCD01000020.1_59842_T_A	0.0256	0.323	1	-0.000133	3.56	6.15e-06	bad-chisq	1	0	59842	T	A	SNP	0	365186	365186	59842	In CDS
NGCD01000020.1	MNFGEKDL_00058	59855	62293	NA	hypothetical protein	59855	2438	62293	NGCD01000020.1_59876_A_G	0.0256	0.323	1	-0.000133	3.56	6.15e-06	bad-chisq	1	0	59876	A	G	SNP	0	365186	365186	59876	In CDS
NGCD01000020.1	MNFGEKDL_00058	59855	62293	NA	hypothetical protein	59855	2438	62293	NGCD01000020.1_59906_G_A	0.0256	0.323	1	-0.000133	3.56	6.15e-06	bad-chisq	1	0	59906	G	A	SNP	0	365186	365186	59906	In CDS
NGCD01000020.1	MNFGEKDL_00058	59855	62293	NA	hypothetical protein	59855	2438	62293	NGCD01000020.1_59912_G_A	0.0256	0.323	1	-0.000133	3.56	6.15e-06	bad-chisq	1	0	59912	G	A	SNP	0	365186	365186	59912	In CDS
NGCD01000020.1	MNFGEKDL_00058	59855	62293	NA	hypothetical protein	59855	2438	62293	NGCD01000020.1_59935_C_T	0.0256	0.323	1	-0.000133	3.56	6.15e-06	bad-chisq	1	0	59935	C	T	SNP	0	365186	365186	59935	In CDS
NGCD01000020.1	MNFGEKDL_00058	59855	62293	NA	hypothetical protein	59855	2438	62293	NGCD01000020.1_59960_T_C	0.0256	0.323	1	-0.000133	3.56	6.15e-06	bad-chisq	1	0	59960	T	C	SNP	0	365186	365186	59960	In CDS
NGCD01000020.1	MNFGEKDL_00058	59855	62293	NA	hypothetical protein	59855	2438	62293	NGCD01000020.1_60008_T_G	0.0256	0.323	1	-0.000133	3.56	6.15e-06	bad-chisq	1	0	60008	T	G	SNP	0	365186	365186	60008	In CDS
NGCD01000020.1	MNFGEKDL_00058	59855	62293	NA	hypothetical protein	59855	2438	62293	NGCD01000020.1_60029_A_T	0.0256	0.323	1	-0.000133	3.56	6.15e-06	bad-chisq	1	0	60029	A	T	SNP	0	365186	365186	60029	In CDS
NGCD01000020.1	MNFGEKDL_00058	59855	62293	NA	hypothetical protein	59855	2438	62293	NGCD01000020.1_60035_G_T	0.0256	0.323	1	-0.000133	3.56	6.15e-06	bad-chisq	1	0	60035	G	T	SNP	0	365186	365186	60035	In CDS
NGCD01000020.1	MNFGEKDL_00058	59855	62293	NA	hypothetical protein	59855	2438	62293	NGCD01000020.1_60053_C_T	0.0256	0.323	1	-0.000133	3.56	6.15e-06	bad-chisq	1	0	60053	C	T	SNP	0	365186	365186	60053	In CDS
NGCD01000020.1	MNFGEKDL_00058	59855	62293	NA	hypothetical protein	59855	2438	62293	NGCD01000020.1_60074_T_C	0.0256	0.323	1	-0.000133	3.56	6.15e-06	bad-chisq	1	0	60074	T	C	SNP	0	365186	365186	60074	In CDS
NGCD01000020.1	MNFGEKDL_00058	59855	62293	NA	hypothetical protein	59855	2438	62293	NGCD01000020.1_60098_A_G	0.0256	0.323	1	-0.000133	3.56	6.15e-06	bad-chisq	1	0	60098	A	G	SNP	0	365186	365186	60098	In CDS
NGCD01000020.1	MNFGEKDL_00058	59855	62293	NA	hypothetical protein	59855	2438	62293	NGCD01000020.1_60113_A_G	0.0256	0.323	1	-0.000133	3.56	6.15e-06	bad-chisq	1	0	60113	A	G	SNP	0	365186	365186	60113	In CDS
NGCD01000020.1	MNFGEKDL_00058	59855	62293	NA	hypothetical protein	59855	2438	62293	NGCD01000020.1_60128_A_G	0.0256	0.323	1	-0.000133	3.56	6.15e-06	bad-chisq	1	0	60128	A	G	SNP	0	365186	365186	60128	In CDS
NGCD01000020.1	MNFGEKDL_00058	59855	62293	NA	hypothetical protein	59855	2438	62293	NGCD01000020.1_60146_G_A	0.0256	0.323	1	-0.000133	3.56	6.15e-06	bad-chisq	1	0	60146	G	A	SNP	0	365186	365186	60146	In CDS
NGCD01000020.1	MNFGEKDL_00058	59855	62293	NA	hypothetical protein	59855	2438	62293	NGCD01000020.1_60151_C_G	0.0256	0.323	1	-0.000133	3.56	6.15e-06	bad-chisq	1	0	60151	C	G	SNP	0	365186	365186	60151	In CDS
NGCD01000020.1	MNFGEKDL_00058	59855	62293	NA	hypothetical protein	59855	2438	62293	NGCD01000020.1_60203_A_G	0.0256	0.323	1	-0.000133	3.56	6.15e-06	bad-chisq	1	0	60203	A	G	SNP	0	365186	365186	60203	In CDS
NGCD01000020.1	MNFGEKDL_00058	59855	62293	NA	hypothetical protein	59855	2438	62293	NGCD01000020.1_60236_G_A	0.0256	0.323	1	-0.000133	3.56	6.15e-06	bad-chisq	1	0	60236	G	A	SNP	0	365186	365186	60236	In CDS
NGCD01000020.1	MNFGEKDL_00058	59855	62293	NA	hypothetical protein	59855	2438	62293	NGCD01000020.1_60239_C_A	0.0256	0.323	1	-0.000133	3.56	6.15e-06	bad-chisq	1	0	60239	C	A	SNP	0	365186	365186	60239	In CDS
NGCD01000020.1	MNFGEKDL_00058	59855	62293	NA	hypothetical protein	59855	2438	62293	NGCD01000020.1_60266_G_A	0.0256	0.323	1	-0.000133	3.56	6.15e-06	bad-chisq	1	0	60266	G	A	SNP	0	365186	365186	60266	In CDS
NGCD01000020.1	MNFGEKDL_00058	59855	62293	NA	hypothetical protein	59855	2438	62293	NGCD01000020.1_60332_G_A	0.0256	0.323	1	-0.000133	3.56	6.15e-06	bad-chisq	1	0	60332	G	A	SNP	0	365186	365186	60332	In CDS
NGCD01000020.1	MNFGEKDL_00058	59855	62293	NA	hypothetical protein	59855	2438	62293	NGCD01000020.1_60335_G_A	0.0256	0.323	1	-0.000133	3.56	6.15e-06	bad-chisq	1	0	60335	G	A	SNP	0	365186	365186	60335	In CDS
NGCD01000020.1	MNFGEKDL_00058	59855	62293	NA	hypothetical protein	59855	2438	62293	NGCD01000020.1_60359_C_A	0.0256	0.323	1	-0.000133	3.56	6.15e-06	bad-chisq	1	0	60359	C	A	SNP	0	365186	365186	60359	In CDS
NGCD01000020.1	MNFGEKDL_00058	59855	62293	NA	hypothetical protein	59855	2438	62293	NGCD01000020.1_60430_G_A	0.0256	0.323	1	-0.000133	3.56	6.15e-06	bad-chisq	1	0	60430	G	A	SNP	0	365186	365186	60430	In CDS
NGCD01000020.1	MNFGEKDL_00058	59855	62293	NA	hypothetical protein	59855	2438	62293	NGCD01000020.1_60437_T_C	0.0256	0.323	1	-0.000133	3.56	6.15e-06	bad-chisq	1	0	60437	T	C	SNP	0	365186	365186	60437	In CDS
NGCD01000020.1	MNFGEKDL_00058	59855	62293	NA	hypothetical protein	59855	2438	62293	NGCD01000020.1_60464_T_G	0.0256	0.323	1	-0.000133	3.56	6.15e-06	bad-chisq	1	0	60464	T	G	SNP	0	365186	365186	60464	In CDS
NGCD01000020.1	MNFGEKDL_00058	59855	62293	NA	hypothetical protein	59855	2438	62293	NGCD01000020.1_60473_A_T	0.0256	0.323	1	-0.000133	3.56	6.15e-06	bad-chisq	1	0	60473	A	T	SNP	0	365186	365186	60473	In CDS
NGCD01000020.1	MNFGEKDL_00058	59855	62293	NA	hypothetical protein	59855	2438	62293	NGCD01000020.1_60513_T_G	0.0256	0.323	1	-0.000133	3.56	6.15e-06	bad-chisq	1	0	60513	T	G	SNP	0	365186	365186	60513	In CDS
NGCD01000020.1	MNFGEKDL_00058	59855	62293	NA	hypothetical protein	59855	2438	62293	NGCD01000020.1_60530_G_A	0.0256	0.323	1	-0.000133	3.56	6.15e-06	bad-chisq	1	0	60530	G	A	SNP	0	365186	365186	60530	In CDS
NGCD01000020.1	MNFGEKDL_00058	59855	62293	NA	hypothetical protein	59855	2438	62293	NGCD01000020.1_60536_A_G	0.0256	0.323	1	-0.000133	3.56	6.15e-06	bad-chisq	1	0	60536	A	G	SNP	0	365186	365186	60536	In CDS
NGCD01000020.1	MNFGEKDL_00058	59855	62293	NA	hypothetical protein	59855	2438	62293	NGCD01000020.1_60545_A_G	0.0256	0.323	1	-0.000133	3.56	6.15e-06	bad-chisq	1	0	60545	A	G	SNP	0	365186	365186	60545	In CDS
NGCD01000020.1	MNFGEKDL_00058	59855	62293	NA	hypothetical protein	59855	2438	62293	NGCD01000020.1_60572_T_A	0.0256	0.323	1	-0.000133	3.56	6.15e-06	bad-chisq	1	0	60572	T	A	SNP	0	365186	365186	60572	In CDS
NGCD01000020.1	MNFGEKDL_00058	59855	62293	NA	hypothetical protein	59855	2438	62293	NGCD01000020.1_60602_G_A	0.0256	0.323	1	-0.000133	3.56	6.15e-06	bad-chisq	1	0	60602	G	A	SNP	0	365186	365186	60602	In CDS
NGCD01000020.1	MNFGEKDL_00058	59855	62293	NA	hypothetical protein	59855	2438	62293	NGCD01000020.1_60634_T_C	0.0256	0.323	1	-0.000133	3.56	6.15e-06	bad-chisq	1	0	60634	T	C	SNP	0	365186	365186	60634	In CDS
NGCD01000020.1	MNFGEKDL_00058	59855	62293	NA	hypothetical protein	59855	2438	62293	NGCD01000020.1_60638_C_A	0.0256	0.323	1	-0.000133	3.56	6.15e-06	bad-chisq	1	0	60638	C	A	SNP	0	365186	365186	60638	In CDS
NGCD01000020.1	MNFGEKDL_00058	59855	62293	NA	hypothetical protein	59855	2438	62293	NGCD01000020.1_60704_T_A	0.0256	0.323	1	-0.000133	3.56	6.15e-06	bad-chisq	1	0	60704	T	A	SNP	0	365186	365186	60704	In CDS
NGCD01000020.1	MNFGEKDL_00058	59855	62293	NA	hypothetical protein	59855	2438	62293	NGCD01000020.1_60752_T_C	0.0256	0.323	1	-0.000133	3.56	6.15e-06	bad-chisq	1	0	60752	T	C	SNP	0	365186	365186	60752	In CDS
NGCD01000020.1	MNFGEKDL_00058	59855	62293	NA	hypothetical protein	59855	2438	62293	NGCD01000020.1_60755_T_C	0.0256	0.323	1	-0.000133	3.56	6.15e-06	bad-chisq	1	0	60755	T	C	SNP	0	365186	365186	60755	In CDS
NGCD01000020.1	MNFGEKDL_00058	59855	62293	NA	hypothetical protein	59855	2438	62293	NGCD01000020.1_60772_C_T	0.0256	0.323	1	-0.000133	3.56	6.15e-06	bad-chisq	1	0	60772	C	T	SNP	0	365186	365186	60772	In CDS
NGCD01000020.1	MNFGEKDL_00058	59855	62293	NA	hypothetical protein	59855	2438	62293	NGCD01000020.1_60776_G_A	0.0256	0.323	1	-0.000133	3.56	6.15e-06	bad-chisq	1	0	60776	G	A	SNP	0	365186	365186	60776	In CDS
NGCD01000020.1	MNFGEKDL_00058	59855	62293	NA	hypothetical protein	59855	2438	62293	NGCD01000020.1_60807_C_T	0.0256	0.323	1	-0.000133	3.56	6.15e-06	bad-chisq	1	0	60807	C	T	SNP	0	365186	365186	60807	In CDS
NGCD01000020.1	MNFGEKDL_00058	59855	62293	NA	hypothetical protein	59855	2438	62293	NGCD01000020.1_60815_G_A	0.0256	0.323	1	-0.000133	3.56	6.15e-06	bad-chisq	1	0	60815	G	A	SNP	0	365186	365186	60815	In CDS
NGCD01000020.1	MNFGEKDL_00058	59855	62293	NA	hypothetical protein	59855	2438	62293	NGCD01000020.1_60838_T_C	0.0256	0.323	1	-0.000133	3.56	6.15e-06	bad-chisq	1	0	60838	T	C	SNP	0	365186	365186	60838	In CDS
NGCD01000020.1	MNFGEKDL_00058	59855	62293	NA	hypothetical protein	59855	2438	62293	NGCD01000020.1_60839_C_T	0.0256	0.323	1	-0.000133	3.56	6.15e-06	bad-chisq	1	0	60839	C	T	SNP	0	365186	365186	60839	In CDS
NGCD01000020.1	MNFGEKDL_00058	59855	62293	NA	hypothetical protein	59855	2438	62293	NGCD01000020.1_60851_G_A	0.0256	0.323	1	-0.000133	3.56	6.15e-06	bad-chisq	1	0	60851	G	A	SNP	0	365186	365186	60851	In CDS
NGCD01000020.1	MNFGEKDL_00058	59855	62293	NA	hypothetical protein	59855	2438	62293	NGCD01000020.1_60912_T_G	0.0256	0.323	1	-0.000133	3.56	6.15e-06	bad-chisq	1	0	60912	T	G	SNP	0	365186	365186	60912	In CDS
NGCD01000020.1	MNFGEKDL_00058	59855	62293	NA	hypothetical protein	59855	2438	62293	NGCD01000020.1_60926_C_T	0.0256	0.323	1	-0.000133	3.56	6.15e-06	bad-chisq	1	0	60926	C	T	SNP	0	365186	365186	60926	In CDS
NGCD01000020.1	MNFGEKDL_00058	59855	62293	NA	hypothetical protein	59855	2438	62293	NGCD01000020.1_60935_T_C	0.0256	0.323	1	-0.000133	3.56	6.15e-06	bad-chisq	1	0	60935	T	C	SNP	0	365186	365186	60935	In CDS
NGCD01000020.1	MNFGEKDL_00058	59855	62293	NA	hypothetical protein	59855	2438	62293	NGCD01000020.1_60938_C_T	0.0256	0.323	1	-0.000133	3.56	6.15e-06	bad-chisq	1	0	60938	C	T	SNP	0	365186	365186	60938	In CDS
NGCD01000020.1	MNFGEKDL_00058	59855	62293	NA	hypothetical protein	59855	2438	62293	NGCD01000020.1_60971_A_G	0.0256	0.323	1	-0.000133	3.56	6.15e-06	bad-chisq	1	0	60971	A	G	SNP	0	365186	365186	60971	In CDS
NGCD01000020.1	MNFGEKDL_00058	59855	62293	NA	hypothetical protein	59855	2438	62293	NGCD01000020.1_60985_G_C	0.0256	0.323	1	-0.000133	3.56	6.15e-06	bad-chisq	1	0	60985	G	C	SNP	0	365186	365186	60985	In CDS
NGCD01000020.1	MNFGEKDL_00058	59855	62293	NA	hypothetical protein	59855	2438	62293	NGCD01000020.1_61013_C_T	0.0256	0.323	1	-0.000133	3.56	6.15e-06	bad-chisq	1	0	61013	C	T	SNP	0	365186	365186	61013	In CDS
NGCD01000020.1	MNFGEKDL_00058	59855	62293	NA	hypothetical protein	59855	2438	62293	NGCD01000020.1_61076_G_A	0.0256	0.323	1	-0.000133	3.56	6.15e-06	bad-chisq	1	0	61076	G	A	SNP	0	365186	365186	61076	In CDS
NGCD01000020.1	MNFGEKDL_00058	59855	62293	NA	hypothetical protein	59855	2438	62293	NGCD01000020.1_61100_A_G	0.0256	0.323	1	-0.000133	3.56	6.15e-06	bad-chisq	1	0	61100	A	G	SNP	0	365186	365186	61100	In CDS
NGCD01000020.1	MNFGEKDL_00058	59855	62293	NA	hypothetical protein	59855	2438	62293	NGCD01000020.1_61127_A_G	0.0256	0.323	1	-0.000133	3.56	6.15e-06	bad-chisq	1	0	61127	A	G	SNP	0	365186	365186	61127	In CDS
NGCD01000020.1	MNFGEKDL_00058	59855	62293	NA	hypothetical protein	59855	2438	62293	NGCD01000020.1_61130_G_A	0.0256	0.323	1	-0.000133	3.56	6.15e-06	bad-chisq	1	0	61130	G	A	SNP	0	365186	365186	61130	In CDS
NGCD01000020.1	MNFGEKDL_00058	59855	62293	NA	hypothetical protein	59855	2438	62293	NGCD01000020.1_61148_C_T	0.0256	0.323	1	-0.000133	3.56	6.15e-06	bad-chisq	1	0	61148	C	T	SNP	0	365186	365186	61148	In CDS
NGCD01000020.1	MNFGEKDL_00058	59855	62293	NA	hypothetical protein	59855	2438	62293	NGCD01000020.1_61151_C_A	0.0256	0.323	1	-0.000133	3.56	6.15e-06	bad-chisq	1	0	61151	C	A	SNP	0	365186	365186	61151	In CDS
NGCD01000020.1	MNFGEKDL_00058	59855	62293	NA	hypothetical protein	59855	2438	62293	NGCD01000020.1_61175_C_T	0.0256	0.323	1	-0.000133	3.56	6.15e-06	bad-chisq	1	0	61175	C	T	SNP	0	365186	365186	61175	In CDS
NGCD01000020.1	MNFGEKDL_00058	59855	62293	NA	hypothetical protein	59855	2438	62293	NGCD01000020.1_61184_T_C	0.0256	0.323	1	-0.000133	3.56	6.15e-06	bad-chisq	1	0	61184	T	C	SNP	0	365186	365186	61184	In CDS
NGCD01000020.1	MNFGEKDL_00058	59855	62293	NA	hypothetical protein	59855	2438	62293	NGCD01000020.1_61244_A_G	0.0256	0.323	1	-0.000133	3.56	6.15e-06	bad-chisq	1	0	61244	A	G	SNP	0	365186	365186	61244	In CDS
NGCD01000020.1	MNFGEKDL_00058	59855	62293	NA	hypothetical protein	59855	2438	62293	NGCD01000020.1_61274_A_C	0.0256	0.323	1	-0.000133	3.56	6.15e-06	bad-chisq	1	0	61274	A	C	SNP	0	365186	365186	61274	In CDS
NGCD01000020.1	MNFGEKDL_00058	59855	62293	NA	hypothetical protein	59855	2438	62293	NGCD01000020.1_61291_G_T	0.0256	0.323	1	-0.000133	3.56	6.15e-06	bad-chisq	1	0	61291	G	T	SNP	0	365186	365186	61291	In CDS
NGCD01000020.1	MNFGEKDL_00058	59855	62293	NA	hypothetical protein	59855	2438	62293	NGCD01000020.1_61292_C_A	0.0256	0.323	1	-0.000133	3.56	6.15e-06	bad-chisq	1	0	61292	C	A	SNP	0	365186	365186	61292	In CDS
NGCD01000020.1	MNFGEKDL_00058	59855	62293	NA	hypothetical protein	59855	2438	62293	NGCD01000020.1_61304_T_A	0.0256	0.323	1	-0.000133	3.56	6.15e-06	bad-chisq	1	0	61304	T	A	SNP	0	365186	365186	61304	In CDS
NGCD01000020.1	MNFGEKDL_00058	59855	62293	NA	hypothetical protein	59855	2438	62293	NGCD01000020.1_61319_C_A	0.0256	0.323	1	-0.000133	3.56	6.15e-06	bad-chisq	1	0	61319	C	A	SNP	0	365186	365186	61319	In CDS
NGCD01000020.1	MNFGEKDL_00058	59855	62293	NA	hypothetical protein	59855	2438	62293	NGCD01000020.1_61334_T_A	0.0256	0.323	1	-0.000133	3.56	6.15e-06	bad-chisq	1	0	61334	T	A	SNP	0	365186	365186	61334	In CDS
NGCD01000020.1	MNFGEKDL_00058	59855	62293	NA	hypothetical protein	59855	2438	62293	NGCD01000020.1_61348_G_A	0.0256	0.323	1	-0.000133	3.56	6.15e-06	bad-chisq	1	0	61348	G	A	SNP	0	365186	365186	61348	In CDS
NGCD01000020.1	MNFGEKDL_00058	59855	62293	NA	hypothetical protein	59855	2438	62293	NGCD01000020.1_61400_A_G	0.0256	0.323	1	-0.000133	3.56	6.15e-06	bad-chisq	1	0	61400	A	G	SNP	0	365186	365186	61400	In CDS
NGCD01000020.1	MNFGEKDL_00058	59855	62293	NA	hypothetical protein	59855	2438	62293	NGCD01000020.1_61424_T_C	0.0256	0.323	1	-0.000133	3.56	6.15e-06	bad-chisq	1	0	61424	T	C	SNP	0	365186	365186	61424	In CDS
NGCD01000020.1	MNFGEKDL_00058	59855	62293	NA	hypothetical protein	59855	2438	62293	NGCD01000020.1_61454_G_A	0.0256	0.323	1	-0.000133	3.56	6.15e-06	bad-chisq	1	0	61454	G	A	SNP	0	365186	365186	61454	In CDS
NGCD01000020.1	MNFGEKDL_00058	59855	62293	NA	hypothetical protein	59855	2438	62293	NGCD01000020.1_61456_A_G	0.0256	0.323	1	-0.000133	3.56	6.15e-06	bad-chisq	1	0	61456	A	G	SNP	0	365186	365186	61456	In CDS
NGCD01000020.1	MNFGEKDL_00058	59855	62293	NA	hypothetical protein	59855	2438	62293	NGCD01000020.1_61502_T_C	0.0256	0.323	1	-0.000133	3.56	6.15e-06	bad-chisq	1	0	61502	T	C	SNP	0	365186	365186	61502	In CDS
NGCD01000020.1	MNFGEKDL_00058	59855	62293	NA	hypothetical protein	59855	2438	62293	NGCD01000020.1_61541_C_G	0.0256	0.323	1	-0.000133	3.56	6.15e-06	bad-chisq	1	0	61541	C	G	SNP	0	365186	365186	61541	In CDS
NGCD01000020.1	MNFGEKDL_00058	59855	62293	NA	hypothetical protein	59855	2438	62293	NGCD01000020.1_61577_A_G	0.0256	0.323	1	-0.000133	3.56	6.15e-06	bad-chisq	1	0	61577	A	G	SNP	0	365186	365186	61577	In CDS
NGCD01000020.1	MNFGEKDL_00058	59855	62293	NA	hypothetical protein	59855	2438	62293	NGCD01000020.1_61601_A_G	0.0256	0.323	1	-0.000133	3.56	6.15e-06	bad-chisq	1	0	61601	A	G	SNP	0	365186	365186	61601	In CDS
NGCD01000020.1	MNFGEKDL_00058	59855	62293	NA	hypothetical protein	59855	2438	62293	NGCD01000020.1_61637_T_C	0.0256	0.323	1	-0.000133	3.56	6.15e-06	bad-chisq	1	0	61637	T	C	SNP	0	365186	365186	61637	In CDS
NGCD01000020.1	MNFGEKDL_00058	59855	62293	NA	hypothetical protein	59855	2438	62293	NGCD01000020.1_61638_G_A	0.0256	0.323	1	-0.000133	3.56	6.15e-06	bad-chisq	1	0	61638	G	A	SNP	0	365186	365186	61638	In CDS
NGCD01000020.1	MNFGEKDL_00058	59855	62293	NA	hypothetical protein	59855	2438	62293	NGCD01000020.1_61660_A_G	0.0256	0.323	1	-0.000133	3.56	6.15e-06	bad-chisq	1	0	61660	A	G	SNP	0	365186	365186	61660	In CDS
NGCD01000020.1	MNFGEKDL_00058	59855	62293	NA	hypothetical protein	59855	2438	62293	NGCD01000020.1_61661_T_C	0.0256	0.323	1	-0.000133	3.56	6.15e-06	bad-chisq	1	0	61661	T	C	SNP	0	365186	365186	61661	In CDS
NGCD01000020.1	MNFGEKDL_00058	59855	62293	NA	hypothetical protein	59855	2438	62293	NGCD01000020.1_61697_T_C	0.0256	0.323	1	-0.000133	3.56	6.15e-06	bad-chisq	1	0	61697	T	C	SNP	0	365186	365186	61697	In CDS
NGCD01000020.1	MNFGEKDL_00058	59855	62293	NA	hypothetical protein	59855	2438	62293	NGCD01000020.1_61703_A_G	0.0256	0.323	1	-0.000133	3.56	6.15e-06	bad-chisq	1	0	61703	A	G	SNP	0	365186	365186	61703	In CDS
NGCD01000020.1	MNFGEKDL_00058	59855	62293	NA	hypothetical protein	59855	2438	62293	NGCD01000020.1_61707_C_A	0.0256	0.323	1	-0.000133	3.56	6.15e-06	bad-chisq	1	0	61707	C	A	SNP	0	365186	365186	61707	In CDS
NGCD01000020.1	MNFGEKDL_00058	59855	62293	NA	hypothetical protein	59855	2438	62293	NGCD01000020.1_61718_T_C	0.0256	0.323	1	-0.000133	3.56	6.15e-06	bad-chisq	1	0	61718	T	C	SNP	0	365186	365186	61718	In CDS
NGCD01000020.1	MNFGEKDL_00058	59855	62293	NA	hypothetical protein	59855	2438	62293	NGCD01000020.1_61726_C_T	0.0256	0.323	1	-0.000133	3.56	6.15e-06	bad-chisq	1	0	61726	C	T	SNP	0	365186	365186	61726	In CDS
NGCD01000020.1	MNFGEKDL_00058	59855	62293	NA	hypothetical protein	59855	2438	62293	NGCD01000020.1_61733_G_T	0.0256	0.323	1	-0.000133	3.56	6.15e-06	bad-chisq	1	0	61733	G	T	SNP	0	365186	365186	61733	In CDS
NGCD01000020.1	MNFGEKDL_00058	59855	62293	NA	hypothetical protein	59855	2438	62293	NGCD01000020.1_61742_C_T	0.0256	0.323	1	-0.000133	3.56	6.15e-06	bad-chisq	1	0	61742	C	T	SNP	0	365186	365186	61742	In CDS
NGCD01000020.1	MNFGEKDL_00058	59855	62293	NA	hypothetical protein	59855	2438	62293	NGCD01000020.1_61760_A_G	0.0256	0.323	1	-0.000133	3.56	6.15e-06	bad-chisq	1	0	61760	A	G	SNP	0	365186	365186	61760	In CDS
NGCD01000020.1	MNFGEKDL_00058	59855	62293	NA	hypothetical protein	59855	2438	62293	NGCD01000020.1_61764_A_G	0.0256	0.323	1	-0.000133	3.56	6.15e-06	bad-chisq	1	0	61764	A	G	SNP	0	365186	365186	61764	In CDS
NGCD01000020.1	MNFGEKDL_00058	59855	62293	NA	hypothetical protein	59855	2438	62293	NGCD01000020.1_61781_T_A	0.0256	0.323	1	-0.000133	3.56	6.15e-06	bad-chisq	1	0	61781	T	A	SNP	0	365186	365186	61781	In CDS
NGCD01000020.1	MNFGEKDL_00058	59855	62293	NA	hypothetical protein	59855	2438	62293	NGCD01000020.1_61784_T_G	0.0256	0.323	1	-0.000133	3.56	6.15e-06	bad-chisq	1	0	61784	T	G	SNP	0	365186	365186	61784	In CDS
NGCD01000020.1	MNFGEKDL_00058	59855	62293	NA	hypothetical protein	59855	2438	62293	NGCD01000020.1_61793_G_A	0.0256	0.323	1	-0.000133	3.56	6.15e-06	bad-chisq	1	0	61793	G	A	SNP	0	365186	365186	61793	In CDS
NGCD01000020.1	MNFGEKDL_00058	59855	62293	NA	hypothetical protein	59855	2438	62293	NGCD01000020.1_61826_C_A	0.0256	0.323	1	-0.000133	3.56	6.15e-06	bad-chisq	1	0	61826	C	A	SNP	0	365186	365186	61826	In CDS
NGCD01000020.1	MNFGEKDL_00058	59855	62293	NA	hypothetical protein	59855	2438	62293	NGCD01000020.1_61845_T_C	0.0256	0.323	1	-0.000133	3.56	6.15e-06	bad-chisq	1	0	61845	T	C	SNP	0	365186	365186	61845	In CDS
NGCD01000020.1	MNFGEKDL_00058	59855	62293	NA	hypothetical protein	59855	2438	62293	NGCD01000020.1_61855_T_C	0.0256	0.323	1	-0.000133	3.56	6.15e-06	bad-chisq	1	0	61855	T	C	SNP	0	365186	365186	61855	In CDS
NGCD01000020.1	MNFGEKDL_00058	59855	62293	NA	hypothetical protein	59855	2438	62293	NGCD01000020.1_61858_T_A	0.0256	0.323	1	-0.000133	3.56	6.15e-06	bad-chisq	1	0	61858	T	A	SNP	0	365186	365186	61858	In CDS
NGCD01000020.1	MNFGEKDL_00058	59855	62293	NA	hypothetical protein	59855	2438	62293	NGCD01000020.1_61865_T_C	0.0256	0.323	1	-0.000133	3.56	6.15e-06	bad-chisq	1	0	61865	T	C	SNP	0	365186	365186	61865	In CDS
NGCD01000020.1	MNFGEKDL_00058	59855	62293	NA	hypothetical protein	59855	2438	62293	NGCD01000020.1_61903_A_G	0.0256	0.323	1	-0.000133	3.56	6.15e-06	bad-chisq	1	0	61903	A	G	SNP	0	365186	365186	61903	In CDS
NGCD01000020.1	MNFGEKDL_00058	59855	62293	NA	hypothetical protein	59855	2438	62293	NGCD01000020.1_61907_T_C	0.0256	0.323	1	-0.000133	3.56	6.15e-06	bad-chisq	1	0	61907	T	C	SNP	0	365186	365186	61907	In CDS
NGCD01000020.1	MNFGEKDL_00058	59855	62293	NA	hypothetical protein	59855	2438	62293	NGCD01000020.1_61937_G_T	0.0256	0.323	1	-0.000133	3.56	6.15e-06	bad-chisq	1	0	61937	G	T	SNP	0	365186	365186	61937	In CDS
NGCD01000020.1	MNFGEKDL_00058	59855	62293	NA	hypothetical protein	59855	2438	62293	NGCD01000020.1_61952_G_A	0.0256	0.323	1	-0.000133	3.56	6.15e-06	bad-chisq	1	0	61952	G	A	SNP	0	365186	365186	61952	In CDS
NGCD01000020.1	MNFGEKDL_00058	59855	62293	NA	hypothetical protein	59855	2438	62293	NGCD01000020.1_61994_C_A	0.0256	0.323	1	-0.000133	3.56	6.15e-06	bad-chisq	1	0	61994	C	A	SNP	0	365186	365186	61994	In CDS
NGCD01000020.1	MNFGEKDL_00058	59855	62293	NA	hypothetical protein	59855	2438	62293	NGCD01000020.1_62014_A_G	0.0256	0.323	1	-0.000133	3.56	6.15e-06	bad-chisq	1	0	62014	A	G	SNP	0	365186	365186	62014	In CDS
NGCD01000020.1	MNFGEKDL_00058	59855	62293	NA	hypothetical protein	59855	2438	62293	NGCD01000020.1_62018_G_C	0.0256	0.323	1	-0.000133	3.56	6.15e-06	bad-chisq	1	0	62018	G	C	SNP	0	365186	365186	62018	In CDS
NGCD01000020.1	MNFGEKDL_00058	59855	62293	NA	hypothetical protein	59855	2438	62293	NGCD01000020.1_62034_G_T	0.0256	0.323	1	-0.000133	3.56	6.15e-06	bad-chisq	1	0	62034	G	T	SNP	0	365186	365186	62034	In CDS
NGCD01000020.1	MNFGEKDL_00058	59855	62293	NA	hypothetical protein	59855	2438	62293	NGCD01000020.1_62047_T_C	0.0256	0.323	1	-0.000133	3.56	6.15e-06	bad-chisq	1	0	62047	T	C	SNP	0	365186	365186	62047	In CDS
NGCD01000020.1	MNFGEKDL_00058	59855	62293	NA	hypothetical protein	59855	2438	62293	NGCD01000020.1_62053_C_T	0.0256	0.323	1	-0.000133	3.56	6.15e-06	bad-chisq	1	0	62053	C	T	SNP	0	365186	365186	62053	In CDS
NGCD01000020.1	MNFGEKDL_00058	59855	62293	NA	hypothetical protein	59855	2438	62293	NGCD01000020.1_62099_T_G	0.0256	0.323	1	-0.000133	3.56	6.15e-06	bad-chisq	1	0	62099	T	G	SNP	0	365186	365186	62099	In CDS
NGCD01000020.1	MNFGEKDL_00058	59855	62293	NA	hypothetical protein	59855	2438	62293	NGCD01000020.1_62119_G_A	0.0256	0.323	1	-0.000133	3.56	6.15e-06	bad-chisq	1	0	62119	G	A	SNP	0	365186	365186	62119	In CDS
NGCD01000020.1	MNFGEKDL_00058	59855	62293	NA	hypothetical protein	59855	2438	62293	NGCD01000020.1_62120_C_T	0.0256	0.323	1	-0.000133	3.56	6.15e-06	bad-chisq	1	0	62120	C	T	SNP	0	365186	365186	62120	In CDS
NGCD01000020.1	MNFGEKDL_00058	59855	62293	NA	hypothetical protein	59855	2438	62293	NGCD01000020.1_62135_T_C	0.0256	0.323	1	-0.000133	3.56	6.15e-06	bad-chisq	1	0	62135	T	C	SNP	0	365186	365186	62135	In CDS
NGCD01000020.1	MNFGEKDL_00058	59855	62293	NA	hypothetical protein	59855	2438	62293	NGCD01000020.1_62141_T_C	0.0256	0.323	1	-0.000133	3.56	6.15e-06	bad-chisq	1	0	62141	T	C	SNP	0	365186	365186	62141	In CDS
NGCD01000020.1	MNFGEKDL_00058	59855	62293	NA	hypothetical protein	59855	2438	62293	NGCD01000020.1_62156_A_T	0.0256	0.323	1	-0.000133	3.56	6.15e-06	bad-chisq	1	0	62156	A	T	SNP	0	365186	365186	62156	In CDS
NGCD01000020.1	MNFGEKDL_00058	59855	62293	NA	hypothetical protein	59855	2438	62293	NGCD01000020.1_62164_T_G	0.0256	0.323	1	-0.000133	3.56	6.15e-06	bad-chisq	1	0	62164	T	G	SNP	0	365186	365186	62164	In CDS
NGCD01000020.1	MNFGEKDL_00058	59855	62293	NA	hypothetical protein	59855	2438	62293	NGCD01000020.1_62186_T_C	0.0256	0.323	1	-0.000133	3.56	6.15e-06	bad-chisq	1	0	62186	T	C	SNP	0	365186	365186	62186	In CDS
NGCD01000020.1	MNFGEKDL_00058	59855	62293	NA	hypothetical protein	59855	2438	62293	NGCD01000020.1_62201_A_G	0.0256	0.323	1	-0.000133	3.56	6.15e-06	bad-chisq	1	0	62201	A	G	SNP	0	365186	365186	62201	In CDS
NGCD01000020.1	MNFGEKDL_00058	59855	62293	NA	hypothetical protein	59855	2438	62293	NGCD01000020.1_62228_C_T	0.0256	0.323	1	-0.000133	3.56	6.15e-06	bad-chisq	1	0	62228	C	T	SNP	0	365186	365186	62228	In CDS
NGCD01000020.1	MNFGEKDL_00058	59855	62293	NA	hypothetical protein	59855	2438	62293	NGCD01000020.1_62237_G_A	0.0256	0.323	1	-0.000133	3.56	6.15e-06	bad-chisq	1	0	62237	G	A	SNP	0	365186	365186	62237	In CDS
NGCD01000020.1	MNFGEKDL_00058	59855	62293	NA	hypothetical protein	59855	2438	62293	NGCD01000020.1_62252_T_A	0.0256	0.323	1	-0.000133	3.56	6.15e-06	bad-chisq	1	0	62252	T	A	SNP	0	365186	365186	62252	In CDS
NGCD01000020.1	MNFGEKDL_00059	62682	63518	ppsR	Phosphoenolpyruvate synthase regulatory protein	62682	836	63518	NGCD01000020.1_62706_C_T	0.0256	0.323	1	-0.000133	3.56	6.15e-06	bad-chisq	1	0	62706	C	T	SNP	0	365186	365186	62706	In CDS
NGCD01000020.1	MNFGEKDL_00059	62682	63518	ppsR	Phosphoenolpyruvate synthase regulatory protein	62682	836	63518	NGCD01000020.1_62724_T_A	0.0256	0.323	1	-0.000133	3.56	6.15e-06	bad-chisq	1	0	62724	T	A	SNP	0	365186	365186	62724	In CDS
NGCD01000020.1	MNFGEKDL_00059	62682	63518	ppsR	Phosphoenolpyruvate synthase regulatory protein	62682	836	63518	NGCD01000020.1_62910_A_G	0.0256	0.323	1	-0.000133	3.56	6.15e-06	bad-chisq	1	0	62910	A	G	SNP	0	365186	365186	62910	In CDS
NGCD01000020.1	MNFGEKDL_00059	62682	63518	ppsR	Phosphoenolpyruvate synthase regulatory protein	62682	836	63518	NGCD01000020.1_62940_C_A	0.0256	0.323	1	-0.000133	3.56	6.15e-06	bad-chisq	1	0	62940	C	A	SNP	0	365186	365186	62940	In CDS
NGCD01000020.1	MNFGEKDL_00059	62682	63518	ppsR	Phosphoenolpyruvate synthase regulatory protein	62682	836	63518	NGCD01000020.1_63054_T_G	0.0256	0.323	1	-0.000133	3.56	6.15e-06	bad-chisq	1	0	63054	T	G	SNP	0	365186	365186	63054	In CDS
NGCD01000020.1	MNFGEKDL_00059	62682	63518	ppsR	Phosphoenolpyruvate synthase regulatory protein	62682	836	63518	NGCD01000020.1_63090_T_C	0.0256	0.323	1	-0.000133	3.56	6.15e-06	bad-chisq	1	0	63090	T	C	SNP	0	365186	365186	63090	In CDS
NGCD01000020.1	MNFGEKDL_00059	62682	63518	ppsR	Phosphoenolpyruvate synthase regulatory protein	62682	836	63518	NGCD01000020.1_63126_A_G	0.0256	0.323	1	-0.000133	3.56	6.15e-06	bad-chisq	1	0	63126	A	G	SNP	0	365186	365186	63126	In CDS
NGCD01000020.1	MNFGEKDL_00059	62682	63518	ppsR	Phosphoenolpyruvate synthase regulatory protein	62682	836	63518	NGCD01000020.1_63162_G_A	0.0256	0.323	1	-0.000133	3.56	6.15e-06	bad-chisq	1	0	63162	G	A	SNP	0	365186	365186	63162	In CDS
NGCD01000020.1	MNFGEKDL_00059	62682	63518	ppsR	Phosphoenolpyruvate synthase regulatory protein	62682	836	63518	NGCD01000020.1_63165_G_A	0.0256	0.323	1	-0.000133	3.56	6.15e-06	bad-chisq	1	0	63165	G	A	SNP	0	365186	365186	63165	In CDS
NGCD01000020.1	MNFGEKDL_00059	62682	63518	ppsR	Phosphoenolpyruvate synthase regulatory protein	62682	836	63518	NGCD01000020.1_63174_G_A	0.0256	0.323	1	-0.000133	3.56	6.15e-06	bad-chisq	1	0	63174	G	A	SNP	0	365186	365186	63174	In CDS
NGCD01000020.1	MNFGEKDL_00059	62682	63518	ppsR	Phosphoenolpyruvate synthase regulatory protein	62682	836	63518	NGCD01000020.1_63195_C_T	0.0256	0.323	1	-0.000133	3.56	6.15e-06	bad-chisq	1	0	63195	C	T	SNP	0	365186	365186	63195	In CDS
NGCD01000020.1	MNFGEKDL_00059	62682	63518	ppsR	Phosphoenolpyruvate synthase regulatory protein	62682	836	63518	NGCD01000020.1_63207_C_T	0.0256	0.323	1	-0.000133	3.56	6.15e-06	bad-chisq	1	0	63207	C	T	SNP	0	365186	365186	63207	In CDS
NGCD01000020.1	MNFGEKDL_00059	62682	63518	ppsR	Phosphoenolpyruvate synthase regulatory protein	62682	836	63518	NGCD01000020.1_63225_G_A	0.0256	0.323	1	-0.000133	3.56	6.15e-06	bad-chisq	1	0	63225	G	A	SNP	0	365186	365186	63225	In CDS
NGCD01000020.1	MNFGEKDL_00059	62682	63518	ppsR	Phosphoenolpyruvate synthase regulatory protein	62682	836	63518	NGCD01000020.1_63234_G_C	0.0256	0.323	1	-0.000133	3.56	6.15e-06	bad-chisq	1	0	63234	G	C	SNP	0	365186	365186	63234	In CDS
NGCD01000020.1	MNFGEKDL_00059	62682	63518	ppsR	Phosphoenolpyruvate synthase regulatory protein	62682	836	63518	NGCD01000020.1_63240_A_C	0.0256	0.323	1	-0.000133	3.56	6.15e-06	bad-chisq	1	0	63240	A	C	SNP	0	365186	365186	63240	In CDS
NGCD01000020.1	MNFGEKDL_00059	62682	63518	ppsR	Phosphoenolpyruvate synthase regulatory protein	62682	836	63518	NGCD01000020.1_63249_T_C	0.0256	0.323	1	-0.000133	3.56	6.15e-06	bad-chisq	1	0	63249	T	C	SNP	0	365186	365186	63249	In CDS
NGCD01000020.1	MNFGEKDL_00059	62682	63518	ppsR	Phosphoenolpyruvate synthase regulatory protein	62682	836	63518	NGCD01000020.1_63273_C_T	0.0256	0.323	1	-0.000133	3.56	6.15e-06	bad-chisq	1	0	63273	C	T	SNP	0	365186	365186	63273	In CDS
NGCD01000020.1	MNFGEKDL_00059	62682	63518	ppsR	Phosphoenolpyruvate synthase regulatory protein	62682	836	63518	NGCD01000020.1_63300_A_G	0.0256	0.323	1	-0.000133	3.56	6.15e-06	bad-chisq	1	0	63300	A	G	SNP	0	365186	365186	63300	In CDS
NGCD01000020.1	MNFGEKDL_00059	62682	63518	ppsR	Phosphoenolpyruvate synthase regulatory protein	62682	836	63518	NGCD01000020.1_63321_G_A	0.0256	0.323	1	-0.000133	3.56	6.15e-06	bad-chisq	1	0	63321	G	A	SNP	0	365186	365186	63321	In CDS
NGCD01000020.1	MNFGEKDL_00060	63675	66053	ppsA	Phosphoenolpyruvate synthase	63675	2378	66053	NGCD01000020.1_63899_T_C	0.0256	0.323	1	-0.000133	3.56	6.15e-06	bad-chisq	1	0	63899	T	C	SNP	0	365186	365186	63899	In CDS
NGCD01000020.1	MNFGEKDL_00060	63675	66053	ppsA	Phosphoenolpyruvate synthase	63675	2378	66053	NGCD01000020.1_63923_T_C	0.0256	0.323	1	-0.000133	3.56	6.15e-06	bad-chisq	1	0	63923	T	C	SNP	0	365186	365186	63923	In CDS
NGCD01000020.1	MNFGEKDL_00060	63675	66053	ppsA	Phosphoenolpyruvate synthase	63675	2378	66053	NGCD01000020.1_63926_A_T	0.0256	0.323	1	-0.000133	3.56	6.15e-06	bad-chisq	1	0	63926	A	T	SNP	0	365186	365186	63926	In CDS
NGCD01000020.1	MNFGEKDL_00060	63675	66053	ppsA	Phosphoenolpyruvate synthase	63675	2378	66053	NGCD01000020.1_64088_G_A	0.0256	0.323	1	-0.000133	3.56	6.15e-06	bad-chisq	1	0	64088	G	A	SNP	0	365186	365186	64088	In CDS
NGCD01000020.1	MNFGEKDL_00060	63675	66053	ppsA	Phosphoenolpyruvate synthase	63675	2378	66053	NGCD01000020.1_64503_G_A	0.0256	0.323	0.999	-0.000249	0.176	0.000232	bad-chisq	1	0	64503	G	A	SNP	0	365186	365186	64503	In CDS
NGCD01000020.1	MNFGEKDL_00060	63675	66053	ppsA	Phosphoenolpyruvate synthase	63675	2378	66053	NGCD01000020.1_64799_T_C	0.0256	0.323	1	-0.000133	3.56	6.15e-06	bad-chisq	1	0	64799	T	C	SNP	0	365186	365186	64799	In CDS
NGCD01000020.1	MNFGEKDL_00060	63675	66053	ppsA	Phosphoenolpyruvate synthase	63675	2378	66053	NGCD01000020.1_64979_G_T	0.0256	0.323	1	-0.000133	3.56	6.15e-06	bad-chisq	1	0	64979	G	T	SNP	0	365186	365186	64979	In CDS
NGCD01000020.1	MNFGEKDL_00060	63675	66053	ppsA	Phosphoenolpyruvate synthase	63675	2378	66053	NGCD01000020.1_65072_T_C	0.0256	0.323	1	-0.000133	3.56	6.15e-06	bad-chisq	1	0	65072	T	C	SNP	0	365186	365186	65072	In CDS
NGCD01000020.1	MNFGEKDL_00060	63675	66053	ppsA	Phosphoenolpyruvate synthase	63675	2378	66053	NGCD01000020.1_65117_C_T	0.0256	0.323	1	-0.000133	3.56	6.15e-06	bad-chisq	1	0	65117	C	T	SNP	0	365186	365186	65117	In CDS
NGCD01000020.1	MNFGEKDL_00060	63675	66053	ppsA	Phosphoenolpyruvate synthase	63675	2378	66053	NGCD01000020.1_65132_C_T	0.0256	0.323	1	-0.000133	3.56	6.15e-06	bad-chisq	1	0	65132	C	T	SNP	0	365186	365186	65132	In CDS
NGCD01000020.1	MNFGEKDL_00060	63675	66053	ppsA	Phosphoenolpyruvate synthase	63675	2378	66053	NGCD01000020.1_65177_T_C	0.0256	0.323	1	-0.000133	3.56	6.15e-06	bad-chisq	1	0	65177	T	C	SNP	0	365186	365186	65177	In CDS
NGCD01000020.1	MNFGEKDL_00060	63675	66053	ppsA	Phosphoenolpyruvate synthase	63675	2378	66053	NGCD01000020.1_65219_T_C	0.0256	0.323	1	-0.000133	3.56	6.15e-06	bad-chisq	1	0	65219	T	C	SNP	0	365186	365186	65219	In CDS
NGCD01000020.1	MNFGEKDL_00060	63675	66053	ppsA	Phosphoenolpyruvate synthase	63675	2378	66053	NGCD01000020.1_65244_C_T	0.0256	0.323	1	-0.000133	3.56	6.15e-06	bad-chisq	1	0	65244	C	T	SNP	0	365186	365186	65244	In CDS
NGCD01000020.1	MNFGEKDL_00060	63675	66053	ppsA	Phosphoenolpyruvate synthase	63675	2378	66053	NGCD01000020.1_65252_C_T	0.0256	0.323	1	-0.000133	3.56	6.15e-06	bad-chisq	1	0	65252	C	T	SNP	0	365186	365186	65252	In CDS
NGCD01000020.1	MNFGEKDL_00060	63675	66053	ppsA	Phosphoenolpyruvate synthase	63675	2378	66053	NGCD01000020.1_65300_A_C	0.0256	0.323	1	-0.000133	3.56	6.15e-06	bad-chisq	1	0	65300	A	C	SNP	0	365186	365186	65300	In CDS
NGCD01000020.1	MNFGEKDL_00060	63675	66053	ppsA	Phosphoenolpyruvate synthase	63675	2378	66053	NGCD01000020.1_65303_G_A	0.0256	0.323	1	-0.000133	3.56	6.15e-06	bad-chisq	1	0	65303	G	A	SNP	0	365186	365186	65303	In CDS
NGCD01000020.1	MNFGEKDL_00060	63675	66053	ppsA	Phosphoenolpyruvate synthase	63675	2378	66053	NGCD01000020.1_65312_T_A	0.0256	0.323	1	-0.000133	3.56	6.15e-06	bad-chisq	1	0	65312	T	A	SNP	0	365186	365186	65312	In CDS
NGCD01000020.1	MNFGEKDL_00060	63675	66053	ppsA	Phosphoenolpyruvate synthase	63675	2378	66053	NGCD01000020.1_65357_G_A	0.0256	0.323	1	-0.000133	3.56	6.15e-06	bad-chisq	1	0	65357	G	A	SNP	0	365186	365186	65357	In CDS
NGCD01000020.1	MNFGEKDL_00060	63675	66053	ppsA	Phosphoenolpyruvate synthase	63675	2378	66053	NGCD01000020.1_65474_A_G	0.0256	0.323	1	-0.000133	3.56	6.15e-06	bad-chisq	1	0	65474	A	G	SNP	0	365186	365186	65474	In CDS
NGCD01000020.1	MNFGEKDL_00060	63675	66053	ppsA	Phosphoenolpyruvate synthase	63675	2378	66053	NGCD01000020.1_65516_T_C	0.0256	0.323	1	-0.000133	3.56	6.15e-06	bad-chisq	1	0	65516	T	C	SNP	0	365186	365186	65516	In CDS
NGCD01000020.1	MNFGEKDL_00060	63675	66053	ppsA	Phosphoenolpyruvate synthase	63675	2378	66053	NGCD01000020.1_65552_G_T	0.0256	0.323	1	-0.000133	3.56	6.15e-06	bad-chisq	1	0	65552	G	T	SNP	0	365186	365186	65552	In CDS
NGCD01000020.1	MNFGEKDL_00060	63675	66053	ppsA	Phosphoenolpyruvate synthase	63675	2378	66053	NGCD01000020.1_65627_G_A	0.0256	0.323	1	-0.000133	3.56	6.15e-06	bad-chisq	1	0	65627	G	A	SNP	0	365186	365186	65627	In CDS
NGCD01000020.1	MNFGEKDL_00060	63675	66053	ppsA	Phosphoenolpyruvate synthase	63675	2378	66053	NGCD01000020.1_65681_C_A	0.0256	0.323	1	-0.000133	3.56	6.15e-06	bad-chisq	1	0	65681	C	A	SNP	0	365186	365186	65681	In CDS
NGCD01000020.1	MNFGEKDL_00060	63675	66053	ppsA	Phosphoenolpyruvate synthase	63675	2378	66053	NGCD01000020.1_65702_T_C	0.0256	0.323	1	-0.000133	3.56	6.15e-06	bad-chisq	1	0	65702	T	C	SNP	0	365186	365186	65702	In CDS
NGCD01000020.1	MNFGEKDL_00060	63675	66053	ppsA	Phosphoenolpyruvate synthase	63675	2378	66053	NGCD01000020.1_65924_G_A	0.0256	0.323	1	-0.000133	3.56	6.15e-06	bad-chisq	1	0	65924	G	A	SNP	0	365186	365186	65924	In CDS
NGCD01000020.1	MNFGEKDL_00060	63675	66053	ppsA	Phosphoenolpyruvate synthase	63675	2378	66053	NGCD01000020.1_65975_C_T	0.0256	0.323	1	-0.000133	3.56	6.15e-06	bad-chisq	1	0	65975	C	T	SNP	0	365186	365186	65975	In CDS
NGCD01000020.1	MNFGEKDL_00061	66118	66873	NA	hypothetical protein	66118	755	66873	NGCD01000020.1_66318_C_T	0.0256	0.323	1	-0.000133	3.56	6.15e-06	bad-chisq	1	0	66318	C	T	SNP	0	365186	365186	66318	In CDS
NGCD01000020.1	MNFGEKDL_00061	66118	66873	NA	hypothetical protein	66118	755	66873	NGCD01000020.1_66384_G_A	0.0256	0.323	1	-0.000133	3.56	6.15e-06	bad-chisq	1	0	66384	G	A	SNP	0	365186	365186	66384	In CDS
NGCD01000020.1	MNFGEKDL_00061	66118	66873	NA	hypothetical protein	66118	755	66873	NGCD01000020.1_66393_G_A	0.0256	0.323	1	-0.000133	3.56	6.15e-06	bad-chisq	1	0	66393	G	A	SNP	0	365186	365186	66393	In CDS
NGCD01000020.1	MNFGEKDL_00061	66118	66873	NA	hypothetical protein	66118	755	66873	NGCD01000020.1_66555_A_G	0.0256	0.323	1	-0.000133	3.56	6.15e-06	bad-chisq	1	0	66555	A	G	SNP	0	365186	365186	66555	In CDS
NGCD01000020.1	MNFGEKDL_00061	66118	66873	NA	hypothetical protein	66118	755	66873	NGCD01000020.1_66675_C_T	0.0256	0.323	1	-0.000133	3.56	6.15e-06	bad-chisq	1	0	66675	C	T	SNP	0	365186	365186	66675	In CDS
NGCD01000020.1	MNFGEKDL_00061	66118	66873	NA	hypothetical protein	66118	755	66873	NGCD01000020.1_66772_C_T	0.0256	0.323	1	-0.000133	3.56	6.15e-06	bad-chisq	1	0	66772	C	T	SNP	0	365186	365186	66772	In CDS
NGCD01000020.1	MNFGEKDL_00061	66118	66873	NA	hypothetical protein	66118	755	66873	NGCD01000020.1_66804_T_C	0.0256	0.323	1	-0.000133	3.56	6.15e-06	bad-chisq	1	0	66804	T	C	SNP	0	365186	365186	66804	In CDS
NGCD01000020.1	MNFGEKDL_00063	68246	70237	cyoB	Cytochrome bo(3) ubiquinol oxidase subunit 1	68246	1991	70237	NGCD01000020.1_68389_C_T	0.0256	0.323	1	-0.000133	3.56	6.15e-06	bad-chisq	1	0	68389	C	T	SNP	0	365186	365186	68389	In CDS
NGCD01000020.1	MNFGEKDL_00063	68246	70237	cyoB	Cytochrome bo(3) ubiquinol oxidase subunit 1	68246	1991	70237	NGCD01000020.1_68812_T_C	0.0256	0.323	1	-0.000133	3.56	6.15e-06	bad-chisq	1	0	68812	T	C	SNP	0	365186	365186	68812	In CDS
NGCD01000020.1	MNFGEKDL_00063	68246	70237	cyoB	Cytochrome bo(3) ubiquinol oxidase subunit 1	68246	1991	70237	NGCD01000020.1_68884_T_C	0.0256	0.323	1	-0.000133	3.56	6.15e-06	bad-chisq	1	0	68884	T	C	SNP	0	365186	365186	68884	In CDS
NGCD01000020.1	MNFGEKDL_00063	68246	70237	cyoB	Cytochrome bo(3) ubiquinol oxidase subunit 1	68246	1991	70237	NGCD01000020.1_68905_T_G	0.0256	0.323	1	-0.000133	3.56	6.15e-06	bad-chisq	1	0	68905	T	G	SNP	0	365186	365186	68905	In CDS
NGCD01000020.1	MNFGEKDL_00063	68246	70237	cyoB	Cytochrome bo(3) ubiquinol oxidase subunit 1	68246	1991	70237	NGCD01000020.1_69082_T_C	0.0256	0.323	1	-0.000133	3.56	6.15e-06	bad-chisq	1	0	69082	T	C	SNP	0	365186	365186	69082	In CDS
NGCD01000020.1	MNFGEKDL_00063	68246	70237	cyoB	Cytochrome bo(3) ubiquinol oxidase subunit 1	68246	1991	70237	NGCD01000020.1_69262_T_C	0.0256	0.323	1	-0.000133	3.56	6.15e-06	bad-chisq	1	0	69262	T	C	SNP	0	365186	365186	69262	In CDS
NGCD01000020.1	MNFGEKDL_00063	68246	70237	cyoB	Cytochrome bo(3) ubiquinol oxidase subunit 1	68246	1991	70237	NGCD01000020.1_69334_G_T	0.0256	0.323	1	-0.000133	3.56	6.15e-06	bad-chisq	1	0	69334	G	T	SNP	0	365186	365186	69334	In CDS
NGCD01000020.1	MNFGEKDL_00063	68246	70237	cyoB	Cytochrome bo(3) ubiquinol oxidase subunit 1	68246	1991	70237	NGCD01000020.1_69358_T_C	0.0256	0.323	1	-0.000133	3.56	6.15e-06	bad-chisq	1	0	69358	T	C	SNP	0	365186	365186	69358	In CDS
NGCD01000020.1	MNFGEKDL_00063	68246	70237	cyoB	Cytochrome bo(3) ubiquinol oxidase subunit 1	68246	1991	70237	NGCD01000020.1_69526_T_C	0.0256	0.323	1	-0.000133	3.56	6.15e-06	bad-chisq	1	0	69526	T	C	SNP	0	365186	365186	69526	In CDS
NGCD01000020.1	MNFGEKDL_00063	68246	70237	cyoB	Cytochrome bo(3) ubiquinol oxidase subunit 1	68246	1991	70237	NGCD01000020.1_69637_C_T	0.0256	0.323	1	-0.000133	3.56	6.15e-06	bad-chisq	1	0	69637	C	T	SNP	0	365186	365186	69637	In CDS
NGCD01000020.1	MNFGEKDL_00063	68246	70237	cyoB	Cytochrome bo(3) ubiquinol oxidase subunit 1	68246	1991	70237	NGCD01000020.1_69820_T_C	0.0256	0.323	1	-0.000133	3.56	6.15e-06	bad-chisq	1	0	69820	T	C	SNP	0	365186	365186	69820	In CDS
NGCD01000020.1	MNFGEKDL_00063	68246	70237	cyoB	Cytochrome bo(3) ubiquinol oxidase subunit 1	68246	1991	70237	NGCD01000020.1_69826_A_C	0.205	0.00199	0.979	-0.00472	0.18	0.00432	bad-chisq	1	0	69826	A	C	SNP	0	365186	365186	69826	In CDS
NGCD01000020.1	MNFGEKDL_00063	68246	70237	cyoB	Cytochrome bo(3) ubiquinol oxidase subunit 1	68246	1991	70237	NGCD01000020.1_69895_G_A	0.0256	0.323	1	-0.000133	3.56	6.15e-06	bad-chisq	1	0	69895	G	A	SNP	0	365186	365186	69895	In CDS
NGCD01000020.1	MNFGEKDL_00063	68246	70237	cyoB	Cytochrome bo(3) ubiquinol oxidase subunit 1	68246	1991	70237	NGCD01000020.1_69901_T_C	0.0256	0.323	1	-0.000133	3.56	6.15e-06	bad-chisq	1	0	69901	T	C	SNP	0	365186	365186	69901	In CDS
NGCD01000020.1	MNFGEKDL_00063	68246	70237	cyoB	Cytochrome bo(3) ubiquinol oxidase subunit 1	68246	1991	70237	NGCD01000020.1_69910_G_A	0.0256	0.323	1	-0.000133	3.56	6.15e-06	bad-chisq	1	0	69910	G	A	SNP	0	365186	365186	69910	In CDS
NGCD01000020.1	MNFGEKDL_00064	70242	70862	cyoC	Cytochrome bo(3) ubiquinol oxidase subunit 3	70242	620	70862	NGCD01000020.1_70631_C_T	0.0256	0.323	1	-0.000133	3.56	6.15e-06	bad-chisq	1	0	70631	C	T	SNP	0	365186	365186	70631	In CDS
NGCD01000020.1	MNFGEKDL_00064	70242	70862	cyoC	Cytochrome bo(3) ubiquinol oxidase subunit 3	70242	620	70862	NGCD01000020.1_70682_G_A	0.0256	0.323	1	-0.000133	3.56	6.15e-06	bad-chisq	1	0	70682	G	A	SNP	0	365186	365186	70682	In CDS
NGCD01000020.1	MNFGEKDL_00064	70242	70862	cyoC	Cytochrome bo(3) ubiquinol oxidase subunit 3	70242	620	70862	NGCD01000020.1_70721_T_A	0.0256	0.323	1	-0.000133	3.56	6.15e-06	bad-chisq	1	0	70721	T	A	SNP	0	365186	365186	70721	In CDS
NGCD01000020.1	MNFGEKDL_00066	71202	72080	cyoE	Protoheme IX farnesyltransferase	71202	878	72080	NGCD01000020.1_71318_C_T	0.0256	0.323	1	-0.000133	3.56	6.15e-06	bad-chisq	1	0	71318	C	T	SNP	0	365186	365186	71318	In CDS
NGCD01000020.1	MNFGEKDL_00066	71202	72080	cyoE	Protoheme IX farnesyltransferase	71202	878	72080	NGCD01000020.1_71354_A_T	0.0256	0.323	1	-0.000133	3.56	6.15e-06	bad-chisq	1	0	71354	A	T	SNP	0	365186	365186	71354	In CDS
NGCD01000020.1	MNFGEKDL_00066	71202	72080	cyoE	Protoheme IX farnesyltransferase	71202	878	72080	NGCD01000020.1_71858_G_A	0.0256	0.323	1	-0.000133	3.56	6.15e-06	bad-chisq	1	0	71858	G	A	SNP	0	365186	365186	71858	In CDS
NGCD01000020.1	MNFGEKDL_00066	71202	72080	cyoE	Protoheme IX farnesyltransferase	71202	878	72080	NGCD01000020.1_71962_A_T	0.0256	0.323	1	-0.000133	3.56	6.15e-06	bad-chisq	1	0	71962	A	T	SNP	0	365186	365186	71962	In CDS
NGCD01000020.1	MNFGEKDL_00072	76148	76882	NA	hypothetical protein	76148	734	76882	NGCD01000020.1_76379_A_G	0.0256	0.323	1	-0.000133	3.56	6.15e-06	bad-chisq	1	0	76379	A	G	SNP	0	365186	365186	76379	In CDS
NGCD01000020.1	MNFGEKDL_00072	76148	76882	NA	hypothetical protein	76148	734	76882	NGCD01000020.1_76454_A_C	0.0256	0.323	1	-0.000133	3.56	6.15e-06	bad-chisq	1	0	76454	A	C	SNP	0	365186	365186	76454	In CDS
NGCD01000020.1	MNFGEKDL_00072	76148	76882	NA	hypothetical protein	76148	734	76882	NGCD01000020.1_76616_T_G	0.0256	0.323	1	-0.000133	3.56	6.15e-06	bad-chisq	1	0	76616	T	G	SNP	0	365186	365186	76616	In CDS
NGCD01000020.1	MNFGEKDL_00072	76148	76882	NA	hypothetical protein	76148	734	76882	NGCD01000020.1_76694_C_T	0.0256	0.323	1	-0.000133	3.56	6.15e-06	bad-chisq	1	0	76694	C	T	SNP	0	365186	365186	76694	In CDS
NGCD01000020.1	MNFGEKDL_00072	76148	76882	NA	hypothetical protein	76148	734	76882	NGCD01000020.1_76748_A_G	0.0256	0.323	1	-0.000133	3.56	6.15e-06	bad-chisq	1	0	76748	A	G	SNP	0	365186	365186	76748	In CDS
NGCD01000020.1	MNFGEKDL_00072	76148	76882	NA	hypothetical protein	76148	734	76882	NGCD01000020.1_76769_G_A	0.0256	0.323	1	-0.000133	3.56	6.15e-06	bad-chisq	1	0	76769	G	A	SNP	0	365186	365186	76769	In CDS
NGCD01000020.1	MNFGEKDL_00072	76148	76882	NA	hypothetical protein	76148	734	76882	NGCD01000020.1_76864_A_G	0.0256	0.323	1	-0.000133	3.56	6.15e-06	bad-chisq	1	0	76864	A	G	SNP	0	365186	365186	76864	In CDS
NGCD01000020.1	MNFGEKDL_00073	76899	77678	NA	putative protein	76899	779	77678	NGCD01000020.1_77010_A_G	0.0256	0.323	1	-0.000133	3.56	6.15e-06	bad-chisq	1	0	77010	A	G	SNP	0	365186	365186	77010	In CDS
NGCD01000020.1	MNFGEKDL_00073	76899	77678	NA	putative protein	76899	779	77678	NGCD01000020.1_77097_C_A	0.0256	0.323	1	-0.000133	3.56	6.15e-06	bad-chisq	1	0	77097	C	A	SNP	0	365186	365186	77097	In CDS
NGCD01000020.1	MNFGEKDL_00073	76899	77678	NA	putative protein	76899	779	77678	NGCD01000020.1_77226_G_A	0.0256	0.323	1	-0.000133	3.56	6.15e-06	bad-chisq	1	0	77226	G	A	SNP	0	365186	365186	77226	In CDS
NGCD01000020.1	MNFGEKDL_00073	76899	77678	NA	putative protein	76899	779	77678	NGCD01000020.1_77274_C_T	0.0256	0.323	1	-0.000133	3.56	6.15e-06	bad-chisq	1	0	77274	C	T	SNP	0	365186	365186	77274	In CDS
NGCD01000020.1	MNFGEKDL_00073	76899	77678	NA	putative protein	76899	779	77678	NGCD01000020.1_77277_T_C	0.0256	0.323	1	-0.000133	3.56	6.15e-06	bad-chisq	1	0	77277	T	C	SNP	0	365186	365186	77277	In CDS
NGCD01000020.1	MNFGEKDL_00073	76899	77678	NA	putative protein	76899	779	77678	NGCD01000020.1_77285_T_A	0.0256	0.323	1	-0.000133	3.56	6.15e-06	bad-chisq	1	0	77285	T	A	SNP	0	365186	365186	77285	In CDS
NGCD01000020.1	MNFGEKDL_00073	76899	77678	NA	putative protein	76899	779	77678	NGCD01000020.1_77298_T_C	0.0256	0.323	1	-0.000133	3.56	6.15e-06	bad-chisq	1	0	77298	T	C	SNP	0	365186	365186	77298	In CDS
NGCD01000020.1	MNFGEKDL_00073	76899	77678	NA	putative protein	76899	779	77678	NGCD01000020.1_77307_T_C	0.0256	0.323	1	-0.000133	3.56	6.15e-06	bad-chisq	1	0	77307	T	C	SNP	0	365186	365186	77307	In CDS
NGCD01000020.1	MNFGEKDL_00073	76899	77678	NA	putative protein	76899	779	77678	NGCD01000020.1_77337_T_G	0.0256	0.323	1	-0.000133	3.56	6.15e-06	bad-chisq	1	0	77337	T	G	SNP	0	365186	365186	77337	In CDS
NGCD01000020.1	MNFGEKDL_00073	76899	77678	NA	putative protein	76899	779	77678	NGCD01000020.1_77357_T_A	0.0256	0.323	1	-0.000133	3.56	6.15e-06	bad-chisq	1	0	77357	T	A	SNP	0	365186	365186	77357	In CDS
NGCD01000020.1	MNFGEKDL_00073	76899	77678	NA	putative protein	76899	779	77678	NGCD01000020.1_77367_G_A	0.0256	0.323	1	-0.000133	3.56	6.15e-06	bad-chisq	1	0	77367	G	A	SNP	0	365186	365186	77367	In CDS
NGCD01000020.1	MNFGEKDL_00073	76899	77678	NA	putative protein	76899	779	77678	NGCD01000020.1_77397_A_T	0.0256	0.323	1	-0.000133	3.56	6.15e-06	bad-chisq	1	0	77397	A	T	SNP	0	365186	365186	77397	In CDS
NGCD01000020.1	MNFGEKDL_00073	76899	77678	NA	putative protein	76899	779	77678	NGCD01000020.1_77432_T_C	0.0256	0.323	1	-0.000133	3.56	6.15e-06	bad-chisq	1	0	77432	T	C	SNP	0	365186	365186	77432	In CDS
NGCD01000020.1	MNFGEKDL_00073	76899	77678	NA	putative protein	76899	779	77678	NGCD01000020.1_77541_A_C	0.0256	0.323	1	-0.000133	3.56	6.15e-06	bad-chisq	1	0	77541	A	C	SNP	0	365186	365186	77541	In CDS
NGCD01000020.1	MNFGEKDL_00073	76899	77678	NA	putative protein	76899	779	77678	NGCD01000020.1_77580_G_A	0.0256	0.323	1	-0.000133	3.56	6.15e-06	bad-chisq	1	0	77580	G	A	SNP	0	365186	365186	77580	In CDS
NGCD01000020.1	MNFGEKDL_00074	77681	78277	NA	hypothetical protein	77681	596	78277	NGCD01000020.1_77736_A_G	0.0256	0.323	1	-0.000133	3.56	6.15e-06	bad-chisq	1	0	77736	A	G	SNP	0	365186	365186	77736	In CDS
NGCD01000020.1	MNFGEKDL_00074	77681	78277	NA	hypothetical protein	77681	596	78277	NGCD01000020.1_77753_C_T	0.0256	0.323	1	-0.000133	3.56	6.15e-06	bad-chisq	1	0	77753	C	T	SNP	0	365186	365186	77753	In CDS
NGCD01000020.1	MNFGEKDL_00074	77681	78277	NA	hypothetical protein	77681	596	78277	NGCD01000020.1_77770_T_C	0.0256	0.323	1	-0.000133	3.56	6.15e-06	bad-chisq	1	0	77770	T	C	SNP	0	365186	365186	77770	In CDS
NGCD01000020.1	MNFGEKDL_00074	77681	78277	NA	hypothetical protein	77681	596	78277	NGCD01000020.1_77793_G_A	0.0256	0.323	1	-0.000133	3.56	6.15e-06	bad-chisq	1	0	77793	G	A	SNP	0	365186	365186	77793	In CDS
NGCD01000020.1	MNFGEKDL_00074	77681	78277	NA	hypothetical protein	77681	596	78277	NGCD01000020.1_77824_A_G	0.0256	0.323	1	-0.000133	3.56	6.15e-06	bad-chisq	1	0	77824	A	G	SNP	0	365186	365186	77824	In CDS
NGCD01000020.1	MNFGEKDL_00074	77681	78277	NA	hypothetical protein	77681	596	78277	NGCD01000020.1_77909_G_A	0.0256	0.323	1	-0.000133	3.56	6.15e-06	bad-chisq	1	0	77909	G	A	SNP	0	365186	365186	77909	In CDS
NGCD01000020.1	MNFGEKDL_00074	77681	78277	NA	hypothetical protein	77681	596	78277	NGCD01000020.1_77922_A_G	0.0256	0.323	1	-0.000133	3.56	6.15e-06	bad-chisq	1	0	77922	A	G	SNP	0	365186	365186	77922	In CDS
NGCD01000020.1	MNFGEKDL_00074	77681	78277	NA	hypothetical protein	77681	596	78277	NGCD01000020.1_77951_T_C	0.0256	0.323	1	-0.000133	3.56	6.15e-06	bad-chisq	1	0	77951	T	C	SNP	0	365186	365186	77951	In CDS
NGCD01000020.1	MNFGEKDL_00074	77681	78277	NA	hypothetical protein	77681	596	78277	NGCD01000020.1_78199_G_A	0.0256	0.323	1	-0.000133	3.56	6.15e-06	bad-chisq	1	0	78199	G	A	SNP	0	365186	365186	78199	In CDS
NGCD01000020.1	MNFGEKDL_00074	77681	78277	NA	hypothetical protein	77681	596	78277	NGCD01000020.1_78203_G_A	0.0256	0.323	1	-0.000133	3.56	6.15e-06	bad-chisq	1	0	78203	G	A	SNP	0	365186	365186	78203	In CDS
NGCD01000020.1	MNFGEKDL_00074	77681	78277	NA	hypothetical protein	77681	596	78277	NGCD01000020.1_78233_A_G	0.0256	0.323	1	-0.000133	3.56	6.15e-06	bad-chisq	1	0	78233	A	G	SNP	0	365186	365186	78233	In CDS
NGCD01000020.1	MNFGEKDL_00075	78300	79850	NA	putative protein	78300	1550	79850	NGCD01000020.1_78537_A_T	0.0256	0.323	1	-0.000133	3.56	6.15e-06	bad-chisq	1	0	78537	A	T	SNP	0	365186	365186	78537	In CDS
NGCD01000020.1	MNFGEKDL_00075	78300	79850	NA	putative protein	78300	1550	79850	NGCD01000020.1_78564_C_G	0.0256	0.323	1	-0.000133	3.56	6.15e-06	bad-chisq	1	0	78564	C	G	SNP	0	365186	365186	78564	In CDS
NGCD01000020.1	MNFGEKDL_00075	78300	79850	NA	putative protein	78300	1550	79850	NGCD01000020.1_78609_A_G	0.0256	0.323	1	-0.000133	3.56	6.15e-06	bad-chisq	1	0	78609	A	G	SNP	0	365186	365186	78609	In CDS
NGCD01000020.1	MNFGEKDL_00075	78300	79850	NA	putative protein	78300	1550	79850	NGCD01000020.1_78654_A_G	0.0256	0.323	1	-0.000133	3.56	6.15e-06	bad-chisq	1	0	78654	A	G	SNP	0	365186	365186	78654	In CDS
NGCD01000020.1	MNFGEKDL_00075	78300	79850	NA	putative protein	78300	1550	79850	NGCD01000020.1_78666_A_G	0.0256	0.323	1	-0.000133	3.56	6.15e-06	bad-chisq	1	0	78666	A	G	SNP	0	365186	365186	78666	In CDS
NGCD01000020.1	MNFGEKDL_00075	78300	79850	NA	putative protein	78300	1550	79850	NGCD01000020.1_78669_G_A	0.0256	0.323	1	-0.000133	3.56	6.15e-06	bad-chisq	1	0	78669	G	A	SNP	0	365186	365186	78669	In CDS
NGCD01000020.1	MNFGEKDL_00075	78300	79850	NA	putative protein	78300	1550	79850	NGCD01000020.1_78677_G_C	0.0256	0.323	1	-0.000133	3.56	6.15e-06	bad-chisq	1	0	78677	G	C	SNP	0	365186	365186	78677	In CDS
NGCD01000020.1	MNFGEKDL_00075	78300	79850	NA	putative protein	78300	1550	79850	NGCD01000020.1_78690_G_A	0.0256	0.323	1	-0.000133	3.56	6.15e-06	bad-chisq	1	0	78690	G	A	SNP	0	365186	365186	78690	In CDS
NGCD01000020.1	MNFGEKDL_00075	78300	79850	NA	putative protein	78300	1550	79850	NGCD01000020.1_78738_A_G	0.0256	0.323	1	-0.000133	3.56	6.15e-06	bad-chisq	1	0	78738	A	G	SNP	0	365186	365186	78738	In CDS
NGCD01000020.1	MNFGEKDL_00075	78300	79850	NA	putative protein	78300	1550	79850	NGCD01000020.1_78816_A_G	0.0256	0.323	1	-0.000133	3.56	6.15e-06	bad-chisq	1	0	78816	A	G	SNP	0	365186	365186	78816	In CDS
NGCD01000020.1	MNFGEKDL_00075	78300	79850	NA	putative protein	78300	1550	79850	NGCD01000020.1_78996_A_G	0.0256	0.323	1	-0.000133	3.56	6.15e-06	bad-chisq	1	0	78996	A	G	SNP	0	365186	365186	78996	In CDS
NGCD01000020.1	MNFGEKDL_00075	78300	79850	NA	putative protein	78300	1550	79850	NGCD01000020.1_78999_T_C	0.0256	0.323	1	-0.000133	3.56	6.15e-06	bad-chisq	1	0	78999	T	C	SNP	0	365186	365186	78999	In CDS
NGCD01000020.1	MNFGEKDL_00075	78300	79850	NA	putative protein	78300	1550	79850	NGCD01000020.1_79032_G_A	0.0256	0.323	1	-0.000133	3.56	6.15e-06	bad-chisq	1	0	79032	G	A	SNP	0	365186	365186	79032	In CDS
NGCD01000020.1	MNFGEKDL_00075	78300	79850	NA	putative protein	78300	1550	79850	NGCD01000020.1_79035_C_T	0.0256	0.323	1	-0.000133	3.56	6.15e-06	bad-chisq	1	0	79035	C	T	SNP	0	365186	365186	79035	In CDS
NGCD01000020.1	MNFGEKDL_00075	78300	79850	NA	putative protein	78300	1550	79850	NGCD01000020.1_79083_G_A	0.0256	0.323	1	-0.000133	3.56	6.15e-06	bad-chisq	1	0	79083	G	A	SNP	0	365186	365186	79083	In CDS
NGCD01000020.1	MNFGEKDL_00075	78300	79850	NA	putative protein	78300	1550	79850	NGCD01000020.1_79149_C_T	0.0256	0.323	1	-0.000133	3.56	6.15e-06	bad-chisq	1	0	79149	C	T	SNP	0	365186	365186	79149	In CDS
NGCD01000020.1	MNFGEKDL_00075	78300	79850	NA	putative protein	78300	1550	79850	NGCD01000020.1_79173_C_T	0.0256	0.323	1	-0.000133	3.56	6.15e-06	bad-chisq	1	0	79173	C	T	SNP	0	365186	365186	79173	In CDS
NGCD01000020.1	MNFGEKDL_00075	78300	79850	NA	putative protein	78300	1550	79850	NGCD01000020.1_79206_C_T	0.0256	0.323	1	-0.000133	3.56	6.15e-06	bad-chisq	1	0	79206	C	T	SNP	0	365186	365186	79206	In CDS
NGCD01000020.1	MNFGEKDL_00075	78300	79850	NA	putative protein	78300	1550	79850	NGCD01000020.1_79221_C_T	0.0256	0.323	1	-0.000133	3.56	6.15e-06	bad-chisq	1	0	79221	C	T	SNP	0	365186	365186	79221	In CDS
NGCD01000020.1	MNFGEKDL_00075	78300	79850	NA	putative protein	78300	1550	79850	NGCD01000020.1_79224_C_G	0.0256	0.323	1	-0.000133	3.56	6.15e-06	bad-chisq	1	0	79224	C	G	SNP	0	365186	365186	79224	In CDS
NGCD01000020.1	MNFGEKDL_00075	78300	79850	NA	putative protein	78300	1550	79850	NGCD01000020.1_79273_C_T	0.0256	0.323	0.999	-7.52e-05	0.101	0.000123	bad-chisq	1	0	79273	C	T	SNP	0	365186	365186	79273	In CDS
NGCD01000020.1	MNFGEKDL_00075	78300	79850	NA	putative protein	78300	1550	79850	NGCD01000020.1_79350_G_A	0.0256	0.323	1	-0.000133	3.56	6.15e-06	bad-chisq	1	0	79350	G	A	SNP	0	365186	365186	79350	In CDS
NGCD01000020.1	MNFGEKDL_00075	78300	79850	NA	putative protein	78300	1550	79850	NGCD01000020.1_79448_T_A	0.0256	0.323	0.999	-0.000116	0.098	0.000195	bad-chisq	1	0	79448	T	A	SNP	0	365186	365186	79448	In CDS
NGCD01000020.1	MNFGEKDL_00075	78300	79850	NA	putative protein	78300	1550	79850	NGCD01000020.1_79458_T_C	0.0256	0.323	1	-0.000133	3.56	6.15e-06	bad-chisq	1	0	79458	T	C	SNP	0	365186	365186	79458	In CDS
NGCD01000020.1	MNFGEKDL_00075	78300	79850	NA	putative protein	78300	1550	79850	NGCD01000020.1_79488_T_C	0.0256	0.323	1	-0.000133	3.56	6.15e-06	bad-chisq	1	0	79488	T	C	SNP	0	365186	365186	79488	In CDS
NGCD01000020.1	MNFGEKDL_00075	78300	79850	NA	putative protein	78300	1550	79850	NGCD01000020.1_79551_G_A	0.0256	0.323	1	-0.000133	3.56	6.15e-06	bad-chisq	1	0	79551	G	A	SNP	0	365186	365186	79551	In CDS
NGCD01000020.1	MNFGEKDL_00075	78300	79850	NA	putative protein	78300	1550	79850	NGCD01000020.1_79602_G_A	0.0256	0.323	1	-0.000133	3.56	6.15e-06	bad-chisq	1	0	79602	G	A	SNP	0	365186	365186	79602	In CDS
NGCD01000020.1	MNFGEKDL_00075	78300	79850	NA	putative protein	78300	1550	79850	NGCD01000020.1_79680_T_C	0.0256	0.323	1	-0.000133	3.56	6.15e-06	bad-chisq	1	0	79680	T	C	SNP	0	365186	365186	79680	In CDS
NGCD01000020.1	MNFGEKDL_00075	78300	79850	NA	putative protein	78300	1550	79850	NGCD01000020.1_79733_A_G	0.0256	0.323	1	-0.000133	3.56	6.15e-06	bad-chisq	1	0	79733	A	G	SNP	0	365186	365186	79733	In CDS
NGCD01000020.1	MNFGEKDL_00075	78300	79850	NA	putative protein	78300	1550	79850	NGCD01000020.1_79779_G_A	0.0256	0.323	1	-0.000133	3.56	6.15e-06	bad-chisq	1	0	79779	G	A	SNP	0	365186	365186	79779	In CDS
NGCD01000020.1	MNFGEKDL_00076	80076	81083	NA	hypothetical protein	80076	1007	81083	NGCD01000020.1_80126_G_A	0.0256	0.323	1	-0.000133	3.56	6.15e-06	bad-chisq	1	0	80126	G	A	SNP	0	365186	365186	80126	In CDS
NGCD01000020.1	MNFGEKDL_00076	80076	81083	NA	hypothetical protein	80076	1007	81083	NGCD01000020.1_80141_A_C	0.0256	0.323	1	-0.000133	3.56	6.15e-06	bad-chisq	1	0	80141	A	C	SNP	0	365186	365186	80141	In CDS
NGCD01000020.1	MNFGEKDL_00076	80076	81083	NA	hypothetical protein	80076	1007	81083	NGCD01000020.1_80144_G_A	0.0256	0.323	1	-0.000133	3.56	6.15e-06	bad-chisq	1	0	80144	G	A	SNP	0	365186	365186	80144	In CDS
NGCD01000020.1	MNFGEKDL_00076	80076	81083	NA	hypothetical protein	80076	1007	81083	NGCD01000020.1_80165_T_C	0.0256	0.323	1	-0.000133	3.56	6.15e-06	bad-chisq	1	0	80165	T	C	SNP	0	365186	365186	80165	In CDS
NGCD01000020.1	MNFGEKDL_00076	80076	81083	NA	hypothetical protein	80076	1007	81083	NGCD01000020.1_80168_A_T	0.0256	0.323	1	-0.000133	3.56	6.15e-06	bad-chisq	1	0	80168	A	T	SNP	0	365186	365186	80168	In CDS
NGCD01000020.1	MNFGEKDL_00076	80076	81083	NA	hypothetical protein	80076	1007	81083	NGCD01000020.1_80231_C_T	0.0256	0.323	1	-0.000133	3.56	6.15e-06	bad-chisq	1	0	80231	C	T	SNP	0	365186	365186	80231	In CDS
NGCD01000020.1	MNFGEKDL_00076	80076	81083	NA	hypothetical protein	80076	1007	81083	NGCD01000020.1_80249_G_A	0.0256	0.323	1	-0.000133	3.56	6.15e-06	bad-chisq	1	0	80249	G	A	SNP	0	365186	365186	80249	In CDS
NGCD01000020.1	MNFGEKDL_00076	80076	81083	NA	hypothetical protein	80076	1007	81083	NGCD01000020.1_80339_T_C	0.0256	0.323	1	-0.000133	3.56	6.15e-06	bad-chisq	1	0	80339	T	C	SNP	0	365186	365186	80339	In CDS
NGCD01000020.1	MNFGEKDL_00076	80076	81083	NA	hypothetical protein	80076	1007	81083	NGCD01000020.1_80453_T_A	0.0256	0.323	1	-0.000133	3.56	6.15e-06	bad-chisq	1	0	80453	T	A	SNP	0	365186	365186	80453	In CDS
NGCD01000020.1	MNFGEKDL_00076	80076	81083	NA	hypothetical protein	80076	1007	81083	NGCD01000020.1_80831_T_C	0.0256	0.323	1	-0.000133	3.56	6.15e-06	bad-chisq	1	0	80831	T	C	SNP	0	365186	365186	80831	In CDS
NGCD01000020.1	MNFGEKDL_00076	80076	81083	NA	hypothetical protein	80076	1007	81083	NGCD01000020.1_80843_T_C	0.0256	0.323	1	-0.000133	3.56	6.15e-06	bad-chisq	1	0	80843	T	C	SNP	0	365186	365186	80843	In CDS
NGCD01000020.1	MNFGEKDL_00076	80076	81083	NA	hypothetical protein	80076	1007	81083	NGCD01000020.1_80885_T_G	0.0256	0.323	1	-0.000133	3.56	6.15e-06	bad-chisq	1	0	80885	T	G	SNP	0	365186	365186	80885	In CDS
NGCD01000020.1	MNFGEKDL_00076	80076	81083	NA	hypothetical protein	80076	1007	81083	NGCD01000020.1_80924_G_A	0.0256	0.323	1	-0.000133	3.56	6.15e-06	bad-chisq	1	0	80924	G	A	SNP	0	365186	365186	80924	In CDS
NGCD01000020.1	MNFGEKDL_00076	80076	81083	NA	hypothetical protein	80076	1007	81083	NGCD01000020.1_80963_G_A	0.0256	0.323	1	-0.000133	3.56	6.15e-06	bad-chisq	1	0	80963	G	A	SNP	0	365186	365186	80963	In CDS
NGCD01000020.1	MNFGEKDL_00076	80076	81083	NA	hypothetical protein	80076	1007	81083	NGCD01000020.1_80966_T_C	0.0256	0.323	1	-0.000133	3.56	6.15e-06	bad-chisq	1	0	80966	T	C	SNP	0	365186	365186	80966	In CDS
NGCD01000020.1	MNFGEKDL_00076	80076	81083	NA	hypothetical protein	80076	1007	81083	NGCD01000020.1_81074_G_T	0.0256	0.323	1	-0.000133	3.56	6.15e-06	bad-chisq	1	0	81074	G	T	SNP	0	365186	365186	81074	In CDS
NGCD01000020.1	MNFGEKDL_00077	81457	83337	mnmG	tRNA uridine 5-carboxymethylaminomethyl modification enzyme MnmG	81457	1880	83337	NGCD01000020.1_81481_G_A	0.0256	0.323	1	-0.000133	3.56	6.15e-06	bad-chisq	1	0	81481	G	A	SNP	0	365186	365186	81481	In CDS
NGCD01000020.1	MNFGEKDL_00077	81457	83337	mnmG	tRNA uridine 5-carboxymethylaminomethyl modification enzyme MnmG	81457	1880	83337	NGCD01000020.1_81484_T_C	0.0256	0.323	1	-0.000133	3.56	6.15e-06	bad-chisq	1	0	81484	T	C	SNP	0	365186	365186	81484	In CDS
NGCD01000020.1	MNFGEKDL_00077	81457	83337	mnmG	tRNA uridine 5-carboxymethylaminomethyl modification enzyme MnmG	81457	1880	83337	NGCD01000020.1_81505_G_A	0.0256	0.323	1	-0.000133	3.56	6.15e-06	bad-chisq	1	0	81505	G	A	SNP	0	365186	365186	81505	In CDS
NGCD01000020.1	MNFGEKDL_00077	81457	83337	mnmG	tRNA uridine 5-carboxymethylaminomethyl modification enzyme MnmG	81457	1880	83337	NGCD01000020.1_81508_T_C	0.0256	0.323	1	-0.000133	3.56	6.15e-06	bad-chisq	1	0	81508	T	C	SNP	0	365186	365186	81508	In CDS
NGCD01000020.1	MNFGEKDL_00077	81457	83337	mnmG	tRNA uridine 5-carboxymethylaminomethyl modification enzyme MnmG	81457	1880	83337	NGCD01000020.1_81523_C_T	0.0256	0.323	1	-0.000133	3.56	6.15e-06	bad-chisq	1	0	81523	C	T	SNP	0	365186	365186	81523	In CDS
NGCD01000020.1	MNFGEKDL_00077	81457	83337	mnmG	tRNA uridine 5-carboxymethylaminomethyl modification enzyme MnmG	81457	1880	83337	NGCD01000020.1_81541_G_A	0.0256	0.323	1	-0.000133	3.56	6.15e-06	bad-chisq	1	0	81541	G	A	SNP	0	365186	365186	81541	In CDS
NGCD01000020.1	MNFGEKDL_00077	81457	83337	mnmG	tRNA uridine 5-carboxymethylaminomethyl modification enzyme MnmG	81457	1880	83337	NGCD01000020.1_81628_G_A	0.0256	0.323	1	-0.000133	3.56	6.15e-06	bad-chisq	1	0	81628	G	A	SNP	0	365186	365186	81628	In CDS
NGCD01000020.1	MNFGEKDL_00077	81457	83337	mnmG	tRNA uridine 5-carboxymethylaminomethyl modification enzyme MnmG	81457	1880	83337	NGCD01000020.1_81643_A_G	0.0256	0.323	1	-0.000133	3.56	6.15e-06	bad-chisq	1	0	81643	A	G	SNP	0	365186	365186	81643	In CDS
NGCD01000020.1	MNFGEKDL_00077	81457	83337	mnmG	tRNA uridine 5-carboxymethylaminomethyl modification enzyme MnmG	81457	1880	83337	NGCD01000020.1_81694_G_A	0.0256	0.323	1	-0.000133	3.56	6.15e-06	bad-chisq	1	0	81694	G	A	SNP	0	365186	365186	81694	In CDS
NGCD01000020.1	MNFGEKDL_00077	81457	83337	mnmG	tRNA uridine 5-carboxymethylaminomethyl modification enzyme MnmG	81457	1880	83337	NGCD01000020.1_81748_T_A	0.0256	0.323	1	-0.000133	3.56	6.15e-06	bad-chisq	1	0	81748	T	A	SNP	0	365186	365186	81748	In CDS
NGCD01000020.1	MNFGEKDL_00077	81457	83337	mnmG	tRNA uridine 5-carboxymethylaminomethyl modification enzyme MnmG	81457	1880	83337	NGCD01000020.1_81754_G_A	0.0256	0.323	1	-0.000133	3.56	6.15e-06	bad-chisq	1	0	81754	G	A	SNP	0	365186	365186	81754	In CDS
NGCD01000020.1	MNFGEKDL_00077	81457	83337	mnmG	tRNA uridine 5-carboxymethylaminomethyl modification enzyme MnmG	81457	1880	83337	NGCD01000020.1_81765_C_T	0.0256	0.323	1	-0.000133	3.56	6.15e-06	bad-chisq	1	0	81765	C	T	SNP	0	365186	365186	81765	In CDS
NGCD01000020.1	MNFGEKDL_00077	81457	83337	mnmG	tRNA uridine 5-carboxymethylaminomethyl modification enzyme MnmG	81457	1880	83337	NGCD01000020.1_81793_G_A	0.0256	0.323	1	-0.000133	3.56	6.15e-06	bad-chisq	1	0	81793	G	A	SNP	0	365186	365186	81793	In CDS
NGCD01000020.1	MNFGEKDL_00077	81457	83337	mnmG	tRNA uridine 5-carboxymethylaminomethyl modification enzyme MnmG	81457	1880	83337	NGCD01000020.1_81796_C_T	0.0256	0.323	1	-0.000133	3.56	6.15e-06	bad-chisq	1	0	81796	C	T	SNP	0	365186	365186	81796	In CDS
NGCD01000020.1	MNFGEKDL_00077	81457	83337	mnmG	tRNA uridine 5-carboxymethylaminomethyl modification enzyme MnmG	81457	1880	83337	NGCD01000020.1_81868_A_C	0.0256	0.323	1	-0.000133	3.56	6.15e-06	bad-chisq	1	0	81868	A	C	SNP	0	365186	365186	81868	In CDS
NGCD01000020.1	MNFGEKDL_00077	81457	83337	mnmG	tRNA uridine 5-carboxymethylaminomethyl modification enzyme MnmG	81457	1880	83337	NGCD01000020.1_81934_T_C	0.0256	0.323	1	-0.000133	3.56	6.15e-06	bad-chisq	1	0	81934	T	C	SNP	0	365186	365186	81934	In CDS
NGCD01000020.1	MNFGEKDL_00077	81457	83337	mnmG	tRNA uridine 5-carboxymethylaminomethyl modification enzyme MnmG	81457	1880	83337	NGCD01000020.1_81955_A_T	0.0256	0.323	1	-0.000133	3.56	6.15e-06	bad-chisq	1	0	81955	A	T	SNP	0	365186	365186	81955	In CDS
NGCD01000020.1	MNFGEKDL_00077	81457	83337	mnmG	tRNA uridine 5-carboxymethylaminomethyl modification enzyme MnmG	81457	1880	83337	NGCD01000020.1_81982_G_A	0.0256	0.323	1	-0.000133	3.56	6.15e-06	bad-chisq	1	0	81982	G	A	SNP	0	365186	365186	81982	In CDS
NGCD01000020.1	MNFGEKDL_00077	81457	83337	mnmG	tRNA uridine 5-carboxymethylaminomethyl modification enzyme MnmG	81457	1880	83337	NGCD01000020.1_82021_T_C	0.0256	0.323	1	-0.000133	3.56	6.15e-06	bad-chisq	1	0	82021	T	C	SNP	0	365186	365186	82021	In CDS
NGCD01000020.1	MNFGEKDL_00077	81457	83337	mnmG	tRNA uridine 5-carboxymethylaminomethyl modification enzyme MnmG	81457	1880	83337	NGCD01000020.1_82048_G_A	0.0256	0.323	1	-0.000133	3.56	6.15e-06	bad-chisq	1	0	82048	G	A	SNP	0	365186	365186	82048	In CDS
NGCD01000020.1	MNFGEKDL_00077	81457	83337	mnmG	tRNA uridine 5-carboxymethylaminomethyl modification enzyme MnmG	81457	1880	83337	NGCD01000020.1_82075_G_A	0.0256	0.323	1	-0.000133	3.56	6.15e-06	bad-chisq	1	0	82075	G	A	SNP	0	365186	365186	82075	In CDS
NGCD01000020.1	MNFGEKDL_00077	81457	83337	mnmG	tRNA uridine 5-carboxymethylaminomethyl modification enzyme MnmG	81457	1880	83337	NGCD01000020.1_82099_C_T	0.0256	0.323	1	-0.000133	3.56	6.15e-06	bad-chisq	1	0	82099	C	T	SNP	0	365186	365186	82099	In CDS
NGCD01000020.1	MNFGEKDL_00077	81457	83337	mnmG	tRNA uridine 5-carboxymethylaminomethyl modification enzyme MnmG	81457	1880	83337	NGCD01000020.1_82101_A_G	0.0256	0.323	1	-0.000133	3.56	6.15e-06	bad-chisq	1	0	82101	A	G	SNP	0	365186	365186	82101	In CDS
NGCD01000020.1	MNFGEKDL_00077	81457	83337	mnmG	tRNA uridine 5-carboxymethylaminomethyl modification enzyme MnmG	81457	1880	83337	NGCD01000020.1_82111_G_A	0.0256	0.323	1	-0.000133	3.56	6.15e-06	bad-chisq	1	0	82111	G	A	SNP	0	365186	365186	82111	In CDS
NGCD01000020.1	MNFGEKDL_00077	81457	83337	mnmG	tRNA uridine 5-carboxymethylaminomethyl modification enzyme MnmG	81457	1880	83337	NGCD01000020.1_82138_T_C	0.0256	0.323	1	-0.000133	3.56	6.15e-06	bad-chisq	1	0	82138	T	C	SNP	0	365186	365186	82138	In CDS
NGCD01000020.1	MNFGEKDL_00077	81457	83337	mnmG	tRNA uridine 5-carboxymethylaminomethyl modification enzyme MnmG	81457	1880	83337	NGCD01000020.1_82207_G_A	0.0256	0.323	1	-0.000133	3.56	6.15e-06	bad-chisq	1	0	82207	G	A	SNP	0	365186	365186	82207	In CDS
NGCD01000020.1	MNFGEKDL_00077	81457	83337	mnmG	tRNA uridine 5-carboxymethylaminomethyl modification enzyme MnmG	81457	1880	83337	NGCD01000020.1_82288_C_G	0.0256	0.323	1	-0.000133	3.56	6.15e-06	bad-chisq	1	0	82288	C	G	SNP	0	365186	365186	82288	In CDS
NGCD01000020.1	MNFGEKDL_00077	81457	83337	mnmG	tRNA uridine 5-carboxymethylaminomethyl modification enzyme MnmG	81457	1880	83337	NGCD01000020.1_82291_G_A	0.0256	0.323	1	-0.000133	3.56	6.15e-06	bad-chisq	1	0	82291	G	A	SNP	0	365186	365186	82291	In CDS
NGCD01000020.1	MNFGEKDL_00077	81457	83337	mnmG	tRNA uridine 5-carboxymethylaminomethyl modification enzyme MnmG	81457	1880	83337	NGCD01000020.1_82300_G_A	0.0256	0.323	1	-0.000133	3.56	6.15e-06	bad-chisq	1	0	82300	G	A	SNP	0	365186	365186	82300	In CDS
NGCD01000020.1	MNFGEKDL_00077	81457	83337	mnmG	tRNA uridine 5-carboxymethylaminomethyl modification enzyme MnmG	81457	1880	83337	NGCD01000020.1_82336_G_A	0.0256	0.323	1	-0.000133	3.56	6.15e-06	bad-chisq	1	0	82336	G	A	SNP	0	365186	365186	82336	In CDS
NGCD01000020.1	MNFGEKDL_00077	81457	83337	mnmG	tRNA uridine 5-carboxymethylaminomethyl modification enzyme MnmG	81457	1880	83337	NGCD01000020.1_82339_A_G	0.0256	0.323	1	-0.000133	3.56	6.15e-06	bad-chisq	1	0	82339	A	G	SNP	0	365186	365186	82339	In CDS
NGCD01000020.1	MNFGEKDL_00077	81457	83337	mnmG	tRNA uridine 5-carboxymethylaminomethyl modification enzyme MnmG	81457	1880	83337	NGCD01000020.1_82366_G_A	0.0256	0.323	1	-0.000133	3.56	6.15e-06	bad-chisq	1	0	82366	G	A	SNP	0	365186	365186	82366	In CDS
NGCD01000020.1	MNFGEKDL_00077	81457	83337	mnmG	tRNA uridine 5-carboxymethylaminomethyl modification enzyme MnmG	81457	1880	83337	NGCD01000020.1_82384_A_G	0.0256	0.323	1	-0.000133	3.56	6.15e-06	bad-chisq	1	0	82384	A	G	SNP	0	365186	365186	82384	In CDS
NGCD01000020.1	MNFGEKDL_00077	81457	83337	mnmG	tRNA uridine 5-carboxymethylaminomethyl modification enzyme MnmG	81457	1880	83337	NGCD01000020.1_82387_T_C	0.0256	0.323	1	-0.000133	3.56	6.15e-06	bad-chisq	1	0	82387	T	C	SNP	0	365186	365186	82387	In CDS
NGCD01000020.1	MNFGEKDL_00077	81457	83337	mnmG	tRNA uridine 5-carboxymethylaminomethyl modification enzyme MnmG	81457	1880	83337	NGCD01000020.1_82396_A_G	0.0256	0.323	1	-0.000133	3.56	6.15e-06	bad-chisq	1	0	82396	A	G	SNP	0	365186	365186	82396	In CDS
NGCD01000020.1	MNFGEKDL_00077	81457	83337	mnmG	tRNA uridine 5-carboxymethylaminomethyl modification enzyme MnmG	81457	1880	83337	NGCD01000020.1_82408_G_A	0.0256	0.323	1	-0.000133	3.56	6.15e-06	bad-chisq	1	0	82408	G	A	SNP	0	365186	365186	82408	In CDS
NGCD01000020.1	MNFGEKDL_00077	81457	83337	mnmG	tRNA uridine 5-carboxymethylaminomethyl modification enzyme MnmG	81457	1880	83337	NGCD01000020.1_82444_T_C	0.0513	0.157	0.798	-0.279	1.08	0.0424	bad-chisq	1	0	82444	T	C	SNP	0	365186	365186	82444	In CDS
NGCD01000020.1	MNFGEKDL_00077	81457	83337	mnmG	tRNA uridine 5-carboxymethylaminomethyl modification enzyme MnmG	81457	1880	83337	NGCD01000020.1_82483_A_G	0.0256	0.323	1	-0.000133	3.56	6.15e-06	bad-chisq	1	0	82483	A	G	SNP	0	365186	365186	82483	In CDS
NGCD01000020.1	MNFGEKDL_00077	81457	83337	mnmG	tRNA uridine 5-carboxymethylaminomethyl modification enzyme MnmG	81457	1880	83337	NGCD01000020.1_82489_C_T	0.0256	0.323	1	-0.000133	3.56	6.15e-06	bad-chisq	1	0	82489	C	T	SNP	0	365186	365186	82489	In CDS
NGCD01000020.1	MNFGEKDL_00077	81457	83337	mnmG	tRNA uridine 5-carboxymethylaminomethyl modification enzyme MnmG	81457	1880	83337	NGCD01000020.1_82507_A_G	0.0256	0.323	1	-0.000133	3.56	6.15e-06	bad-chisq	1	0	82507	A	G	SNP	0	365186	365186	82507	In CDS
NGCD01000020.1	MNFGEKDL_00077	81457	83337	mnmG	tRNA uridine 5-carboxymethylaminomethyl modification enzyme MnmG	81457	1880	83337	NGCD01000020.1_82516_C_T	0.0256	0.323	1	-0.000133	3.56	6.15e-06	bad-chisq	1	0	82516	C	T	SNP	0	365186	365186	82516	In CDS
NGCD01000020.1	MNFGEKDL_00077	81457	83337	mnmG	tRNA uridine 5-carboxymethylaminomethyl modification enzyme MnmG	81457	1880	83337	NGCD01000020.1_82525_A_C	0.0256	0.323	1	-0.000133	3.56	6.15e-06	bad-chisq	1	0	82525	A	C	SNP	0	365186	365186	82525	In CDS
NGCD01000020.1	MNFGEKDL_00077	81457	83337	mnmG	tRNA uridine 5-carboxymethylaminomethyl modification enzyme MnmG	81457	1880	83337	NGCD01000020.1_82528_T_C	0.0256	0.323	1	-0.000133	3.56	6.15e-06	bad-chisq	1	0	82528	T	C	SNP	0	365186	365186	82528	In CDS
NGCD01000020.1	MNFGEKDL_00077	81457	83337	mnmG	tRNA uridine 5-carboxymethylaminomethyl modification enzyme MnmG	81457	1880	83337	NGCD01000020.1_82540_A_C	0.0256	0.323	1	-0.000133	3.56	6.15e-06	bad-chisq	1	0	82540	A	C	SNP	0	365186	365186	82540	In CDS
NGCD01000020.1	MNFGEKDL_00077	81457	83337	mnmG	tRNA uridine 5-carboxymethylaminomethyl modification enzyme MnmG	81457	1880	83337	NGCD01000020.1_82543_G_A	0.0256	0.323	1	-0.000133	3.56	6.15e-06	bad-chisq	1	0	82543	G	A	SNP	0	365186	365186	82543	In CDS
NGCD01000020.1	MNFGEKDL_00077	81457	83337	mnmG	tRNA uridine 5-carboxymethylaminomethyl modification enzyme MnmG	81457	1880	83337	NGCD01000020.1_82558_G_A	0.0256	0.323	1	-0.000133	3.56	6.15e-06	bad-chisq	1	0	82558	G	A	SNP	0	365186	365186	82558	In CDS
NGCD01000020.1	MNFGEKDL_00077	81457	83337	mnmG	tRNA uridine 5-carboxymethylaminomethyl modification enzyme MnmG	81457	1880	83337	NGCD01000020.1_82570_A_G	0.0256	0.323	1	-0.000133	3.56	6.15e-06	bad-chisq	1	0	82570	A	G	SNP	0	365186	365186	82570	In CDS
NGCD01000020.1	MNFGEKDL_00077	81457	83337	mnmG	tRNA uridine 5-carboxymethylaminomethyl modification enzyme MnmG	81457	1880	83337	NGCD01000020.1_82579_A_G	0.0256	0.323	1	-0.000133	3.56	6.15e-06	bad-chisq	1	0	82579	A	G	SNP	0	365186	365186	82579	In CDS
NGCD01000020.1	MNFGEKDL_00077	81457	83337	mnmG	tRNA uridine 5-carboxymethylaminomethyl modification enzyme MnmG	81457	1880	83337	NGCD01000020.1_82594_A_G	0.0256	0.323	1	-0.000133	3.56	6.15e-06	bad-chisq	1	0	82594	A	G	SNP	0	365186	365186	82594	In CDS
NGCD01000020.1	MNFGEKDL_00077	81457	83337	mnmG	tRNA uridine 5-carboxymethylaminomethyl modification enzyme MnmG	81457	1880	83337	NGCD01000020.1_82597_C_T	0.0256	0.323	1	-0.000133	3.56	6.15e-06	bad-chisq	1	0	82597	C	T	SNP	0	365186	365186	82597	In CDS
NGCD01000020.1	MNFGEKDL_00077	81457	83337	mnmG	tRNA uridine 5-carboxymethylaminomethyl modification enzyme MnmG	81457	1880	83337	NGCD01000020.1_82630_G_A	0.0256	0.323	1	-0.000133	3.56	6.15e-06	bad-chisq	1	0	82630	G	A	SNP	0	365186	365186	82630	In CDS
NGCD01000020.1	MNFGEKDL_00077	81457	83337	mnmG	tRNA uridine 5-carboxymethylaminomethyl modification enzyme MnmG	81457	1880	83337	NGCD01000020.1_82644_C_G	0.0769	0.0789	0.997	-0.000475	0.135	0.000579	bad-chisq	1	0	82644	C	G	SNP	0	365186	365186	82644	In CDS
NGCD01000020.1	MNFGEKDL_00077	81457	83337	mnmG	tRNA uridine 5-carboxymethylaminomethyl modification enzyme MnmG	81457	1880	83337	NGCD01000020.1_82669_T_C	0.0256	0.323	1	-0.000133	3.56	6.15e-06	bad-chisq	1	0	82669	T	C	SNP	0	365186	365186	82669	In CDS
NGCD01000020.1	MNFGEKDL_00077	81457	83337	mnmG	tRNA uridine 5-carboxymethylaminomethyl modification enzyme MnmG	81457	1880	83337	NGCD01000020.1_82681_C_T	0.0256	0.323	1	-0.000133	3.56	6.15e-06	bad-chisq	1	0	82681	C	T	SNP	0	365186	365186	82681	In CDS
NGCD01000020.1	MNFGEKDL_00077	81457	83337	mnmG	tRNA uridine 5-carboxymethylaminomethyl modification enzyme MnmG	81457	1880	83337	NGCD01000020.1_82687_C_T	0.0256	0.323	1	-0.000133	3.56	6.15e-06	bad-chisq	1	0	82687	C	T	SNP	0	365186	365186	82687	In CDS
NGCD01000020.1	MNFGEKDL_00077	81457	83337	mnmG	tRNA uridine 5-carboxymethylaminomethyl modification enzyme MnmG	81457	1880	83337	NGCD01000020.1_82732_C_T	0.0256	0.323	1	-0.000133	3.56	6.15e-06	bad-chisq	1	0	82732	C	T	SNP	0	365186	365186	82732	In CDS
NGCD01000020.1	MNFGEKDL_00077	81457	83337	mnmG	tRNA uridine 5-carboxymethylaminomethyl modification enzyme MnmG	81457	1880	83337	NGCD01000020.1_82741_A_G	0.0256	0.323	1	-0.000133	3.56	6.15e-06	bad-chisq	1	0	82741	A	G	SNP	0	365186	365186	82741	In CDS
NGCD01000020.1	MNFGEKDL_00077	81457	83337	mnmG	tRNA uridine 5-carboxymethylaminomethyl modification enzyme MnmG	81457	1880	83337	NGCD01000020.1_82896_A_C	0.0256	0.323	1	-0.000133	3.56	6.15e-06	bad-chisq	1	0	82896	A	C	SNP	0	365186	365186	82896	In CDS
NGCD01000020.1	MNFGEKDL_00077	81457	83337	mnmG	tRNA uridine 5-carboxymethylaminomethyl modification enzyme MnmG	81457	1880	83337	NGCD01000020.1_83167_A_T	0.0256	0.323	0.895	-0.156	1.17	0.0219	bad-chisq	1	0	83167	A	T	SNP	0	365186	365186	83167	In CDS
NGCD01000020.1	MNFGEKDL_00079	83955	84860	prmA	Ribosomal protein L11 methyltransferase	83955	905	84860	NGCD01000020.1_84248_C_T	0.0256	0.323	0.998	-0.000406	0.158	0.000423	bad-chisq	1	0	84248	C	T	SNP	0	365186	365186	84248	In CDS
NGCD01000020.1	MNFGEKDL_00079	83955	84860	prmA	Ribosomal protein L11 methyltransferase	83955	905	84860	NGCD01000020.1_84413_G_T	0.0256	0.323	1	-0.000133	3.56	6.15e-06	bad-chisq	1	0	84413	G	T	SNP	0	365186	365186	84413	In CDS
NGCD01000020.1	MNFGEKDL_00079	83955	84860	prmA	Ribosomal protein L11 methyltransferase	83955	905	84860	NGCD01000020.1_84482_C_A	0.0256	0.323	1	-0.000133	3.56	6.15e-06	bad-chisq	1	0	84482	C	A	SNP	0	365186	365186	84482	In CDS
NGCD01000020.1	MNFGEKDL_00079	83955	84860	prmA	Ribosomal protein L11 methyltransferase	83955	905	84860	NGCD01000020.1_84500_T_A	0.0256	0.323	1	-0.000133	3.56	6.15e-06	bad-chisq	1	0	84500	T	A	SNP	0	365186	365186	84500	In CDS
NGCD01000020.1	MNFGEKDL_00079	83955	84860	prmA	Ribosomal protein L11 methyltransferase	83955	905	84860	NGCD01000020.1_84548_G_A	0.0256	0.323	1	-0.000133	3.56	6.15e-06	bad-chisq	1	0	84548	G	A	SNP	0	365186	365186	84548	In CDS
NGCD01000020.1	MNFGEKDL_00079	83955	84860	prmA	Ribosomal protein L11 methyltransferase	83955	905	84860	NGCD01000020.1_84566_T_C	0.0256	0.323	1	-0.000133	3.56	6.15e-06	bad-chisq	1	0	84566	T	C	SNP	0	365186	365186	84566	In CDS
NGCD01000020.1	MNFGEKDL_00079	83955	84860	prmA	Ribosomal protein L11 methyltransferase	83955	905	84860	NGCD01000020.1_84656_T_C	0.0256	0.323	1	-0.000133	3.56	6.15e-06	bad-chisq	1	0	84656	T	C	SNP	0	365186	365186	84656	In CDS
NGCD01000020.1	MNFGEKDL_00080	84873	85718	NA	hypothetical protein	84873	845	85718	NGCD01000020.1_84905_T_C	0.0256	0.323	1	-0.000133	3.56	6.15e-06	bad-chisq	1	0	84905	T	C	SNP	0	365186	365186	84905	In CDS
NGCD01000020.1	MNFGEKDL_00080	84873	85718	NA	hypothetical protein	84873	845	85718	NGCD01000020.1_84944_C_T	0.0256	0.323	1	-0.000133	3.56	6.15e-06	bad-chisq	1	0	84944	C	T	SNP	0	365186	365186	84944	In CDS
NGCD01000020.1	MNFGEKDL_00080	84873	85718	NA	hypothetical protein	84873	845	85718	NGCD01000020.1_84993_C_T	0.0256	0.323	1	-0.000133	3.56	6.15e-06	bad-chisq	1	0	84993	C	T	SNP	0	365186	365186	84993	In CDS
NGCD01000020.1	MNFGEKDL_00080	84873	85718	NA	hypothetical protein	84873	845	85718	NGCD01000020.1_85092_T_C	0.0256	0.323	1	-0.000133	3.56	6.15e-06	bad-chisq	1	0	85092	T	C	SNP	0	365186	365186	85092	In CDS
NGCD01000020.1	MNFGEKDL_00080	84873	85718	NA	hypothetical protein	84873	845	85718	NGCD01000020.1_85145_C_T	0.0256	0.323	1	-0.000133	3.56	6.15e-06	bad-chisq	1	0	85145	C	T	SNP	0	365186	365186	85145	In CDS
NGCD01000020.1	MNFGEKDL_00080	84873	85718	NA	hypothetical protein	84873	845	85718	NGCD01000020.1_85214_A_G	0.0256	0.323	1	-0.000133	3.56	6.15e-06	bad-chisq	1	0	85214	A	G	SNP	0	365186	365186	85214	In CDS
NGCD01000020.1	MNFGEKDL_00080	84873	85718	NA	hypothetical protein	84873	845	85718	NGCD01000020.1_85235_A_C	0.0256	0.323	1	-0.000133	3.56	6.15e-06	bad-chisq	1	0	85235	A	C	SNP	0	365186	365186	85235	In CDS
NGCD01000020.1	MNFGEKDL_00080	84873	85718	NA	hypothetical protein	84873	845	85718	NGCD01000020.1_85257_C_T	0.0256	0.323	1	-0.000133	3.56	6.15e-06	bad-chisq	1	0	85257	C	T	SNP	0	365186	365186	85257	In CDS
NGCD01000020.1	MNFGEKDL_00080	84873	85718	NA	hypothetical protein	84873	845	85718	NGCD01000020.1_85259_T_G	0.0256	0.323	1	-0.000133	3.56	6.15e-06	bad-chisq	1	0	85259	T	G	SNP	0	365186	365186	85259	In CDS
NGCD01000020.1	MNFGEKDL_00080	84873	85718	NA	hypothetical protein	84873	845	85718	NGCD01000020.1_85289_T_A	0.0256	0.323	1	-0.000133	3.56	6.15e-06	bad-chisq	1	0	85289	T	A	SNP	0	365186	365186	85289	In CDS
NGCD01000020.1	MNFGEKDL_00080	84873	85718	NA	hypothetical protein	84873	845	85718	NGCD01000020.1_85304_T_C	0.0256	0.323	1	-0.000133	3.56	6.15e-06	bad-chisq	1	0	85304	T	C	SNP	0	365186	365186	85304	In CDS
NGCD01000020.1	MNFGEKDL_00080	84873	85718	NA	hypothetical protein	84873	845	85718	NGCD01000020.1_85319_T_C	0.0256	0.323	1	-0.000133	3.56	6.15e-06	bad-chisq	1	0	85319	T	C	SNP	0	365186	365186	85319	In CDS
NGCD01000020.1	MNFGEKDL_00080	84873	85718	NA	hypothetical protein	84873	845	85718	NGCD01000020.1_85406_G_A	0.0256	0.323	1	-0.000133	3.56	6.15e-06	bad-chisq	1	0	85406	G	A	SNP	0	365186	365186	85406	In CDS
NGCD01000020.1	MNFGEKDL_00080	84873	85718	NA	hypothetical protein	84873	845	85718	NGCD01000020.1_85460_C_T	0.0256	0.323	1	-0.000133	3.56	6.15e-06	bad-chisq	1	0	85460	C	T	SNP	0	365186	365186	85460	In CDS
NGCD01000020.1	MNFGEKDL_00080	84873	85718	NA	hypothetical protein	84873	845	85718	NGCD01000020.1_85466_G_A	0.0256	0.323	1	-0.000133	3.56	6.15e-06	bad-chisq	1	0	85466	G	A	SNP	0	365186	365186	85466	In CDS
NGCD01000020.1	MNFGEKDL_00080	84873	85718	NA	hypothetical protein	84873	845	85718	NGCD01000020.1_85487_C_T	0.0256	0.323	1	-0.000133	3.56	6.15e-06	bad-chisq	1	0	85487	C	T	SNP	0	365186	365186	85487	In CDS
NGCD01000020.1	MNFGEKDL_00080	84873	85718	NA	hypothetical protein	84873	845	85718	NGCD01000020.1_85529_C_T	0.0256	0.323	1	-0.000133	3.56	6.15e-06	bad-chisq	1	0	85529	C	T	SNP	0	365186	365186	85529	In CDS
NGCD01000020.1	MNFGEKDL_00080	84873	85718	NA	hypothetical protein	84873	845	85718	NGCD01000020.1_85553_A_G	0.0256	0.323	1	-0.000133	3.56	6.15e-06	bad-chisq	1	0	85553	A	G	SNP	0	365186	365186	85553	In CDS
NGCD01000020.1	MNFGEKDL_00080	84873	85718	NA	hypothetical protein	84873	845	85718	NGCD01000020.1_85579_T_G	0.0769	0.0789	1	-0.000389	1.46	4.39e-05	bad-chisq	1	0	85579	T	G	SNP	0	365186	365186	85579	In CDS
NGCD01000020.1	MNFGEKDL_00080	84873	85718	NA	hypothetical protein	84873	845	85718	NGCD01000020.1_85637_C_T	0.0256	0.323	1	-0.000133	3.56	6.15e-06	bad-chisq	1	0	85637	C	T	SNP	0	365186	365186	85637	In CDS
NGCD01000020.1	MNFGEKDL_00080	84873	85718	NA	hypothetical protein	84873	845	85718	NGCD01000020.1_85640_T_C	0.0256	0.323	1	-0.000133	3.56	6.15e-06	bad-chisq	1	0	85640	T	C	SNP	0	365186	365186	85640	In CDS
NGCD01000020.1	MNFGEKDL_00081	86095	86364	fis	DNA-binding protein Fis	86095	269	86364	NGCD01000020.1_86286_G_A	0.0256	0.323	1	-0.000133	3.56	6.15e-06	bad-chisq	1	0	86286	G	A	SNP	0	365186	365186	86286	In CDS
NGCD01000020.1	MNFGEKDL_00082	86387	88024	purH	Bifunctional purine biosynthesis protein PurH	86387	1637	88024	NGCD01000020.1_86647_C_T	0.0256	0.323	1	-0.000133	3.56	6.15e-06	bad-chisq	1	0	86647	C	T	SNP	0	365186	365186	86647	In CDS
NGCD01000020.1	MNFGEKDL_00082	86387	88024	purH	Bifunctional purine biosynthesis protein PurH	86387	1637	88024	NGCD01000020.1_86686_T_C	0.0256	0.323	1	-0.000133	3.56	6.15e-06	bad-chisq	1	0	86686	T	C	SNP	0	365186	365186	86686	In CDS
NGCD01000020.1	MNFGEKDL_00082	86387	88024	purH	Bifunctional purine biosynthesis protein PurH	86387	1637	88024	NGCD01000020.1_86765_A_G	0.0256	0.323	1	-0.000133	3.56	6.15e-06	bad-chisq	1	0	86765	A	G	SNP	0	365186	365186	86765	In CDS
NGCD01000020.1	MNFGEKDL_00082	86387	88024	purH	Bifunctional purine biosynthesis protein PurH	86387	1637	88024	NGCD01000020.1_86770_T_C	0.0256	0.323	1	-0.000133	3.56	6.15e-06	bad-chisq	1	0	86770	T	C	SNP	0	365186	365186	86770	In CDS
NGCD01000020.1	MNFGEKDL_00082	86387	88024	purH	Bifunctional purine biosynthesis protein PurH	86387	1637	88024	NGCD01000020.1_86815_C_T	0.0256	0.323	1	-0.000133	3.56	6.15e-06	bad-chisq	1	0	86815	C	T	SNP	0	365186	365186	86815	In CDS
NGCD01000020.1	MNFGEKDL_00082	86387	88024	purH	Bifunctional purine biosynthesis protein PurH	86387	1637	88024	NGCD01000020.1_86947_G_A	0.0256	0.323	1	-0.000133	3.56	6.15e-06	bad-chisq	1	0	86947	G	A	SNP	0	365186	365186	86947	In CDS
NGCD01000020.1	MNFGEKDL_00082	86387	88024	purH	Bifunctional purine biosynthesis protein PurH	86387	1637	88024	NGCD01000020.1_87032_C_A	0.0256	0.323	1	-0.000133	3.56	6.15e-06	bad-chisq	1	0	87032	C	A	SNP	0	365186	365186	87032	In CDS
NGCD01000020.1	MNFGEKDL_00082	86387	88024	purH	Bifunctional purine biosynthesis protein PurH	86387	1637	88024	NGCD01000020.1_87286_T_C	0.0256	0.323	1	-0.000133	3.56	6.15e-06	bad-chisq	1	0	87286	T	C	SNP	0	365186	365186	87286	In CDS
NGCD01000020.1	MNFGEKDL_00082	86387	88024	purH	Bifunctional purine biosynthesis protein PurH	86387	1637	88024	NGCD01000020.1_87352_A_G	0.0256	0.323	1	-0.000133	3.56	6.15e-06	bad-chisq	1	0	87352	A	G	SNP	0	365186	365186	87352	In CDS
NGCD01000020.1	MNFGEKDL_00082	86387	88024	purH	Bifunctional purine biosynthesis protein PurH	86387	1637	88024	NGCD01000020.1_87358_T_C	0.0256	0.323	1	-0.000133	3.56	6.15e-06	bad-chisq	1	0	87358	T	C	SNP	0	365186	365186	87358	In CDS
NGCD01000020.1	MNFGEKDL_00082	86387	88024	purH	Bifunctional purine biosynthesis protein PurH	86387	1637	88024	NGCD01000020.1_87406_C_T	0.0256	0.323	1	-0.000133	3.56	6.15e-06	bad-chisq	1	0	87406	C	T	SNP	0	365186	365186	87406	In CDS
NGCD01000020.1	MNFGEKDL_00082	86387	88024	purH	Bifunctional purine biosynthesis protein PurH	86387	1637	88024	NGCD01000020.1_87433_G_A	0.0256	0.323	1	-0.000133	3.56	6.15e-06	bad-chisq	1	0	87433	G	A	SNP	0	365186	365186	87433	In CDS
NGCD01000020.1	MNFGEKDL_00082	86387	88024	purH	Bifunctional purine biosynthesis protein PurH	86387	1637	88024	NGCD01000020.1_87451_A_G	0.0256	0.323	1	-0.000133	3.56	6.15e-06	bad-chisq	1	0	87451	A	G	SNP	0	365186	365186	87451	In CDS
NGCD01000020.1	MNFGEKDL_00082	86387	88024	purH	Bifunctional purine biosynthesis protein PurH	86387	1637	88024	NGCD01000020.1_87464_T_A	0.0256	0.323	1	-0.000133	3.56	6.15e-06	bad-chisq	1	0	87464	T	A	SNP	0	365186	365186	87464	In CDS
NGCD01000020.1	MNFGEKDL_00082	86387	88024	purH	Bifunctional purine biosynthesis protein PurH	86387	1637	88024	NGCD01000020.1_87496_C_T	0.0256	0.323	1	-0.000133	3.56	6.15e-06	bad-chisq	1	0	87496	C	T	SNP	0	365186	365186	87496	In CDS
NGCD01000020.1	MNFGEKDL_00082	86387	88024	purH	Bifunctional purine biosynthesis protein PurH	86387	1637	88024	NGCD01000020.1_87511_G_A	0.0256	0.323	1	-0.000133	3.56	6.15e-06	bad-chisq	1	0	87511	G	A	SNP	0	365186	365186	87511	In CDS
NGCD01000020.1	MNFGEKDL_00082	86387	88024	purH	Bifunctional purine biosynthesis protein PurH	86387	1637	88024	NGCD01000020.1_87559_G_A	0.0256	0.323	1	-0.000133	3.56	6.15e-06	bad-chisq	1	0	87559	G	A	SNP	0	365186	365186	87559	In CDS
NGCD01000020.1	MNFGEKDL_00082	86387	88024	purH	Bifunctional purine biosynthesis protein PurH	86387	1637	88024	NGCD01000020.1_87565_C_T	0.0256	0.323	1	-0.000133	3.56	6.15e-06	bad-chisq	1	0	87565	C	T	SNP	0	365186	365186	87565	In CDS
NGCD01000020.1	MNFGEKDL_00082	86387	88024	purH	Bifunctional purine biosynthesis protein PurH	86387	1637	88024	NGCD01000020.1_87652_A_G	0.0256	0.323	1	-0.000133	3.56	6.15e-06	bad-chisq	1	0	87652	A	G	SNP	0	365186	365186	87652	In CDS
NGCD01000020.1	MNFGEKDL_00082	86387	88024	purH	Bifunctional purine biosynthesis protein PurH	86387	1637	88024	NGCD01000020.1_87667_A_G	0.0256	0.323	1	-0.000133	3.56	6.15e-06	bad-chisq	1	0	87667	A	G	SNP	0	365186	365186	87667	In CDS
NGCD01000020.1	MNFGEKDL_00082	86387	88024	purH	Bifunctional purine biosynthesis protein PurH	86387	1637	88024	NGCD01000020.1_87796_A_G	0.0256	0.323	1	-0.000133	3.56	6.15e-06	bad-chisq	1	0	87796	A	G	SNP	0	365186	365186	87796	In CDS
NGCD01000020.1	MNFGEKDL_00082	86387	88024	purH	Bifunctional purine biosynthesis protein PurH	86387	1637	88024	NGCD01000020.1_87886_C_T	0.0256	0.323	1	-0.000133	3.56	6.15e-06	bad-chisq	1	0	87886	C	T	SNP	0	365186	365186	87886	In CDS
NGCD01000020.1	MNFGEKDL_00082	86387	88024	purH	Bifunctional purine biosynthesis protein PurH	86387	1637	88024	NGCD01000020.1_87949_T_C	0.0256	0.323	1	-0.000133	3.56	6.15e-06	bad-chisq	1	0	87949	T	C	SNP	0	365186	365186	87949	In CDS
NGCD01000020.1	MNFGEKDL_00083	88148	89434	purD	Phosphoribosylamine--glycine ligase	88148	1286	89434	NGCD01000020.1_88306_T_C	0.0256	0.323	1	-0.000133	3.56	6.15e-06	bad-chisq	1	0	88306	T	C	SNP	0	365186	365186	88306	In CDS
NGCD01000020.1	MNFGEKDL_00083	88148	89434	purD	Phosphoribosylamine--glycine ligase	88148	1286	89434	NGCD01000020.1_88462_G_A	0.0256	0.323	1	-0.000133	3.56	6.15e-06	bad-chisq	1	0	88462	G	A	SNP	0	365186	365186	88462	In CDS
NGCD01000020.1	MNFGEKDL_00083	88148	89434	purD	Phosphoribosylamine--glycine ligase	88148	1286	89434	NGCD01000020.1_88513_C_T	0.0256	0.323	1	-0.000133	3.56	6.15e-06	bad-chisq	1	0	88513	C	T	SNP	0	365186	365186	88513	In CDS
NGCD01000020.1	MNFGEKDL_00083	88148	89434	purD	Phosphoribosylamine--glycine ligase	88148	1286	89434	NGCD01000020.1_88546_T_A	0.0256	0.323	1	-0.000133	3.56	6.15e-06	bad-chisq	1	0	88546	T	A	SNP	0	365186	365186	88546	In CDS
NGCD01000020.1	MNFGEKDL_00083	88148	89434	purD	Phosphoribosylamine--glycine ligase	88148	1286	89434	NGCD01000020.1_88678_C_T	0.0256	0.323	1	-0.000133	3.56	6.15e-06	bad-chisq	1	0	88678	C	T	SNP	0	365186	365186	88678	In CDS
NGCD01000020.1	MNFGEKDL_00083	88148	89434	purD	Phosphoribosylamine--glycine ligase	88148	1286	89434	NGCD01000020.1_88780_C_T	0.0256	0.323	1	-0.000133	3.56	6.15e-06	bad-chisq	1	0	88780	C	T	SNP	0	365186	365186	88780	In CDS
NGCD01000020.1	MNFGEKDL_00083	88148	89434	purD	Phosphoribosylamine--glycine ligase	88148	1286	89434	NGCD01000020.1_88810_T_C	0.0256	0.323	1	-0.000133	3.56	6.15e-06	bad-chisq	1	0	88810	T	C	SNP	0	365186	365186	88810	In CDS
NGCD01000020.1	MNFGEKDL_00083	88148	89434	purD	Phosphoribosylamine--glycine ligase	88148	1286	89434	NGCD01000020.1_88813_C_T	0.0256	0.323	1	-0.000133	3.56	6.15e-06	bad-chisq	1	0	88813	C	T	SNP	0	365186	365186	88813	In CDS
NGCD01000020.1	MNFGEKDL_00083	88148	89434	purD	Phosphoribosylamine--glycine ligase	88148	1286	89434	NGCD01000020.1_88873_C_A	0.0256	0.323	1	-0.000133	3.56	6.15e-06	bad-chisq	1	0	88873	C	A	SNP	0	365186	365186	88873	In CDS
NGCD01000020.1	MNFGEKDL_00083	88148	89434	purD	Phosphoribosylamine--glycine ligase	88148	1286	89434	NGCD01000020.1_88894_C_T	0.0256	0.323	1	-0.000133	3.56	6.15e-06	bad-chisq	1	0	88894	C	T	SNP	0	365186	365186	88894	In CDS
NGCD01000020.1	MNFGEKDL_00083	88148	89434	purD	Phosphoribosylamine--glycine ligase	88148	1286	89434	NGCD01000020.1_88909_A_G	0.0256	0.323	1	-0.000133	3.56	6.15e-06	bad-chisq	1	0	88909	A	G	SNP	0	365186	365186	88909	In CDS
NGCD01000020.1	MNFGEKDL_00083	88148	89434	purD	Phosphoribosylamine--glycine ligase	88148	1286	89434	NGCD01000020.1_88963_C_T	0.0256	0.323	1	-0.000133	3.56	6.15e-06	bad-chisq	1	0	88963	C	T	SNP	0	365186	365186	88963	In CDS
NGCD01000020.1	MNFGEKDL_00083	88148	89434	purD	Phosphoribosylamine--glycine ligase	88148	1286	89434	NGCD01000020.1_89020_T_C	0.0256	0.323	1	-0.000133	3.56	6.15e-06	bad-chisq	1	0	89020	T	C	SNP	0	365186	365186	89020	In CDS
NGCD01000020.1	MNFGEKDL_00083	88148	89434	purD	Phosphoribosylamine--glycine ligase	88148	1286	89434	NGCD01000020.1_89128_G_A	0.0256	0.323	1	-0.000133	3.56	6.15e-06	bad-chisq	1	0	89128	G	A	SNP	0	365186	365186	89128	In CDS
NGCD01000020.1	MNFGEKDL_00083	88148	89434	purD	Phosphoribosylamine--glycine ligase	88148	1286	89434	NGCD01000020.1_89188_T_C	0.0256	0.323	1	-0.000133	3.56	6.15e-06	bad-chisq	1	0	89188	T	C	SNP	0	365186	365186	89188	In CDS
NGCD01000020.1	MNFGEKDL_00083	88148	89434	purD	Phosphoribosylamine--glycine ligase	88148	1286	89434	NGCD01000020.1_89293_C_T	0.0256	0.323	1	-0.000133	3.56	6.15e-06	bad-chisq	1	0	89293	C	T	SNP	0	365186	365186	89293	In CDS
NGCD01000020.1	MNFGEKDL_00083	88148	89434	purD	Phosphoribosylamine--glycine ligase	88148	1286	89434	NGCD01000020.1_89323_A_G	0.0256	0.323	1	-0.000133	3.56	6.15e-06	bad-chisq	1	0	89323	A	G	SNP	0	365186	365186	89323	In CDS
NGCD01000020.1	MNFGEKDL_00083	88148	89434	purD	Phosphoribosylamine--glycine ligase	88148	1286	89434	NGCD01000020.1_89365_G_A	0.0256	0.323	1	-0.000133	3.56	6.15e-06	bad-chisq	1	0	89365	G	A	SNP	0	365186	365186	89365	In CDS
NGCD01000020.1	MNFGEKDL_00083	88148	89434	purD	Phosphoribosylamine--glycine ligase	88148	1286	89434	NGCD01000020.1_89401_T_C	0.0256	0.323	1	-0.000133	3.56	6.15e-06	bad-chisq	1	0	89401	T	C	SNP	0	365186	365186	89401	In CDS
NGCD01000020.1	MNFGEKDL_00084	89922	90794	metQ_1	putative D-methionine-binding lipoprotein MetQ	89922	872	90794	NGCD01000020.1_90287_G_A	0.0256	0.323	1	-0.000133	3.56	6.15e-06	bad-chisq	1	0	90287	G	A	SNP	0	365186	365186	90287	In CDS
NGCD01000020.1	MNFGEKDL_00084	89922	90794	metQ_1	putative D-methionine-binding lipoprotein MetQ	89922	872	90794	NGCD01000020.1_90398_T_C	0.0256	0.323	1	-0.000133	3.56	6.15e-06	bad-chisq	1	0	90398	T	C	SNP	0	365186	365186	90398	In CDS
NGCD01000020.1	MNFGEKDL_00084	89922	90794	metQ_1	putative D-methionine-binding lipoprotein MetQ	89922	872	90794	NGCD01000020.1_90570_C_T	0.0256	0.323	1	-0.000133	3.56	6.15e-06	bad-chisq	1	0	90570	C	T	SNP	0	365186	365186	90570	In CDS
NGCD01000020.1	MNFGEKDL_00085	90870	91895	metN_1	Methionine import ATP-binding protein MetN	90870	1025	91895	NGCD01000020.1_91229_C_A	0.0256	0.323	1	-0.000133	3.56	6.15e-06	bad-chisq	1	0	91229	C	A	SNP	0	365186	365186	91229	In CDS
NGCD01000020.1	MNFGEKDL_00087	92739	93470	gloB_1	Hydroxyacylglutathione hydrolase GloB	92739	731	93470	NGCD01000020.1_93263_T_C	0.0256	0.323	1	-0.000133	3.56	6.15e-06	bad-chisq	1	0	93263	T	C	SNP	0	365186	365186	93263	In CDS
NGCD01000020.1	MNFGEKDL_00089	94195	95493	dctA_1	C4-dicarboxylate transport protein	94195	1298	95493	NGCD01000020.1_94779_A_T	0.0769	0.0789	1	-0.000389	1.46	4.39e-05	bad-chisq	1	0	94779	A	T	SNP	0	365186	365186	94779	In CDS
NGCD01000020.1	MNFGEKDL_00090	95951	96511	NA	hypothetical protein	95951	560	96511	NGCD01000020.1_96186_C_A	0.0513	0.157	0.942	-0.123	1.68	0.012	bad-chisq	1	0	96186	C	A	SNP	0	365186	365186	96186	In CDS
NGCD01000020.1	MNFGEKDL_00091	96650	97852	NA	hypothetical protein	96650	1202	97852	NGCD01000020.1_97234_A_C	0.0256	0.323	1	-0.000133	3.56	6.15e-06	bad-chisq	1	0	97234	A	C	SNP	0	365186	365186	97234	In CDS
NGCD01000020.1	MNFGEKDL_00091	96650	97852	NA	hypothetical protein	96650	1202	97852	NGCD01000020.1_97240_A_G	0.0256	0.323	1	-0.000133	3.56	6.15e-06	bad-chisq	1	0	97240	A	G	SNP	0	365186	365186	97240	In CDS
NGCD01000020.1	MNFGEKDL_00091	96650	97852	NA	hypothetical protein	96650	1202	97852	NGCD01000020.1_97252_A_T	0.0256	0.323	1	-0.000133	3.56	6.15e-06	bad-chisq	1	0	97252	A	T	SNP	0	365186	365186	97252	In CDS
NGCD01000020.1	MNFGEKDL_00091	96650	97852	NA	hypothetical protein	96650	1202	97852	NGCD01000020.1_97267_A_G	0.0256	0.323	1	-0.000133	3.56	6.15e-06	bad-chisq	1	0	97267	A	G	SNP	0	365186	365186	97267	In CDS
NGCD01000020.1	MNFGEKDL_00091	96650	97852	NA	hypothetical protein	96650	1202	97852	NGCD01000020.1_97285_C_T	0.0256	0.323	1	-0.000133	3.56	6.15e-06	bad-chisq	1	0	97285	C	T	SNP	0	365186	365186	97285	In CDS
NGCD01000020.1	MNFGEKDL_00091	96650	97852	NA	hypothetical protein	96650	1202	97852	NGCD01000020.1_97318_T_C	0.0256	0.323	1	-0.000133	3.56	6.15e-06	bad-chisq	1	0	97318	T	C	SNP	0	365186	365186	97318	In CDS
NGCD01000020.1	MNFGEKDL_00091	96650	97852	NA	hypothetical protein	96650	1202	97852	NGCD01000020.1_97321_G_T	0.0256	0.323	1	-0.000133	3.56	6.15e-06	bad-chisq	1	0	97321	G	T	SNP	0	365186	365186	97321	In CDS
NGCD01000020.1	MNFGEKDL_00091	96650	97852	NA	hypothetical protein	96650	1202	97852	NGCD01000020.1_97405_G_T	0.0256	0.323	1	-0.000133	3.56	6.15e-06	bad-chisq	1	0	97405	G	T	SNP	0	365186	365186	97405	In CDS
NGCD01000020.1	MNFGEKDL_00091	96650	97852	NA	hypothetical protein	96650	1202	97852	NGCD01000020.1_97421_A_G	0.0256	0.323	1	-0.000133	3.56	6.15e-06	bad-chisq	1	0	97421	A	G	SNP	0	365186	365186	97421	In CDS
NGCD01000020.1	MNFGEKDL_00091	96650	97852	NA	hypothetical protein	96650	1202	97852	NGCD01000020.1_97465_G_A	0.0256	0.323	1	-0.000133	3.56	6.15e-06	bad-chisq	1	0	97465	G	A	SNP	0	365186	365186	97465	In CDS
NGCD01000020.1	MNFGEKDL_00091	96650	97852	NA	hypothetical protein	96650	1202	97852	NGCD01000020.1_97489_C_T	0.0256	0.323	1	-0.000133	3.56	6.15e-06	bad-chisq	1	0	97489	C	T	SNP	0	365186	365186	97489	In CDS
NGCD01000020.1	MNFGEKDL_00091	96650	97852	NA	hypothetical protein	96650	1202	97852	NGCD01000020.1_97503_C_T	0.0256	0.323	1	-0.000133	3.56	6.15e-06	bad-chisq	1	0	97503	C	T	SNP	0	365186	365186	97503	In CDS
NGCD01000020.1	MNFGEKDL_00091	96650	97852	NA	hypothetical protein	96650	1202	97852	NGCD01000020.1_97535_A_G	0.0256	0.323	1	-0.000133	3.56	6.15e-06	bad-chisq	1	0	97535	A	G	SNP	0	365186	365186	97535	In CDS
NGCD01000020.1	MNFGEKDL_00091	96650	97852	NA	hypothetical protein	96650	1202	97852	NGCD01000020.1_97556_T_C	0.0256	0.323	1	-0.000133	3.56	6.15e-06	bad-chisq	1	0	97556	T	C	SNP	0	365186	365186	97556	In CDS
NGCD01000020.1	MNFGEKDL_00091	96650	97852	NA	hypothetical protein	96650	1202	97852	NGCD01000020.1_97563_G_A	0.0256	0.323	1	-0.000133	3.56	6.15e-06	bad-chisq	1	0	97563	G	A	SNP	0	365186	365186	97563	In CDS
NGCD01000020.1	MNFGEKDL_00091	96650	97852	NA	hypothetical protein	96650	1202	97852	NGCD01000020.1_97582_C_T	0.0256	0.323	1	-0.000133	3.56	6.15e-06	bad-chisq	1	0	97582	C	T	SNP	0	365186	365186	97582	In CDS
NGCD01000020.1	MNFGEKDL_00091	96650	97852	NA	hypothetical protein	96650	1202	97852	NGCD01000020.1_97621_T_C	0.0256	0.323	1	-0.000133	3.56	6.15e-06	bad-chisq	1	0	97621	T	C	SNP	0	365186	365186	97621	In CDS
NGCD01000020.1	MNFGEKDL_00091	96650	97852	NA	hypothetical protein	96650	1202	97852	NGCD01000020.1_97627_C_A	0.0256	0.323	1	-0.000133	3.56	6.15e-06	bad-chisq	1	0	97627	C	A	SNP	0	365186	365186	97627	In CDS
NGCD01000020.1	MNFGEKDL_00091	96650	97852	NA	hypothetical protein	96650	1202	97852	NGCD01000020.1_97633_C_T	0.0256	0.323	1	-0.000133	3.56	6.15e-06	bad-chisq	1	0	97633	C	T	SNP	0	365186	365186	97633	In CDS
NGCD01000020.1	MNFGEKDL_00091	96650	97852	NA	hypothetical protein	96650	1202	97852	NGCD01000020.1_97648_G_T	0.0256	0.323	1	-0.000133	3.56	6.15e-06	bad-chisq	1	0	97648	G	T	SNP	0	365186	365186	97648	In CDS
NGCD01000020.1	MNFGEKDL_00091	96650	97852	NA	hypothetical protein	96650	1202	97852	NGCD01000020.1_97663_A_G	0.0256	0.323	1	-0.000133	3.56	6.15e-06	bad-chisq	1	0	97663	A	G	SNP	0	365186	365186	97663	In CDS
NGCD01000020.1	MNFGEKDL_00091	96650	97852	NA	hypothetical protein	96650	1202	97852	NGCD01000020.1_97708_A_G	0.0256	0.323	1	-0.000133	3.56	6.15e-06	bad-chisq	1	0	97708	A	G	SNP	0	365186	365186	97708	In CDS
NGCD01000020.1	MNFGEKDL_00091	96650	97852	NA	hypothetical protein	96650	1202	97852	NGCD01000020.1_97711_A_T	0.0256	0.323	1	-0.000133	3.56	6.15e-06	bad-chisq	1	0	97711	A	T	SNP	0	365186	365186	97711	In CDS
NGCD01000020.1	MNFGEKDL_00091	96650	97852	NA	hypothetical protein	96650	1202	97852	NGCD01000020.1_97718_A_G	0.0256	0.323	1	-0.000133	3.56	6.15e-06	bad-chisq	1	0	97718	A	G	SNP	0	365186	365186	97718	In CDS
NGCD01000020.1	MNFGEKDL_00091	96650	97852	NA	hypothetical protein	96650	1202	97852	NGCD01000020.1_97723_T_A	0.0256	0.323	1	-0.000133	3.56	6.15e-06	bad-chisq	1	0	97723	T	A	SNP	0	365186	365186	97723	In CDS
NGCD01000020.1	MNFGEKDL_00091	96650	97852	NA	hypothetical protein	96650	1202	97852	NGCD01000020.1_97813_C_T	0.0256	0.323	1	-0.000133	3.56	6.15e-06	bad-chisq	1	0	97813	C	T	SNP	0	365186	365186	97813	In CDS
NGCD01000020.1	MNFGEKDL_00091	96650	97852	NA	hypothetical protein	96650	1202	97852	NGCD01000020.1_97816_G_C	0.0256	0.323	1	-0.000133	3.56	6.15e-06	bad-chisq	1	0	97816	G	C	SNP	0	365186	365186	97816	In CDS
NGCD01000020.1	MNFGEKDL_00091	96650	97852	NA	hypothetical protein	96650	1202	97852	NGCD01000020.1_97823_C_T	0.0256	0.323	1	-0.000133	3.56	6.15e-06	bad-chisq	1	0	97823	C	T	SNP	0	365186	365186	97823	In CDS
NGCD01000020.1	MNFGEKDL_00092	97911	98363	NA	hypothetical protein	97911	452	98363	NGCD01000020.1_98174_T_C	0.0256	0.323	1	-0.000133	3.56	6.15e-06	bad-chisq	1	0	98174	T	C	SNP	0	365186	365186	98174	In CDS
NGCD01000020.1	MNFGEKDL_00092	97911	98363	NA	hypothetical protein	97911	452	98363	NGCD01000020.1_98238_C_T	0.0256	0.323	1	-0.000133	3.56	6.15e-06	bad-chisq	1	0	98238	C	T	SNP	0	365186	365186	98238	In CDS
NGCD01000020.1	MNFGEKDL_00092	97911	98363	NA	hypothetical protein	97911	452	98363	NGCD01000020.1_98280_T_C	0.0256	0.323	1	-0.000133	3.56	6.15e-06	bad-chisq	1	0	98280	T	C	SNP	0	365186	365186	98280	In CDS
NGCD01000020.1	MNFGEKDL_00093	98391	99764	NA	hypothetical protein	98391	1373	99764	NGCD01000020.1_99003_T_G	0.0256	0.323	1	-0.000133	3.56	6.15e-06	bad-chisq	1	0	99003	T	G	SNP	0	365186	365186	99003	In CDS
NGCD01000020.1	MNFGEKDL_00093	98391	99764	NA	hypothetical protein	98391	1373	99764	NGCD01000020.1_99225_G_A	0.0256	0.323	1	-0.000133	3.56	6.15e-06	bad-chisq	1	0	99225	G	A	SNP	0	365186	365186	99225	In CDS
NGCD01000020.1	MNFGEKDL_00093	98391	99764	NA	hypothetical protein	98391	1373	99764	NGCD01000020.1_99237_C_T	0.0256	0.323	1	-0.000133	3.56	6.15e-06	bad-chisq	1	0	99237	C	T	SNP	0	365186	365186	99237	In CDS
NGCD01000020.1	MNFGEKDL_00093	98391	99764	NA	hypothetical protein	98391	1373	99764	NGCD01000020.1_99240_C_T	0.0256	0.323	1	-0.000133	3.56	6.15e-06	bad-chisq	1	0	99240	C	T	SNP	0	365186	365186	99240	In CDS
NGCD01000020.1	MNFGEKDL_00093	98391	99764	NA	hypothetical protein	98391	1373	99764	NGCD01000020.1_99339_G_T	0.0256	0.323	1	-0.000133	3.56	6.15e-06	bad-chisq	1	0	99339	G	T	SNP	0	365186	365186	99339	In CDS
NGCD01000020.1	MNFGEKDL_00093	98391	99764	NA	hypothetical protein	98391	1373	99764	NGCD01000020.1_99342_G_A	0.0256	0.323	1	-0.000133	3.56	6.15e-06	bad-chisq	1	0	99342	G	A	SNP	0	365186	365186	99342	In CDS
NGCD01000020.1	MNFGEKDL_00093	98391	99764	NA	hypothetical protein	98391	1373	99764	NGCD01000020.1_99471_G_T	0.0256	0.323	1	-0.000133	3.56	6.15e-06	bad-chisq	1	0	99471	G	T	SNP	0	365186	365186	99471	In CDS
NGCD01000020.1	MNFGEKDL_00093	98391	99764	NA	hypothetical protein	98391	1373	99764	NGCD01000020.1_99540_G_A	0.0256	0.323	1	-0.000133	3.56	6.15e-06	bad-chisq	1	0	99540	G	A	SNP	0	365186	365186	99540	In CDS
NGCD01000020.1	MNFGEKDL_00093	98391	99764	NA	hypothetical protein	98391	1373	99764	NGCD01000020.1_99543_G_T	0.0256	0.323	1	-0.000133	3.56	6.15e-06	bad-chisq	1	0	99543	G	T	SNP	0	365186	365186	99543	In CDS
NGCD01000020.1	MNFGEKDL_00093	98391	99764	NA	hypothetical protein	98391	1373	99764	NGCD01000020.1_99720_G_T	0.0256	0.323	1	-0.000133	3.56	6.15e-06	bad-chisq	1	0	99720	G	T	SNP	0	365186	365186	99720	In CDS
NGCD01000020.1	MNFGEKDL_00093	98391	99764	NA	hypothetical protein	98391	1373	99764	NGCD01000020.1_99753_A_AT	0.0256	0.323	1	-0.000133	3.56	6.15e-06	bad-chisq	1	0	99753	A	AT	Insertion	0	365186	365186	99753	In CDS
NGCD01000020.1	MNFGEKDL_00093	98391	99764	NA	hypothetical protein	98391	1373	99764	NGCD01000020.1_99756_TG_T	0.0256	0.323	1	-0.000133	3.56	6.15e-06	bad-chisq	1	0	99756	TG	T	Deletion	0	365186	365186	99756	In CDS
NGCD01000020.1	MNFGEKDL_00094	99936	100355	NA	hypothetical protein	99936	419	100355	NGCD01000020.1_99957_T_A	0.0256	0.323	1	-0.000133	3.56	6.15e-06	bad-chisq	1	0	99957	T	A	SNP	0	365186	365186	99957	In CDS
NGCD01000020.1	MNFGEKDL_00094	99936	100355	NA	hypothetical protein	99936	419	100355	NGCD01000020.1_99962_G_T	0.0256	0.323	1	-0.000133	3.56	6.15e-06	bad-chisq	1	0	99962	G	T	SNP	0	365186	365186	99962	In CDS
NGCD01000020.1	MNFGEKDL_00094	99936	100355	NA	hypothetical protein	99936	419	100355	NGCD01000020.1_99968_C_T	0.0256	0.323	1	-0.000133	3.56	6.15e-06	bad-chisq	1	0	99968	C	T	SNP	0	365186	365186	99968	In CDS
NGCD01000020.1	MNFGEKDL_00094	99936	100355	NA	hypothetical protein	99936	419	100355	NGCD01000020.1_100119_G_A	0.0256	0.323	1	-0.000133	3.56	6.15e-06	bad-chisq	1	0	100119	G	A	SNP	0	365186	365186	100119	In CDS
NGCD01000020.1	MNFGEKDL_00094	99936	100355	NA	hypothetical protein	99936	419	100355	NGCD01000020.1_100190_C_T	0.0256	0.323	1	-0.000133	3.56	6.15e-06	bad-chisq	1	0	100190	C	T	SNP	0	365186	365186	100190	In CDS
NGCD01000020.1	MNFGEKDL_00094	99936	100355	NA	hypothetical protein	99936	419	100355	NGCD01000020.1_100191_C_G	0.0256	0.323	1	-0.000133	3.56	6.15e-06	bad-chisq	1	0	100191	C	G	SNP	0	365186	365186	100191	In CDS
NGCD01000020.1	MNFGEKDL_00095	100414	101103	ygeA	L-aspartate/glutamate-specific racemase	100414	689	101103	NGCD01000020.1_100444_T_G	0.0256	0.323	1	-0.000133	3.56	6.15e-06	bad-chisq	1	0	100444	T	G	SNP	0	365186	365186	100444	In CDS
NGCD01000020.1	MNFGEKDL_00095	100414	101103	ygeA	L-aspartate/glutamate-specific racemase	100414	689	101103	NGCD01000020.1_100487_A_T	0.0256	0.323	1	-0.000133	3.56	6.15e-06	bad-chisq	1	0	100487	A	T	SNP	0	365186	365186	100487	In CDS
NGCD01000020.1	MNFGEKDL_00095	100414	101103	ygeA	L-aspartate/glutamate-specific racemase	100414	689	101103	NGCD01000020.1_100522_T_C	0.0256	0.323	1	-0.000133	3.56	6.15e-06	bad-chisq	1	0	100522	T	C	SNP	0	365186	365186	100522	In CDS
NGCD01000020.1	MNFGEKDL_00095	100414	101103	ygeA	L-aspartate/glutamate-specific racemase	100414	689	101103	NGCD01000020.1_100585_A_T	0.0256	0.323	1	-0.000133	3.56	6.15e-06	bad-chisq	1	0	100585	A	T	SNP	0	365186	365186	100585	In CDS
NGCD01000020.1	MNFGEKDL_00095	100414	101103	ygeA	L-aspartate/glutamate-specific racemase	100414	689	101103	NGCD01000020.1_100591_G_A	0.0256	0.323	1	-0.000133	3.56	6.15e-06	bad-chisq	1	0	100591	G	A	SNP	0	365186	365186	100591	In CDS
NGCD01000020.1	MNFGEKDL_00095	100414	101103	ygeA	L-aspartate/glutamate-specific racemase	100414	689	101103	NGCD01000020.1_100603_A_G	0.0256	0.323	1	-0.000133	3.56	6.15e-06	bad-chisq	1	0	100603	A	G	SNP	0	365186	365186	100603	In CDS
NGCD01000020.1	MNFGEKDL_00095	100414	101103	ygeA	L-aspartate/glutamate-specific racemase	100414	689	101103	NGCD01000020.1_100732_C_T	0.0256	0.323	1	-0.000133	3.56	6.15e-06	bad-chisq	1	0	100732	C	T	SNP	0	365186	365186	100732	In CDS
NGCD01000020.1	MNFGEKDL_00095	100414	101103	ygeA	L-aspartate/glutamate-specific racemase	100414	689	101103	NGCD01000020.1_100756_G_A	0.0256	0.323	1	-0.000133	3.56	6.15e-06	bad-chisq	1	0	100756	G	A	SNP	0	365186	365186	100756	In CDS
NGCD01000020.1	MNFGEKDL_00095	100414	101103	ygeA	L-aspartate/glutamate-specific racemase	100414	689	101103	NGCD01000020.1_100764_T_C	0.0256	0.323	1	-0.000133	3.56	6.15e-06	bad-chisq	1	0	100764	T	C	SNP	0	365186	365186	100764	In CDS
NGCD01000020.1	MNFGEKDL_00095	100414	101103	ygeA	L-aspartate/glutamate-specific racemase	100414	689	101103	NGCD01000020.1_100780_T_G	0.0256	0.323	1	-0.000133	3.56	6.15e-06	bad-chisq	1	0	100780	T	G	SNP	0	365186	365186	100780	In CDS
NGCD01000020.1	MNFGEKDL_00095	100414	101103	ygeA	L-aspartate/glutamate-specific racemase	100414	689	101103	NGCD01000020.1_100789_G_A	0.0256	0.323	1	-0.000133	3.56	6.15e-06	bad-chisq	1	0	100789	G	A	SNP	0	365186	365186	100789	In CDS
NGCD01000020.1	MNFGEKDL_00095	100414	101103	ygeA	L-aspartate/glutamate-specific racemase	100414	689	101103	NGCD01000020.1_100831_C_T	0.0256	0.323	1	-0.000133	3.56	6.15e-06	bad-chisq	1	0	100831	C	T	SNP	0	365186	365186	100831	In CDS
NGCD01000020.1	MNFGEKDL_00095	100414	101103	ygeA	L-aspartate/glutamate-specific racemase	100414	689	101103	NGCD01000020.1_100858_A_G	0.0256	0.323	1	-0.000133	3.56	6.15e-06	bad-chisq	1	0	100858	A	G	SNP	0	365186	365186	100858	In CDS
NGCD01000020.1	MNFGEKDL_00095	100414	101103	ygeA	L-aspartate/glutamate-specific racemase	100414	689	101103	NGCD01000020.1_100879_T_C	0.0256	0.323	1	-0.000133	3.56	6.15e-06	bad-chisq	1	0	100879	T	C	SNP	0	365186	365186	100879	In CDS
NGCD01000020.1	MNFGEKDL_00095	100414	101103	ygeA	L-aspartate/glutamate-specific racemase	100414	689	101103	NGCD01000020.1_100898_T_A	0.0256	0.323	1	-0.000133	3.56	6.15e-06	bad-chisq	1	0	100898	T	A	SNP	0	365186	365186	100898	In CDS
NGCD01000020.1	MNFGEKDL_00095	100414	101103	ygeA	L-aspartate/glutamate-specific racemase	100414	689	101103	NGCD01000020.1_100900_T_C	0.0256	0.323	1	-0.000133	3.56	6.15e-06	bad-chisq	1	0	100900	T	C	SNP	0	365186	365186	100900	In CDS
NGCD01000020.1	MNFGEKDL_00095	100414	101103	ygeA	L-aspartate/glutamate-specific racemase	100414	689	101103	NGCD01000020.1_100920_T_C	0.0256	0.323	1	-0.000133	3.56	6.15e-06	bad-chisq	1	0	100920	T	C	SNP	0	365186	365186	100920	In CDS
NGCD01000020.1	MNFGEKDL_00095	100414	101103	ygeA	L-aspartate/glutamate-specific racemase	100414	689	101103	NGCD01000020.1_100927_C_T	0.0256	0.323	1	-0.000133	3.56	6.15e-06	bad-chisq	1	0	100927	C	T	SNP	0	365186	365186	100927	In CDS
NGCD01000020.1	MNFGEKDL_00095	100414	101103	ygeA	L-aspartate/glutamate-specific racemase	100414	689	101103	NGCD01000020.1_100999_G_A	0.0256	0.323	1	-0.000133	3.56	6.15e-06	bad-chisq	1	0	100999	G	A	SNP	0	365186	365186	100999	In CDS
NGCD01000020.1	MNFGEKDL_00095	100414	101103	ygeA	L-aspartate/glutamate-specific racemase	100414	689	101103	NGCD01000020.1_101012_C_T	0.0256	0.323	1	-0.000133	3.56	6.15e-06	bad-chisq	1	0	101012	C	T	SNP	0	365186	365186	101012	In CDS
NGCD01000020.1	MNFGEKDL_00096	101384	101956	NA	hypothetical protein	101384	572	101956	NGCD01000020.1_101414_G_A	0.0256	0.323	1	-0.000133	3.56	6.15e-06	bad-chisq	1	0	101414	G	A	SNP	0	365186	365186	101414	In CDS
NGCD01000020.1	MNFGEKDL_00096	101384	101956	NA	hypothetical protein	101384	572	101956	NGCD01000020.1_101663_C_A	0.0256	0.323	1	-0.000133	3.56	6.15e-06	bad-chisq	1	0	101663	C	A	SNP	0	365186	365186	101663	In CDS
NGCD01000020.1	MNFGEKDL_00096	101384	101956	NA	hypothetical protein	101384	572	101956	NGCD01000020.1_101704_T_G	0.0256	0.323	1	-0.000133	3.56	6.15e-06	bad-chisq	1	0	101704	T	G	SNP	0	365186	365186	101704	In CDS
NGCD01000020.1	MNFGEKDL_00097	101923	102417	NA	hypothetical protein	101923	494	102417	NGCD01000020.1_101988_G_C	0.0256	0.323	1	-0.000133	3.56	6.15e-06	bad-chisq	1	0	101988	G	C	SNP	0	365186	365186	101988	In CDS
NGCD01000020.1	MNFGEKDL_00097	101923	102417	NA	hypothetical protein	101923	494	102417	NGCD01000020.1_102093_A_G	0.0256	0.323	1	-0.000133	3.56	6.15e-06	bad-chisq	1	0	102093	A	G	SNP	0	365186	365186	102093	In CDS
NGCD01000020.1	MNFGEKDL_00097	101923	102417	NA	hypothetical protein	101923	494	102417	NGCD01000020.1_102095_G_A	0.0256	0.323	1	-0.000133	3.56	6.15e-06	bad-chisq	1	0	102095	G	A	SNP	0	365186	365186	102095	In CDS
NGCD01000020.1	MNFGEKDL_00097	101923	102417	NA	hypothetical protein	101923	494	102417	NGCD01000020.1_102339_G_A	0.0256	0.323	1	-0.000133	3.56	6.15e-06	bad-chisq	1	0	102339	G	A	SNP	0	365186	365186	102339	In CDS
NGCD01000020.1	MNFGEKDL_00098	102435	103130	cusR_1	Transcriptional regulatory protein CusR	102435	695	103130	NGCD01000020.1_102573_C_G	0.0769	0.0789	1	-0.000389	1.46	4.39e-05	bad-chisq	1	0	102573	C	G	SNP	0	365186	365186	102573	In CDS
NGCD01000020.1	MNFGEKDL_00098	102435	103130	cusR_1	Transcriptional regulatory protein CusR	102435	695	103130	NGCD01000020.1_102881_C_T	0.0256	0.323	1	-0.000133	3.56	6.15e-06	bad-chisq	1	0	102881	C	T	SNP	0	365186	365186	102881	In CDS
NGCD01000020.1	MNFGEKDL_00099	103127	104455	sasA_1	Adaptive-response sensory-kinase SasA	103127	1328	104455	NGCD01000020.1_104005_A_G	0.0256	0.323	1	-0.000133	3.56	6.15e-06	bad-chisq	1	0	104005	A	G	SNP	0	365186	365186	104005	In CDS
NGCD01000020.1	MNFGEKDL_00099	103127	104455	sasA_1	Adaptive-response sensory-kinase SasA	103127	1328	104455	NGCD01000020.1_104024_G_C	0.0256	0.323	1	-0.000133	3.56	6.15e-06	bad-chisq	1	0	104024	G	C	SNP	0	365186	365186	104024	In CDS
NGCD01000020.1	MNFGEKDL_00099	103127	104455	sasA_1	Adaptive-response sensory-kinase SasA	103127	1328	104455	NGCD01000020.1_104027_G_T	0.0256	0.323	1	-0.000133	3.56	6.15e-06	bad-chisq	1	0	104027	G	T	SNP	0	365186	365186	104027	In CDS
NGCD01000020.1	MNFGEKDL_00099	103127	104455	sasA_1	Adaptive-response sensory-kinase SasA	103127	1328	104455	NGCD01000020.1_104084_C_T	0.0256	0.323	1	-0.000133	3.56	6.15e-06	bad-chisq	1	0	104084	C	T	SNP	0	365186	365186	104084	In CDS
NGCD01000020.1	MNFGEKDL_00099	103127	104455	sasA_1	Adaptive-response sensory-kinase SasA	103127	1328	104455	NGCD01000020.1_104117_G_C	0.0256	0.323	1	-0.000133	3.56	6.15e-06	bad-chisq	1	0	104117	G	C	SNP	0	365186	365186	104117	In CDS
NGCD01000020.1	MNFGEKDL_00099	103127	104455	sasA_1	Adaptive-response sensory-kinase SasA	103127	1328	104455	NGCD01000020.1_104445_T_G	0.0256	0.323	1	-0.000133	3.56	6.15e-06	bad-chisq	1	0	104445	T	G	SNP	0	365186	365186	104445	In CDS
NGCD01000020.1	MNFGEKDL_00100	104488	105534	COQ3_1	Ubiquinone biosynthesis O-methyltransferase	mitochondrial	104488	1046	105534	NGCD01000020.1_104632_T_G	0.0256	0.323	1	-0.000133	3.56	6.15e-06	bad-chisq	1	0	104632	T	G	SNP	0	365186	365186	NA	In CDS
NGCD01000020.1	MNFGEKDL_00100	104488	105534	COQ3_1	Ubiquinone biosynthesis O-methyltransferase	mitochondrial	104488	1046	105534	NGCD01000020.1_104638_T_C	0.0256	0.323	1	-0.000133	3.56	6.15e-06	bad-chisq	1	0	104638	T	C	SNP	0	365186	365186	NA	In CDS
NGCD01000020.1	MNFGEKDL_00100	104488	105534	COQ3_1	Ubiquinone biosynthesis O-methyltransferase	mitochondrial	104488	1046	105534	NGCD01000020.1_104653_A_G	0.0256	0.323	1	-0.000133	3.56	6.15e-06	bad-chisq	1	0	104653	A	G	SNP	0	365186	365186	NA	In CDS
NGCD01000020.1	MNFGEKDL_00100	104488	105534	COQ3_1	Ubiquinone biosynthesis O-methyltransferase	mitochondrial	104488	1046	105534	NGCD01000020.1_104695_A_G	0.0256	0.323	1	-0.000133	3.56	6.15e-06	bad-chisq	1	0	104695	A	G	SNP	0	365186	365186	NA	In CDS
NGCD01000020.1	MNFGEKDL_00100	104488	105534	COQ3_1	Ubiquinone biosynthesis O-methyltransferase	mitochondrial	104488	1046	105534	NGCD01000020.1_104697_A_G	0.0256	0.323	1	-0.000133	3.56	6.15e-06	bad-chisq	1	0	104697	A	G	SNP	0	365186	365186	NA	In CDS
NGCD01000020.1	MNFGEKDL_00100	104488	105534	COQ3_1	Ubiquinone biosynthesis O-methyltransferase	mitochondrial	104488	1046	105534	NGCD01000020.1_104722_G_A	0.0256	0.323	1	-0.000133	3.56	6.15e-06	bad-chisq	1	0	104722	G	A	SNP	0	365186	365186	NA	In CDS
NGCD01000020.1	MNFGEKDL_00100	104488	105534	COQ3_1	Ubiquinone biosynthesis O-methyltransferase	mitochondrial	104488	1046	105534	NGCD01000020.1_104821_C_T	0.0256	0.323	1	-0.000133	3.56	6.15e-06	bad-chisq	1	0	104821	C	T	SNP	0	365186	365186	NA	In CDS
NGCD01000020.1	MNFGEKDL_00100	104488	105534	COQ3_1	Ubiquinone biosynthesis O-methyltransferase	mitochondrial	104488	1046	105534	NGCD01000020.1_104893_A_G	0.0256	0.323	1	-0.000133	3.56	6.15e-06	bad-chisq	1	0	104893	A	G	SNP	0	365186	365186	NA	In CDS
NGCD01000020.1	MNFGEKDL_00100	104488	105534	COQ3_1	Ubiquinone biosynthesis O-methyltransferase	mitochondrial	104488	1046	105534	NGCD01000020.1_104929_G_A	0.0256	0.323	1	-0.000133	3.56	6.15e-06	bad-chisq	1	0	104929	G	A	SNP	0	365186	365186	NA	In CDS
NGCD01000020.1	MNFGEKDL_00100	104488	105534	COQ3_1	Ubiquinone biosynthesis O-methyltransferase	mitochondrial	104488	1046	105534	NGCD01000020.1_104971_T_G	0.0256	0.323	1	-0.000133	3.56	6.15e-06	bad-chisq	1	0	104971	T	G	SNP	0	365186	365186	NA	In CDS
NGCD01000020.1	MNFGEKDL_00100	104488	105534	COQ3_1	Ubiquinone biosynthesis O-methyltransferase	mitochondrial	104488	1046	105534	NGCD01000020.1_104986_G_A	0.0256	0.323	1	-0.000133	3.56	6.15e-06	bad-chisq	1	0	104986	G	A	SNP	0	365186	365186	NA	In CDS
NGCD01000020.1	MNFGEKDL_00100	104488	105534	COQ3_1	Ubiquinone biosynthesis O-methyltransferase	mitochondrial	104488	1046	105534	NGCD01000020.1_105037_C_T	0.0256	0.323	1	-0.000133	3.56	6.15e-06	bad-chisq	1	0	105037	C	T	SNP	0	365186	365186	NA	In CDS
NGCD01000020.1	MNFGEKDL_00100	104488	105534	COQ3_1	Ubiquinone biosynthesis O-methyltransferase	mitochondrial	104488	1046	105534	NGCD01000020.1_105067_C_A	0.0256	0.323	1	-0.000133	3.56	6.15e-06	bad-chisq	1	0	105067	C	A	SNP	0	365186	365186	NA	In CDS
NGCD01000020.1	MNFGEKDL_00100	104488	105534	COQ3_1	Ubiquinone biosynthesis O-methyltransferase	mitochondrial	104488	1046	105534	NGCD01000020.1_105102_G_C	0.0256	0.323	1	-0.000133	3.56	6.15e-06	bad-chisq	1	0	105102	G	C	SNP	0	365186	365186	NA	In CDS
NGCD01000020.1	MNFGEKDL_00100	104488	105534	COQ3_1	Ubiquinone biosynthesis O-methyltransferase	mitochondrial	104488	1046	105534	NGCD01000020.1_105103_C_T	0.0256	0.323	1	-0.000133	3.56	6.15e-06	bad-chisq	1	0	105103	C	T	SNP	0	365186	365186	NA	In CDS
NGCD01000020.1	MNFGEKDL_00100	104488	105534	COQ3_1	Ubiquinone biosynthesis O-methyltransferase	mitochondrial	104488	1046	105534	NGCD01000020.1_105136_A_G	0.0256	0.323	1	-0.000133	3.56	6.15e-06	bad-chisq	1	0	105136	A	G	SNP	0	365186	365186	NA	In CDS
NGCD01000020.1	MNFGEKDL_00100	104488	105534	COQ3_1	Ubiquinone biosynthesis O-methyltransferase	mitochondrial	104488	1046	105534	NGCD01000020.1_105163_G_C	0.0256	0.323	1	-0.000133	3.56	6.15e-06	bad-chisq	1	0	105163	G	C	SNP	0	365186	365186	NA	In CDS
NGCD01000020.1	MNFGEKDL_00100	104488	105534	COQ3_1	Ubiquinone biosynthesis O-methyltransferase	mitochondrial	104488	1046	105534	NGCD01000020.1_105238_G_T	0.0256	0.323	1	-0.000133	3.56	6.15e-06	bad-chisq	1	0	105238	G	T	SNP	0	365186	365186	NA	In CDS
NGCD01000020.1	MNFGEKDL_00100	104488	105534	COQ3_1	Ubiquinone biosynthesis O-methyltransferase	mitochondrial	104488	1046	105534	NGCD01000020.1_105250_G_A	0.0256	0.323	1	-0.000133	3.56	6.15e-06	bad-chisq	1	0	105250	G	A	SNP	0	365186	365186	NA	In CDS
NGCD01000020.1	MNFGEKDL_00100	104488	105534	COQ3_1	Ubiquinone biosynthesis O-methyltransferase	mitochondrial	104488	1046	105534	NGCD01000020.1_105349_G_C	0.0256	0.323	1	-0.000133	3.56	6.15e-06	bad-chisq	1	0	105349	G	C	SNP	0	365186	365186	NA	In CDS
NGCD01000020.1	MNFGEKDL_00100	104488	105534	COQ3_1	Ubiquinone biosynthesis O-methyltransferase	mitochondrial	104488	1046	105534	NGCD01000020.1_105400_C_T	0.0256	0.323	1	-0.000133	3.56	6.15e-06	bad-chisq	1	0	105400	C	T	SNP	0	365186	365186	NA	In CDS
NGCD01000020.1	MNFGEKDL_00100	104488	105534	COQ3_1	Ubiquinone biosynthesis O-methyltransferase	mitochondrial	104488	1046	105534	NGCD01000020.1_105406_T_C	0.0256	0.323	1	-0.000133	3.56	6.15e-06	bad-chisq	1	0	105406	T	C	SNP	0	365186	365186	NA	In CDS
NGCD01000020.1	MNFGEKDL_00101	105543	106322	NA	hypothetical protein	105543	779	106322	NGCD01000020.1_105552_T_G	0.0256	0.323	1	-0.000133	3.56	6.15e-06	bad-chisq	1	0	105552	T	G	SNP	0	365186	365186	105552	In CDS
NGCD01000020.1	MNFGEKDL_00101	105543	106322	NA	hypothetical protein	105543	779	106322	NGCD01000020.1_105675_C_A	0.0256	0.323	1	-0.000133	3.56	6.15e-06	bad-chisq	1	0	105675	C	A	SNP	0	365186	365186	105675	In CDS
NGCD01000020.1	MNFGEKDL_00101	105543	106322	NA	hypothetical protein	105543	779	106322	NGCD01000020.1_105699_G_A	0.0256	0.323	1	-0.000133	3.56	6.15e-06	bad-chisq	1	0	105699	G	A	SNP	0	365186	365186	105699	In CDS
NGCD01000020.1	MNFGEKDL_00101	105543	106322	NA	hypothetical protein	105543	779	106322	NGCD01000020.1_105741_G_A	0.0256	0.323	1	-0.000133	3.56	6.15e-06	bad-chisq	1	0	105741	G	A	SNP	0	365186	365186	105741	In CDS
NGCD01000020.1	MNFGEKDL_00101	105543	106322	NA	hypothetical protein	105543	779	106322	NGCD01000020.1_105744_T_C	0.0256	0.323	1	-0.000133	3.56	6.15e-06	bad-chisq	1	0	105744	T	C	SNP	0	365186	365186	105744	In CDS
NGCD01000020.1	MNFGEKDL_00101	105543	106322	NA	hypothetical protein	105543	779	106322	NGCD01000020.1_105801_C_G	0.0256	0.323	1	-0.000133	3.56	6.15e-06	bad-chisq	1	0	105801	C	G	SNP	0	365186	365186	105801	In CDS
NGCD01000020.1	MNFGEKDL_00101	105543	106322	NA	hypothetical protein	105543	779	106322	NGCD01000020.1_105870_G_A	0.0256	0.323	1	-0.000133	3.56	6.15e-06	bad-chisq	1	0	105870	G	A	SNP	0	365186	365186	105870	In CDS
NGCD01000020.1	MNFGEKDL_00101	105543	106322	NA	hypothetical protein	105543	779	106322	NGCD01000020.1_105894_A_T	0.0256	0.323	1	-0.000133	3.56	6.15e-06	bad-chisq	1	0	105894	A	T	SNP	0	365186	365186	105894	In CDS
NGCD01000020.1	MNFGEKDL_00101	105543	106322	NA	hypothetical protein	105543	779	106322	NGCD01000020.1_105934_G_A	0.0256	0.323	1	-0.000133	3.56	6.15e-06	bad-chisq	1	0	105934	G	A	SNP	0	365186	365186	105934	In CDS
NGCD01000020.1	MNFGEKDL_00101	105543	106322	NA	hypothetical protein	105543	779	106322	NGCD01000020.1_105951_G_T	0.0256	0.323	1	-0.000133	3.56	6.15e-06	bad-chisq	1	0	105951	G	T	SNP	0	365186	365186	105951	In CDS
NGCD01000020.1	MNFGEKDL_00101	105543	106322	NA	hypothetical protein	105543	779	106322	NGCD01000020.1_105955_A_G	0.0256	0.323	1	-0.000133	3.56	6.15e-06	bad-chisq	1	0	105955	A	G	SNP	0	365186	365186	105955	In CDS
[truncated: 47,345 more rows]
[truncated: 3 more columns]
